# Supplementary material for: An experimental study of the Online Information Paradox: Does en-route information improve road network performance?
Source: PLoS One. 2017 Sep 13;12(9):e0184191. doi: 10.1371/journal.pone.0184191 (PMC5597203; doi:10.1371/journal.pone.0184191)
Supplement: S2 Appendix — This spreadsheet provides all data collected from the experiment. (XLSX) [file pone.0184191.s002.xlsx]

## Sheet: Structure
Online Information Paradox - Z-tree: Raw Data Dictionary - Structure of Spreadsheets
Title of Sheet	Description	Order
150923_0937_S1_Raw	Raw data from Session 1	0
150923_1155_S2_Raw	Raw data from Session 2	0
150923_1346_S3_Raw	Raw data from Session 3	0
151007_0924_S4_Raw	Raw data from Session 4	1
151007_1157_S5_Raw	Raw data from Session 5	1
151007_1349_S6_Raw	Raw data from Session 6	1
DemographicData	Demographic data of all participants in the experiment
The raw data outputs are structured based on the sequence of events:
Order 0	Order 1
MPL Lottery Task	MPL Lottery Task
Payoff Calculation of Lottery Task	Payoff Calculation of Lottery Task
No Information Route Choice Game (RCG)	With Information Route Choice Game (RCG)
Payoff Calculation of previous RCG	Payoff Calculation of previous RCG
With Information Route Choice Game (RCG)	No Information Route Choice Game (RCG)
Payoff Calculation of previous RCG	Payoff Calculation of previous RCG
Final Aggregate Payoffs	Final Aggregate Payoffs

## Sheet: Variable Definition
Online Information Paradox - Z-tree: Raw Data Dictionary - Variable Definition
Title of Sheet
Period	Period or round of task
Subject	Participant identifier
Group	24 participants were grouped into 2 groups of 12 - Group Identifier
Profit	Payoff for each participant for a particular round
MPL Lottery Task Variables
randomize	Random number used for the selection of decision scenario for MLP Payoff
Ligne	Random decision scenario selected
Choix[n]	Choice for decision scenario [n]
Prob_e[n]	Probability of higher payoff in lottery A and Lottery B for decision scenario [n]
Opt_A_Prob1	Payoff for Lottery A (higher payoff)
Opt_A_Prob2	Payoff for Lottery A (lower payoff)
Opt_B_Prob1	Payoff for Lottery B (higher payoff)
Opt_B_Prob2	Payoff for Lottery B (lower payoff)
TimeConfirmChoixLoterieOK	Time taken to make decision
ProfitHL	Payoff for the MPL task
Route Choice Game
ENDOWMENT	Initial income for each round of the game (45 units)
COST_AB_1	Cost of link AB in State 1
COST_AB_2	Cost of link AB in State 2
COST_AC_1	Cost of link AC in State 1
COST_AC_2	Cost of link AC in State 2
COST_CB_1	Cost of link CB in State 1
COST_CB_2	Cost of link CB in State 2
COST_BD_1	Cost of link BD in State 1
COST_BD_2	Cost of link BD in State 2
COST_CD_1	Cost of link CD in State 1
COST_CD_2	Cost of link CD in State 2
R	Random number generated to define state 1 or state 2 conditions for the period
ABD	Path ABD - Signified with "1"
ACBD	Path ACBD - Signified with "2"
ACD	Path ACD - Signified with "3"
num_rounds	Number of rounds set for the task = 20
P_S1	Probability of State 1 occurring (20%)
P_S2	Probability of State 2 occurring (80%)
S1_Presence	Signifies presence of state 1 conditions: = 1 if state 1 is present
S2_Presence	Signifies presence of state 2 conditions: = 1 if state 2 is present
S1_Counter	Counts the occurrences of state 1 conditions across the task
S2_Counter	Counts the occurrences of state 2 conditions across the task
Cap_S1	A constant value capping the occurrences of state 1 conditions as 0.2*num_rounds
Cap_S2	A constant value capping the occurrences of state 2 conditions as 0.8*num_rounds
AB_Select	Binary variable signifying selection of link AB (=1, AB selected)
AC_Select	Binary variable signifying selection of link AC (=1, AC selected)
BD_Select	Binary variable signifying selection of link BD (=1, BD selected)
CB_Select	Binary variable signifying selection of link CB (=1, CB selected)
CD_Select	Binary variable signifying selection of link CD (=1, CD selected)
TimeABChoiceOK	Time to select AB (No Information Treatment)
TimeACChoiceOK	Time to select AC (No Information Treatment)
TimeCBChoiceOK	Time to select CB (No Information Treatment)
TimeBDChoiceOK	Time to select BD (No Information Treatment)
TimeCDChoiceOK	Time to select CD (No Information Treatment)
TimeCancelChoiceOK	Time to cancel path selected (No Information Treatment)
TimeConfirmChoiceOK	Time to confirm path selected (No Information Treatment)
TimeABChoiceABACOK	Time to select AB (Information Treatment variable used for staged selection)
TimeACChoiceABACOK	Time to select AC (Information Treatment variable used for staged selection)
TimeCancelChoiceABACOK	Time to cancel the selection of AB or AC (Information Treatment variable used for staged selection)
TimeConfirmChoiceABACOK	Time to confirm AB or AC selection (Information Treatment variable used for staged selection)
TimeCBChoiceBDCBCDOK	Time to choose CB (Information Treatment variable used for staged selection)
TimeBDChoiceBDCBCDOK	Time to choose BD (Information Treatment variable used for staged selection)
TimeCDChoiceBDCBCDOK	Time to choose CD (Information Treatment variable used for staged selection)
TimeOKChoiceBDCBCDOK	Time to confirm path choice (Information Treatment variable used for staged selection)
Choice	Final path choice (1 = ABD, 2 = ACBD, 3 = ACD)
CountABD	Number of participants in the group selecting ABD for that particular period
CountACBD	Number of participants in the group selecting ACBD for that particular period
CountACD	Number of participants in the group selecting ACD for that particular period
Count_LinkBD	Number of participants in the group using link BD
Count_LinkAC	Number of participants in the group using link AC
Cost	Cost of using the selected path for each participant
Profit_NoInfo	Profit for each participant (ENDOWMENT - Cost) (No Information Treatment)
Profit_Info	Profit for each participant (ENDOWMENT - Cost) (Information Treatment)
TimeContinueProfitOK	Time taken by each participant to continue to the next period. (countdown value, 30 seconds available, -ve number indicates more than 30s taken by a participant)
SelectedPeriod_NoInfo	Period selected for payoff to participant (No Information Treatment)
SelectedProfit_NoInfo	Profit related to selected payoff period for each participant (No Information Treatment)
SelectedPeriod_Info	Period selected for payoff to participant (Information Treatment)
SelectedProfit_Info	Profit related to selected payoff period for each participant (Information Treatment)

## Sheet: 150923_0937_S1_Raw
150923_0937	1	globals	Period	NumPeriods	RepeatTreatment	AuctionStop	AuctionNoStop
150923_0937	1	globals	1	1	0	0	0
150923_0937	1	subjects	Period	Subject	Group	Profit	TotalProfit	Participate	randomize	Ligne	Choix[1]	Choix[2]	Choix[3]	Choix[4]	Choix[5]	Choix[6]	Choix[7]	Choix[8]	Choix[9]	Choix[10]	Prob_e[0]	Prob_e[1]	Prob_e[2]	Prob_e[3]	Prob_e[4]	Prob_e[5]	Prob_e[6]	Prob_e[7]	Prob_e[8]	Prob_e[9]	Prob_e[10]	Opt_A_Prob1	Opt_A_Prob2	Opt_B_Prob1	Opt_B_Prob2	ChoixLoterie	LigneT	TimeConfirmChoixLoterieOK	Loterie
150923_0937	1	subjects	1	1	1	4	4	0	55	5	1	1	1	1	1	1	2	2	2	2	0	10	20	30	40	50	60	70	80	90	100	5	4	9.75	0.25	0	0	66	2
150923_0937	1	subjects	1	2	1	4	4	0	89	5	2	2	2	1	1	1	1	1	1	1	0	10	20	30	40	50	60	70	80	90	100	5	4	9.75	0.25	0	0	-4	2
150923_0937	1	subjects	1	3	1	9.75	9.75	0	52	8	1	1	1	1	1	1	1	2	2	2	0	10	20	30	40	50	60	70	80	90	100	5	4	9.75	0.25	0	0	41	1
150923_0937	1	subjects	1	4	1	5	5	0	36	6	1	1	1	1	1	1	1	1	2	2	0	10	20	30	40	50	60	70	80	90	100	5	4	9.75	0.25	0	0	-108	1
150923_0937	1	subjects	1	5	1	4	4	0	45	3	1	1	1	1	1	1	2	2	2	2	0	10	20	30	40	50	60	70	80	90	100	5	4	9.75	0.25	0	0	-35	2
150923_0937	1	subjects	1	6	1	5	5	0	24	9	1	1	1	1	1	1	1	1	1	1	0	10	20	30	40	50	60	70	80	90	100	5	4	9.75	0.25	0	0	-51	1
150923_0937	1	subjects	1	7	1	5	5	0	3	4	1	1	1	1	1	2	2	2	2	2	0	10	20	30	40	50	60	70	80	90	100	5	4	9.75	0.25	0	0	-256	1
150923_0937	1	subjects	1	8	1	0.25	0.25	0	92	9	1	1	1	1	1	1	1	2	2	2	0	10	20	30	40	50	60	70	80	90	100	5	4	9.75	0.25	0	0	-70	2
150923_0937	1	subjects	1	9	1	0.25	0.25	0	90	5	1	1	1	1	2	2	1	2	1	2	0	10	20	30	40	50	60	70	80	90	100	5	4	9.75	0.25	0	0	-253	2
150923_0937	1	subjects	1	10	1	9.75	9.75	0	75	10	1	1	1	1	1	1	2	2	2	2	0	10	20	30	40	50	60	70	80	90	100	5	4	9.75	0.25	0	0	-37	1
150923_0937	1	subjects	1	11	1	9.75	9.75	0	41	10	1	1	1	1	1	1	2	2	2	2	0	10	20	30	40	50	60	70	80	90	100	5	4	9.75	0.25	0	0	-113	1
150923_0937	1	subjects	1	12	1	5	5	0	9	6	1	1	1	1	1	1	2	2	2	2	0	10	20	30	40	50	60	70	80	90	100	5	4	9.75	0.25	0	0	-257	1
150923_0937	1	subjects	1	13	2	9.75	9.75	0	19	9	1	1	1	1	1	2	2	2	2	2	0	10	20	30	40	50	60	70	80	90	100	5	4	9.75	0.25	0	0	-251	1
150923_0937	1	subjects	1	14	2	9.75	9.75	0	35	8	1	1	1	1	1	2	2	2	2	2	0	10	20	30	40	50	60	70	80	90	100	5	4	9.75	0.25	0	0	-90	1
150923_0937	1	subjects	1	15	2	5	5	0	9	1	1	1	1	1	1	1	1	2	2	2	0	10	20	30	40	50	60	70	80	90	100	5	4	9.75	0.25	0	0	17	1
150923_0937	1	subjects	1	16	2	5	5	0	48	6	1	2	2	1	1	1	1	1	1	1	0	10	20	30	40	50	60	70	80	90	100	5	4	9.75	0.25	0	0	-31	1
150923_0937	1	subjects	1	17	2	9.75	9.75	0	24	9	1	1	1	1	1	1	2	2	2	2	0	10	20	30	40	50	60	70	80	90	100	5	4	9.75	0.25	0	0	-118	1
150923_0937	1	subjects	1	18	2	9.75	9.75	0	66	10	1	1	1	1	1	1	1	2	2	2	0	10	20	30	40	50	60	70	80	90	100	5	4	9.75	0.25	0	0	55	1
150923_0937	1	subjects	1	19	2	9.75	9.75	0	27	8	1	1	1	2	2	2	2	2	2	2	0	10	20	30	40	50	60	70	80	90	100	5	4	9.75	0.25	0	0	-165	1
150923_0937	1	subjects	1	20	2	0.25	0.25	0	91	4	1	1	1	2	2	2	1	1	2	2	0	10	20	30	40	50	60	70	80	90	100	5	4	9.75	0.25	0	0	-70	2
150923_0937	1	subjects	1	21	2	5	5	0	32	4	1	1	1	1	1	1	1	2	2	2	0	10	20	30	40	50	60	70	80	90	100	5	4	9.75	0.25	0	0	-132	1
150923_0937	1	subjects	1	22	2	5	5	0	60	7	1	1	1	1	1	1	1	2	2	2	0	10	20	30	40	50	60	70	80	90	100	5	4	9.75	0.25	0	0	-69	1
150923_0937	1	subjects	1	23	2	0.25	0.25	0	87	7	1	1	1	1	2	2	2	2	2	2	0	10	20	30	40	50	60	70	80	90	100	5	4	9.75	0.25	0	0	-27	2
150923_0937	1	subjects	1	24	2	4	4	0	83	6	1	1	1	1	1	1	2	2	2	2	0	10	20	30	40	50	60	70	80	90	100	5	4	9.75	0.25	0	0	-9	2
150923_0937	1	summary	Period
150923_0937	1	summary	1
150923_0937	1	session	Subject	FinalProfit	ShowUpFee	ShowUpFeeInvested	MoneyAdded	MoneyToPay	MoneyEarned	randomize	Ligne	ProfitHL
150923_0937	1	session	1	4	0	0	0	4	4	55	5	4
150923_0937	1	session	2	4	0	0	0	4	4	89	5	4
150923_0937	1	session	3	9.75	0	0	0	9.75	9.75	52	8	9.75
150923_0937	1	session	4	5	0	0	0	5	5	36	6	5
150923_0937	1	session	5	4	0	0	0	4	4	45	3	4
150923_0937	1	session	6	5	0	0	0	5	5	24	9	5
150923_0937	1	session	7	5	0	0	0	5	5	3	4	5
150923_0937	1	session	8	0.25	0	0	0	0.25	0.25	92	9	0.25
150923_0937	1	session	9	0.25	0	0	0	0.25	0.25	90	5	0.25
150923_0937	1	session	10	9.75	0	0	0	9.75	9.75	75	10	9.75
150923_0937	1	session	11	9.75	0	0	0	9.75	9.75	41	10	9.75
150923_0937	1	session	12	5	0	0	0	5	5	9	6	5
150923_0937	1	session	13	9.75	0	0	0	9.75	9.75	19	9	9.75
150923_0937	1	session	14	9.75	0	0	0	9.75	9.75	35	8	9.75
150923_0937	1	session	15	5	0	0	0	5	5	9	1	5
150923_0937	1	session	16	5	0	0	0	5	5	48	6	5
150923_0937	1	session	17	9.75	0	0	0	9.75	9.75	24	9	9.75
150923_0937	1	session	18	9.75	0	0	0	9.75	9.75	66	10	9.75
150923_0937	1	session	19	9.75	0	0	0	9.75	9.75	27	8	9.75
150923_0937	1	session	20	0.25	0	0	0	0.25	0.25	91	4	0.25
150923_0937	1	session	21	5	0	0	0	5	5	32	4	5
150923_0937	1	session	22	5	0	0	0	5	5	60	7	5
150923_0937	1	session	23	0.25	0	0	0	0.25	0.25	87	7	0.25
150923_0937	1	session	24	4	0	0	0	4	4	83	6	4
150923_0937	2	globals	Period	NumPeriods	RepeatTreatment	GMIN	GMAX	regle	ENDOWMENT	COST_AB_1	COST_AB_2	COST_AC_1	COST_AC_2	COST_CB_1	COST_CB_2	COST_BD_1	COST_BD_2	COST_CD_1	COST_CD_2	R	ABD	ACBD	ACD	num_rounds	P_S1	P_S2	S1_Presence	S2_Presence	S1_Counter	S2_Counter	Cap_S1	Cap_S2
150923_0937	2	globals	1	20	0	-12	12	0	45	10	10	0	0	20	1	0	0	10	10	1	1	2	3	20	0.2	0.8	0	0	0	0	4	16
150923_0937	2	subjects	Period	Subject	Group	Profit	TotalProfit	Participate	S1_Counter	S2_Counter	S1_Presence	S2_Presence	AB_Select	AC_Select	BD_Select	CB_Select	CD_Select	TimeABChoiceOK	TimeACChoiceOK	TimeCBChoiceOK	TimeBDChoiceOK	TimeCDChoiceOK	TimeCancelChoiceOK	TimeConfirmChoiceOK	Choice	CountABD	CountACBD	CountACD	Count_LinkBD	Count_LinkAC	Cost	Profit_NoInfo	TimeContinueProfitOK
150923_0937	2	subjects	1	1	1	0	0	1	0	1	0	1	1	0	1	0	0	4	3	2	2	0	0	-6	1	3	4	5	7	9	17	28	-1
150923_0937	2	subjects	1	2	1	0	0	1	0	1	0	1	0	1	1	1	0	0	3	-3	-4	0	0	-8	2	3	4	5	7	9	17	28	1
150923_0937	2	subjects	1	3	1	0	0	1	0	1	0	1	0	1	0	0	1	0	12	0	0	11	0	-1	3	3	4	5	7	9	19	26	2
150923_0937	2	subjects	1	4	1	0	0	1	0	1	0	1	1	0	1	0	0	3	0	0	2	0	0	0	1	3	4	5	7	9	17	28	-2
150923_0937	2	subjects	1	5	1	0	0	1	0	1	0	1	1	0	1	0	0	2	0	0	0	0	0	-2	1	3	4	5	7	9	17	28	4
150923_0937	2	subjects	1	6	1	0	0	1	0	1	0	1	0	1	0	0	1	0	2	0	0	0	0	-3	3	3	4	5	7	9	19	26	-16
150923_0937	2	subjects	1	7	1	0	0	1	0	1	0	1	0	1	1	1	0	0	-12	-36	-37	0	0	-40	2	3	4	5	7	9	17	28	-53
150923_0937	2	subjects	1	8	1	0	0	1	0	1	0	1	0	1	0	0	1	0	2	0	0	-1	0	-5	3	3	4	5	7	9	19	26	-8
150923_0937	2	subjects	1	9	1	0	0	1	0	1	0	1	0	1	0	0	1	0	-17	0	0	-23	0	-27	3	3	4	5	7	9	19	26	-6
150923_0937	2	subjects	1	10	1	0	0	1	0	1	0	1	0	1	0	0	1	0	-3	0	0	-4	0	-29	3	3	4	5	7	9	19	26	4
150923_0937	2	subjects	1	11	1	0	0	1	0	1	0	1	0	1	1	1	0	5	0	1	-1	0	0	-16	2	3	4	5	7	9	17	28	-18
150923_0937	2	subjects	1	12	1	0	0	1	0	1	0	1	0	1	1	1	0	0	-62	-63	-64	0	0	-79	2	3	4	5	7	9	17	28	-7
150923_0937	2	subjects	1	13	2	0	0	1	0	1	0	1	0	1	1	1	0	0	-47	-48	-49	0	0	-57	2	3	5	4	8	9	18	27	-5
150923_0937	2	subjects	1	14	2	0	0	1	0	1	0	1	0	1	0	0	1	0	5	0	0	2	0	-4	3	3	5	4	8	9	19	26	-16
150923_0937	2	subjects	1	15	2	0	0	1	0	1	0	1	0	1	0	0	1	0	8	0	0	5	0	4	3	3	5	4	8	9	19	26	7
150923_0937	2	subjects	1	16	2	0	0	1	0	1	0	1	0	1	1	1	0	0	0	-2	-3	0	0	-6	2	3	5	4	8	9	18	27	-3
150923_0937	2	subjects	1	17	2	0	0	1	0	1	0	1	1	0	1	0	0	-12	0	0	-14	0	0	-20	1	3	5	4	8	9	18	27	-10
150923_0937	2	subjects	1	18	2	0	0	1	0	1	0	1	0	1	0	0	1	0	5	0	0	1	0	-4	3	3	5	4	8	9	19	26	-4
150923_0937	2	subjects	1	19	2	0	0	1	0	1	0	1	1	0	1	0	0	-10	0	0	-20	0	0	-26	1	3	5	4	8	9	18	27	-1
150923_0937	2	subjects	1	20	2	0	0	1	0	1	0	1	0	1	1	1	0	0	-4	-6	-8	0	0	-11	2	3	5	4	8	9	18	27	-10
150923_0937	2	subjects	1	21	2	0	0	1	0	1	0	1	0	1	1	1	0	0	-19	-21	-23	0	0	-38	2	3	5	4	8	9	18	27	0
150923_0937	2	subjects	1	22	2	0	0	1	0	1	0	1	0	1	0	0	1	0	-2	0	0	-10	0	-16	3	3	5	4	8	9	19	26	-17
150923_0937	2	subjects	1	23	2	0	0	1	0	1	0	1	0	1	1	1	0	5	-18	-20	-21	0	-14	-31	2	3	5	4	8	9	18	27	-45
150923_0937	2	subjects	1	24	2	0	0	1	0	1	0	1	1	0	1	0	0	-1	0	0	-2	0	0	-4	1	3	5	4	8	9	18	27	-8
150923_0937	2	globals	Period	NumPeriods	RepeatTreatment	GMIN	GMAX	regle	ENDOWMENT	COST_AB_1	COST_AB_2	COST_AC_1	COST_AC_2	COST_CB_1	COST_CB_2	COST_BD_1	COST_BD_2	COST_CD_1	COST_CD_2	R	ABD	ACBD	ACD	num_rounds	P_S1	P_S2	S1_Presence	S2_Presence	S1_Counter	S2_Counter	Cap_S1	Cap_S2
150923_0937	2	globals	2	20	0	-12	12	0	45	10	10	0	0	20	1	0	0	10	10	1	1	2	3	20	0.2	0.8	0	0	0	0	4	16
150923_0937	2	subjects	Period	Subject	Group	Profit	TotalProfit	Participate	S1_Counter	S2_Counter	S1_Presence	S2_Presence	AB_Select	AC_Select	BD_Select	CB_Select	CD_Select	TimeABChoiceOK	TimeACChoiceOK	TimeCBChoiceOK	TimeBDChoiceOK	TimeCDChoiceOK	TimeCancelChoiceOK	TimeConfirmChoiceOK	Choice	CountABD	CountACBD	CountACD	Count_LinkBD	Count_LinkAC	Cost	Profit_NoInfo	TimeContinueProfitOK
150923_0937	2	subjects	2	1	1	0	0	1	0	2	0	1	1	0	1	0	0	3	7	4	3	0	-	-4	1	4	3	5	7	8	17	28	-37
150923_0937	2	subjects	2	2	1	0	0	1	0	2	0	1	0	1	0	0	1	7	4	0	9	3	-	0	3	4	3	5	7	8	18	27	10
150923_0937	2	subjects	2	3	1	0	0	1	0	2	0	1	0	1	0	0	1	0	13	0	0	12	-	11	3	4	3	5	7	8	18	27	9
150923_0937	2	subjects	2	4	1	0	0	1	0	2	0	1	1	0	1	0	0	5	0	0	4	0	-	2	1	4	3	5	7	8	17	28	-102
150923_0937	2	subjects	2	5	1	0	0	1	0	2	0	1	0	1	0	0	1	0	-2	0	-4	-3	-	-6	3	4	3	5	7	8	18	27	1
150923_0937	2	subjects	2	6	1	0	0	1	0	2	0	1	0	1	0	0	1	0	-3	0	-7	-5	-	-9	3	4	3	5	7	8	18	27	6
150923_0937	2	subjects	2	7	1	0	0	1	0	2	0	1	1	0	1	0	0	-8	0	0	-9	0	-	-11	1	4	3	5	7	8	17	28	1
150923_0937	2	subjects	2	8	1	0	0	1	0	2	0	1	0	1	1	1	0	-5	-7	-8	-10	0	-	-17	2	4	3	5	7	8	16	29	-19
150923_0937	2	subjects	2	9	1	0	0	1	0	2	0	1	1	0	1	0	0	-11	0	0	-23	0	-	-30	1	4	3	5	7	8	17	28	-8
150923_0937	2	subjects	2	10	1	0	0	1	0	2	0	1	0	1	0	0	1	0	5	0	0	4	-	0	3	4	3	5	7	8	18	27	3
150923_0937	2	subjects	2	11	1	0	0	1	0	2	0	1	0	1	1	1	0	0	7	6	4	0	-	-1	2	4	3	5	7	8	16	29	-11
150923_0937	2	subjects	2	12	1	0	0	1	0	2	0	1	0	1	1	1	0	0	-48	-63	-64	0	-	-87	2	4	3	5	7	8	16	29	5
150923_0937	2	subjects	2	13	2	0	0	1	0	2	0	1	0	1	1	1	0	0	-43	-59	-62	0	-	-63	2	6	3	3	9	6	16	29	-8
150923_0937	2	subjects	2	14	2	0	0	1	0	2	0	1	0	1	0	0	1	0	12	0	0	11	-	7	3	6	3	3	9	6	16	29	-16
150923_0937	2	subjects	2	15	2	0	0	1	0	2	0	1	1	0	1	0	0	14	0	0	13	0	-	10	1	6	3	3	9	6	19	26	12
150923_0937	2	subjects	2	16	2	0	0	1	0	2	0	1	1	0	1	0	0	10	0	0	9	0	-	6	1	6	3	3	9	6	19	26	4
150923_0937	2	subjects	2	17	2	0	0	1	0	2	0	1	1	0	1	0	0	2	0	0	1	0	-	-2	1	6	3	3	9	6	19	26	-35
150923_0937	2	subjects	2	18	2	0	0	1	0	2	0	1	1	0	1	0	0	4	0	0	3	0	-	2	1	6	3	3	9	6	19	26	9
150923_0937	2	subjects	2	19	2	0	0	1	0	2	0	1	0	1	0	0	1	7	4	0	0	2	-	-8	3	6	3	3	9	6	16	29	5
150923_0937	2	subjects	2	20	2	0	0	1	0	2	0	1	0	1	0	0	1	1	0	0	0	-4	-	-7	3	6	3	3	9	6	16	29	0
150923_0937	2	subjects	2	21	2	0	0	1	0	2	0	1	0	1	1	1	0	0	8	3	1	0	-	-8	2	6	3	3	9	6	16	29	6
150923_0937	2	subjects	2	22	2	0	0	1	0	2	0	1	1	0	1	0	0	3	0	0	0	0	-	-7	1	6	3	3	9	6	19	26	-20
150923_0937	2	subjects	2	23	2	0	0	1	0	2	0	1	0	1	1	1	0	0	9	8	7	0	-	-8	2	6	3	3	9	6	16	29	8
150923_0937	2	subjects	2	24	2	0	0	1	0	2	0	1	1	0	1	0	0	-2	0	0	-3	0	-	-5	1	6	3	3	9	6	19	26	6
150923_0937	2	globals	Period	NumPeriods	RepeatTreatment	GMIN	GMAX	regle	ENDOWMENT	COST_AB_1	COST_AB_2	COST_AC_1	COST_AC_2	COST_CB_1	COST_CB_2	COST_BD_1	COST_BD_2	COST_CD_1	COST_CD_2	R	ABD	ACBD	ACD	num_rounds	P_S1	P_S2	S1_Presence	S2_Presence	S1_Counter	S2_Counter	Cap_S1	Cap_S2
150923_0937	2	globals	3	20	0	-12	12	0	45	10	10	0	0	20	1	0	0	10	10	1	1	2	3	20	0.2	0.8	0	0	0	0	4	16
150923_0937	2	subjects	Period	Subject	Group	Profit	TotalProfit	Participate	S1_Counter	S2_Counter	S1_Presence	S2_Presence	AB_Select	AC_Select	BD_Select	CB_Select	CD_Select	TimeABChoiceOK	TimeACChoiceOK	TimeCBChoiceOK	TimeBDChoiceOK	TimeCDChoiceOK	TimeCancelChoiceOK	TimeConfirmChoiceOK	Choice	CountABD	CountACBD	CountACD	Count_LinkBD	Count_LinkAC	Cost	Profit_NoInfo	TimeContinueProfitOK
150923_0937	2	subjects	3	1	1	0	0	1	0	3	0	1	0	1	0	0	1	0	11	0	0	10	0	2	3	3	1	8	4	9	19	26	8
150923_0937	2	subjects	3	2	1	0	0	1	0	3	0	1	0	1	0	0	1	0	11	0	0	8	0	6	3	3	1	8	4	9	19	26	11
150923_0937	2	subjects	3	3	1	0	0	1	0	3	0	1	0	1	0	0	1	0	13	0	0	12	0	11	3	3	1	8	4	9	19	26	3
150923_0937	2	subjects	3	4	1	0	0	1	0	3	0	1	1	0	1	0	0	-5	1	3	-10	0	0	-12	1	3	1	8	4	9	14	31	2
150923_0937	2	subjects	3	5	1	0	0	1	0	3	0	1	0	1	0	0	1	0	2	0	0	-2	0	-3	3	3	1	8	4	9	19	26	3
150923_0937	2	subjects	3	6	1	0	0	1	0	3	0	1	0	1	0	0	1	0	8	0	0	6	0	-2	3	3	1	8	4	9	19	26	11
150923_0937	2	subjects	3	7	1	0	0	1	0	3	0	1	0	1	1	1	0	0	6	5	4	0	0	2	2	3	1	8	4	9	14	31	2
150923_0937	2	subjects	3	8	1	0	0	1	0	3	0	1	1	0	1	0	0	10	0	0	4	0	0	-5	1	3	1	8	4	9	14	31	-2
150923_0937	2	subjects	3	9	1	0	0	1	0	3	0	1	1	0	1	0	0	13	0	0	11	0	0	10	1	3	1	8	4	9	14	31	1
150923_0937	2	subjects	3	10	1	0	0	1	0	3	0	1	0	1	0	0	1	0	10	0	0	9	0	7	3	3	1	8	4	9	19	26	5
150923_0937	2	subjects	3	11	1	0	0	1	0	3	0	1	0	1	0	0	1	0	-11	0	0	-12	0	-16	3	3	1	8	4	9	19	26	-17
150923_0937	2	subjects	3	12	1	0	0	1	0	3	0	1	0	1	0	0	1	-70	-92	0	-84	-99	-89	-108	3	3	1	8	4	9	19	26	6
150923_0937	2	subjects	3	13	2	0	0	1	0	3	0	1	0	1	1	1	0	0	-61	-62	-63	0	0	-83	2	5	3	4	8	7	16	29	-1
150923_0937	2	subjects	3	14	2	0	0	1	0	3	0	1	1	0	1	0	0	14	0	0	13	0	0	11	1	5	3	4	8	7	18	27	-8
150923_0937	2	subjects	3	15	2	0	0	1	0	3	0	1	0	1	1	1	0	0	14	13	12	0	0	10	2	5	3	4	8	7	16	29	11
150923_0937	2	subjects	3	16	2	0	0	1	0	3	0	1	1	0	1	0	0	7	0	0	6	0	0	0	1	5	3	4	8	7	18	27	1
150923_0937	2	subjects	3	17	2	0	0	1	0	3	0	1	1	0	1	0	0	-4	0	0	-6	0	0	-8	1	5	3	4	8	7	18	27	-29
150923_0937	2	subjects	3	18	2	0	0	1	0	3	0	1	0	1	0	0	1	0	10	9	0	8	0	6	3	5	3	4	8	7	17	28	11
150923_0937	2	subjects	3	19	2	0	0	1	0	3	0	1	0	1	0	0	1	0	6	0	0	-3	0	-11	3	5	3	4	8	7	17	28	11
150923_0937	2	subjects	3	20	2	0	0	1	0	3	0	1	1	0	1	0	0	1	0	4	-10	0	0	-11	1	5	3	4	8	7	18	27	2
150923_0937	2	subjects	3	21	2	0	0	1	0	3	0	1	0	1	1	1	0	0	10	8	6	0	0	-3	2	5	3	4	8	7	16	29	-2
150923_0937	2	subjects	3	22	2	0	0	1	0	3	0	1	0	1	0	0	1	0	1	0	0	-3	0	-19	3	5	3	4	8	7	17	28	-14
150923_0937	2	subjects	3	23	2	0	0	1	0	3	0	1	1	0	1	0	0	1	0	0	0	0	0	-1	1	5	3	4	8	7	18	27	-5
150923_0937	2	subjects	3	24	2	0	0	1	0	3	0	1	0	1	0	0	1	0	5	0	0	4	0	0	3	5	3	4	8	7	17	28	-3
150923_0937	2	globals	Period	NumPeriods	RepeatTreatment	GMIN	GMAX	regle	ENDOWMENT	COST_AB_1	COST_AB_2	COST_AC_1	COST_AC_2	COST_CB_1	COST_CB_2	COST_BD_1	COST_BD_2	COST_CD_1	COST_CD_2	R	ABD	ACBD	ACD	num_rounds	P_S1	P_S2	S1_Presence	S2_Presence	S1_Counter	S2_Counter	Cap_S1	Cap_S2
150923_0937	2	globals	4	20	0	-12	12	0	45	10	10	0	0	20	1	0	0	10	10	1	1	2	3	20	0.2	0.8	0	0	0	0	4	16
150923_0937	2	subjects	Period	Subject	Group	Profit	TotalProfit	Participate	S1_Counter	S2_Counter	S1_Presence	S2_Presence	AB_Select	AC_Select	BD_Select	CB_Select	CD_Select	TimeABChoiceOK	TimeACChoiceOK	TimeCBChoiceOK	TimeBDChoiceOK	TimeCDChoiceOK	TimeCancelChoiceOK	TimeConfirmChoiceOK	Choice	CountABD	CountACBD	CountACD	Count_LinkBD	Count_LinkAC	Cost	Profit_NoInfo	TimeContinueProfitOK
150923_0937	2	subjects	4	1	1	0	0	1	0	4	0	1	0	1	0	0	1	0	13	0	10	7	-	-8	3	2	3	7	5	10	20	25	6
150923_0937	2	subjects	4	2	1	0	0	1	0	4	0	1	1	0	1	0	0	13	0	0	12	0	-	11	1	2	3	7	5	10	15	30	10
150923_0937	2	subjects	4	3	1	0	0	1	0	4	0	1	1	0	1	0	0	13	0	0	12	0	-	11	1	2	3	7	5	10	15	30	11
150923_0937	2	subjects	4	4	1	0	0	1	0	4	0	1	0	1	1	1	0	0	14	14	13	0	-	9	2	2	3	7	5	10	16	29	1
150923_0937	2	subjects	4	5	1	0	0	1	0	4	0	1	0	1	1	1	0	0	10	9	8	0	-	7	2	2	3	7	5	10	16	29	-1
150923_0937	2	subjects	4	6	1	0	0	1	0	4	0	1	0	1	0	0	1	0	12	0	0	11	-	8	3	2	3	7	5	10	20	25	10
150923_0937	2	subjects	4	7	1	0	0	1	0	4	0	1	0	1	0	0	1	0	7	0	0	6	-	1	3	2	3	7	5	10	20	25	2
150923_0937	2	subjects	4	8	1	0	0	1	0	4	0	1	0	1	0	0	1	0	14	0	0	13	-	8	3	2	3	7	5	10	20	25	7
150923_0937	2	subjects	4	9	1	0	0	1	0	4	0	1	0	1	0	0	1	0	1	0	0	-10	-	-11	3	2	3	7	5	10	20	25	1
150923_0937	2	subjects	4	10	1	0	0	1	0	4	0	1	0	1	0	0	1	-1	-3	0	0	-8	-	-10	3	2	3	7	5	10	20	25	4
150923_0937	2	subjects	4	11	1	0	0	1	0	4	0	1	0	1	0	0	1	0	13	0	0	12	-	10	3	2	3	7	5	10	20	25	-31
150923_0937	2	subjects	4	12	1	0	0	1	0	4	0	1	0	1	1	1	0	0	-43	-50	-53	0	-	-97	2	2	3	7	5	10	16	29	10
150923_0937	2	subjects	4	13	2	0	0	1	0	4	0	1	0	1	0	0	1	0	-14	0	0	-18	-	-19	3	7	1	4	8	5	15	30	-15
150923_0937	2	subjects	4	14	2	0	0	1	0	4	0	1	1	0	1	0	0	2	4	0	1	3	-	0	1	7	1	4	8	5	18	27	3
150923_0937	2	subjects	4	15	2	0	0	1	0	4	0	1	0	1	1	1	0	0	13	12	10	0	-	8	2	7	1	4	8	5	14	31	13
150923_0937	2	subjects	4	16	2	0	0	1	0	4	0	1	1	0	1	0	0	-31	-30	0	-32	0	-	-33	1	7	1	4	8	5	18	27	4
150923_0937	2	subjects	4	17	2	0	0	1	0	4	0	1	1	0	1	0	0	14	0	0	12	0	-	11	1	7	1	4	8	5	18	27	-3
150923_0937	2	subjects	4	18	2	0	0	1	0	4	0	1	1	0	1	0	0	14	0	0	13	0	-	12	1	7	1	4	8	5	18	27	7
150923_0937	2	subjects	4	19	2	0	0	1	0	4	0	1	0	1	0	0	1	0	7	0	0	5	-	-3	3	7	1	4	8	5	15	30	10
150923_0937	2	subjects	4	20	2	0	0	1	0	4	0	1	1	0	1	0	0	11	0	0	10	0	-	1	1	7	1	4	8	5	18	27	0
150923_0937	2	subjects	4	21	2	0	0	1	0	4	0	1	1	0	1	0	0	-38	-36	-14	-40	0	-	-45	1	7	1	4	8	5	18	27	4
150923_0937	2	subjects	4	22	2	0	0	1	0	4	0	1	1	0	1	0	0	7	0	0	6	0	-	-2	1	7	1	4	8	5	18	27	-9
150923_0937	2	subjects	4	23	2	0	0	1	0	4	0	1	0	1	0	0	1	0	7	0	0	0	-	-2	3	7	1	4	8	5	15	30	4
150923_0937	2	subjects	4	24	2	0	0	1	0	4	0	1	0	1	0	0	1	-1	-7	-12	-13	-40	-	-41	3	7	1	4	8	5	15	30	1
150923_0937	2	globals	Period	NumPeriods	RepeatTreatment	GMIN	GMAX	regle	ENDOWMENT	COST_AB_1	COST_AB_2	COST_AC_1	COST_AC_2	COST_CB_1	COST_CB_2	COST_BD_1	COST_BD_2	COST_CD_1	COST_CD_2	R	ABD	ACBD	ACD	num_rounds	P_S1	P_S2	S1_Presence	S2_Presence	S1_Counter	S2_Counter	Cap_S1	Cap_S2
150923_0937	2	globals	5	20	0	-12	12	0	45	10	10	0	0	20	1	0	0	10	10	1	1	2	3	20	0.2	0.8	0	0	0	0	4	16
150923_0937	2	subjects	Period	Subject	Group	Profit	TotalProfit	Participate	S1_Counter	S2_Counter	S1_Presence	S2_Presence	AB_Select	AC_Select	BD_Select	CB_Select	CD_Select	TimeABChoiceOK	TimeACChoiceOK	TimeCBChoiceOK	TimeBDChoiceOK	TimeCDChoiceOK	TimeCancelChoiceOK	TimeConfirmChoiceOK	Choice	CountABD	CountACBD	CountACD	Count_LinkBD	Count_LinkAC	Cost	Profit_NoInfo	TimeContinueProfitOK
150923_0937	2	subjects	5	1	1	0	0	1	0	5	0	1	0	1	0	0	1	0	13	0	0	12	-	6	3	5	3	4	8	7	17	28	-9
150923_0937	2	subjects	5	2	1	0	0	1	0	5	0	1	1	0	1	0	0	13	0	0	10	0	-	7	1	5	3	4	8	7	18	27	11
150923_0937	2	subjects	5	3	1	0	0	1	0	5	0	1	1	0	1	0	0	15	0	0	14	0	-	13	1	5	3	4	8	7	18	27	6
150923_0937	2	subjects	5	4	1	0	0	1	0	5	0	1	1	0	1	0	0	12	0	0	10	0	-	8	1	5	3	4	8	7	18	27	3
150923_0937	2	subjects	5	5	1	0	0	1	0	5	0	1	0	1	1	1	0	0	10	9	8	0	-	1	2	5	3	4	8	7	16	29	8
150923_0937	2	subjects	5	6	1	0	0	1	0	5	0	1	0	1	1	1	0	13	0	10	6	0	-	0	2	5	3	4	8	7	16	29	9
150923_0937	2	subjects	5	7	1	0	0	1	0	5	0	1	0	1	0	0	1	0	5	0	0	4	-	2	3	5	3	4	8	7	17	28	9
150923_0937	2	subjects	5	8	1	0	0	1	0	5	0	1	0	1	1	1	0	9	0	8	7	0	-	5	2	5	3	4	8	7	16	29	12
150923_0937	2	subjects	5	9	1	0	0	1	0	5	0	1	0	1	0	0	1	-1	-2	0	0	-14	-	-17	3	5	3	4	8	7	17	28	-1
150923_0937	2	subjects	5	10	1	0	0	1	0	5	0	1	1	0	1	0	0	-9	0	0	-10	0	-	-12	1	5	3	4	8	7	18	27	0
150923_0937	2	subjects	5	11	1	0	0	1	0	5	0	1	0	1	0	0	1	0	13	0	0	13	-	8	3	5	3	4	8	7	17	28	-27
150923_0937	2	subjects	5	12	1	0	0	1	0	5	0	1	1	0	1	0	0	-36	0	0	-37	0	-	-53	1	5	3	4	8	7	18	27	-7
150923_0937	2	subjects	5	13	2	0	0	1	0	5	0	1	0	1	0	0	1	0	-7	-8	-9	-37	-	-45	3	4	3	5	7	8	18	27	8
150923_0937	2	subjects	5	14	2	0	0	1	0	5	0	1	0	1	0	0	1	0	15	0	0	14	-	13	3	4	3	5	7	8	18	27	9
150923_0937	2	subjects	5	15	2	0	0	1	0	5	0	1	0	1	1	1	0	0	13	12	11	0	-	9	2	4	3	5	7	8	16	29	14
150923_0937	2	subjects	5	16	2	0	0	1	0	5	0	1	0	1	1	1	0	0	12	10	9	0	-	6	2	4	3	5	7	8	16	29	6
150923_0937	2	subjects	5	17	2	0	0	1	0	5	0	1	1	0	1	0	0	12	0	0	9	0	-	7	1	4	3	5	7	8	17	28	8
150923_0937	2	subjects	5	18	2	0	0	1	0	5	0	1	0	1	0	0	1	0	12	0	0	12	-	10	3	4	3	5	7	8	18	27	13
150923_0937	2	subjects	5	19	2	0	0	1	0	5	0	1	0	1	0	0	1	8	2	0	7	1	-	0	3	4	3	5	7	8	18	27	9
150923_0937	2	subjects	5	20	2	0	0	1	0	5	0	1	1	0	1	0	0	-16	8	0	-17	6	-	-18	1	4	3	5	7	8	17	28	5
150923_0937	2	subjects	5	21	2	0	0	1	0	5	0	1	1	0	1	0	0	12	0	0	11	0	-	4	1	4	3	5	7	8	17	28	10
150923_0937	2	subjects	5	22	2	0	0	1	0	5	0	1	1	0	1	0	0	12	0	0	8	0	-	-8	1	4	3	5	7	8	17	28	-1
150923_0937	2	subjects	5	23	2	0	0	1	0	5	0	1	0	1	1	1	0	0	12	11	10	0	-	9	2	4	3	5	7	8	16	29	7
150923_0937	2	subjects	5	24	2	0	0	1	0	5	0	1	0	1	0	0	1	0	2	0	0	1	-	-1	3	4	3	5	7	8	18	27	-3
150923_0937	2	globals	Period	NumPeriods	RepeatTreatment	GMIN	GMAX	regle	ENDOWMENT	COST_AB_1	COST_AB_2	COST_AC_1	COST_AC_2	COST_CB_1	COST_CB_2	COST_BD_1	COST_BD_2	COST_CD_1	COST_CD_2	R	ABD	ACBD	ACD	num_rounds	P_S1	P_S2	S1_Presence	S2_Presence	S1_Counter	S2_Counter	Cap_S1	Cap_S2
150923_0937	2	globals	6	20	0	-12	12	0	45	10	10	0	0	20	1	0	0	10	10	0	1	2	3	20	0.2	0.8	0	0	0	0	4	16
150923_0937	2	subjects	Period	Subject	Group	Profit	TotalProfit	Participate	S1_Counter	S2_Counter	S1_Presence	S2_Presence	AB_Select	AC_Select	BD_Select	CB_Select	CD_Select	TimeABChoiceOK	TimeACChoiceOK	TimeCBChoiceOK	TimeBDChoiceOK	TimeCDChoiceOK	TimeCancelChoiceOK	TimeConfirmChoiceOK	Choice	CountABD	CountACBD	CountACD	Count_LinkBD	Count_LinkAC	Cost	Profit_NoInfo	TimeContinueProfitOK
150923_0937	2	subjects	6	1	1	0	0	1	1	5	1	0	0	1	0	0	1	0	13	0	0	9	-	5	3	6	4	2	10	6	16	29	12
150923_0937	2	subjects	6	2	1	0	0	1	1	5	1	0	1	0	1	0	0	14	0	0	13	0	-	11	1	6	4	2	10	6	20	25	11
150923_0937	2	subjects	6	3	1	0	0	1	1	5	1	0	1	0	1	0	0	12	0	0	11	0	-	9	1	6	4	2	10	6	20	25	13
150923_0937	2	subjects	6	4	1	0	0	1	1	5	1	0	1	0	1	0	0	14	0	0	13	0	-	12	1	6	4	2	10	6	20	25	5
150923_0937	2	subjects	6	5	1	0	0	1	1	5	1	0	0	1	1	1	0	0	10	10	9	0	-	7	2	6	4	2	10	6	36	9	7
150923_0937	2	subjects	6	6	1	0	0	1	1	5	1	0	1	0	1	0	0	13	0	0	11	0	-	10	1	6	4	2	10	6	20	25	12
150923_0937	2	subjects	6	7	1	0	0	1	1	5	1	0	0	1	1	1	0	0	13	12	11	0	-	10	2	6	4	2	10	6	36	9	4
150923_0937	2	subjects	6	8	1	0	0	1	1	5	1	0	1	0	1	0	0	7	10	0	6	10	-	3	1	6	4	2	10	6	20	25	6
150923_0937	2	subjects	6	9	1	0	0	1	1	5	1	0	1	0	1	0	0	8	0	0	7	0	-	6	1	6	4	2	10	6	20	25	6
150923_0937	2	subjects	6	10	1	0	0	1	1	5	1	0	0	1	0	0	1	-5	0	0	-3	-6	-	-7	3	6	4	2	10	6	16	29	8
150923_0937	2	subjects	6	11	1	0	0	1	1	5	1	0	0	1	1	1	0	-3	0	-12	-14	0	-	-15	2	6	4	2	10	6	36	9	-4
150923_0937	2	subjects	6	12	1	0	0	1	1	5	1	0	0	1	1	1	0	0	-9	-10	-12	0	-	-15	2	6	4	2	10	6	36	9	3
150923_0937	2	subjects	6	13	2	0	0	1	1	5	1	0	0	1	1	1	0	0	-3	-4	-4	0	-	-7	2	4	4	4	8	8	36	9	11
150923_0937	2	subjects	6	14	2	0	0	1	1	5	1	0	0	1	0	0	1	0	15	0	0	14	-	12	3	4	4	4	8	8	18	27	13
150923_0937	2	subjects	6	15	2	0	0	1	1	5	1	0	0	1	1	1	0	0	11	10	9	0	-	8	2	4	4	4	8	8	36	9	10
150923_0937	2	subjects	6	16	2	0	0	1	1	5	1	0	0	1	1	1	0	0	14	12	12	0	-	10	2	4	4	4	8	8	36	9	9
150923_0937	2	subjects	6	17	2	0	0	1	1	5	1	0	1	0	1	0	0	11	0	0	10	0	-	9	1	4	4	4	8	8	18	27	12
150923_0937	2	subjects	6	18	2	0	0	1	1	5	1	0	1	0	1	0	0	12	0	0	0	0	-	-2	1	4	4	4	8	8	18	27	14
150923_0937	2	subjects	6	19	2	0	0	1	1	5	1	0	0	1	0	0	1	0	13	0	0	12	-	10	3	4	4	4	8	8	18	27	11
150923_0937	2	subjects	6	20	2	0	0	1	1	5	1	0	0	1	0	0	1	0	-7	0	0	-7	-	-9	3	4	4	4	8	8	18	27	1
150923_0937	2	subjects	6	21	2	0	0	1	1	5	1	0	0	1	0	0	1	0	10	0	0	8	-	4	3	4	4	4	8	8	18	27	7
150923_0937	2	subjects	6	22	2	0	0	1	1	5	1	0	1	0	1	0	0	14	0	0	13	0	-	-2	1	4	4	4	8	8	18	27	0
150923_0937	2	subjects	6	23	2	0	0	1	1	5	1	0	0	1	1	1	0	0	1	0	0	0	-	-1	2	4	4	4	8	8	36	9	8
150923_0937	2	subjects	6	24	2	0	0	1	1	5	1	0	1	0	1	0	0	7	0	0	6	0	-	-4	1	4	4	4	8	8	18	27	12
150923_0937	2	globals	Period	NumPeriods	RepeatTreatment	GMIN	GMAX	regle	ENDOWMENT	COST_AB_1	COST_AB_2	COST_AC_1	COST_AC_2	COST_CB_1	COST_CB_2	COST_BD_1	COST_BD_2	COST_CD_1	COST_CD_2	R	ABD	ACBD	ACD	num_rounds	P_S1	P_S2	S1_Presence	S2_Presence	S1_Counter	S2_Counter	Cap_S1	Cap_S2
150923_0937	2	globals	7	20	0	-12	12	0	45	10	10	0	0	20	1	0	0	10	10	1	1	2	3	20	0.2	0.8	0	0	0	0	4	16
150923_0937	2	subjects	Period	Subject	Group	Profit	TotalProfit	Participate	S1_Counter	S2_Counter	S1_Presence	S2_Presence	AB_Select	AC_Select	BD_Select	CB_Select	CD_Select	TimeABChoiceOK	TimeACChoiceOK	TimeCBChoiceOK	TimeBDChoiceOK	TimeCDChoiceOK	TimeCancelChoiceOK	TimeConfirmChoiceOK	Choice	CountABD	CountACBD	CountACD	Count_LinkBD	Count_LinkAC	Cost	Profit_NoInfo	TimeContinueProfitOK
150923_0937	2	subjects	7	1	1	0	0	1	1	6	0	1	0	1	0	0	1	0	14	0	0	13	-	10	3	5	4	3	9	7	17	28	12
150923_0937	2	subjects	7	2	1	0	0	1	1	6	0	1	1	0	1	0	0	14	0	0	13	0	-	12	1	5	4	3	9	7	19	26	12
150923_0937	2	subjects	7	3	1	0	0	1	1	6	0	1	1	0	1	0	0	15	0	0	14	0	-	13	1	5	4	3	9	7	19	26	3
150923_0937	2	subjects	7	4	1	0	0	1	1	6	0	1	0	1	0	0	1	0	15	0	0	15	-	13	3	5	4	3	9	7	17	28	10
150923_0937	2	subjects	7	5	1	0	0	1	1	6	0	1	0	1	1	1	0	0	12	11	11	0	-	7	2	5	4	3	9	7	17	28	11
150923_0937	2	subjects	7	6	1	0	0	1	1	6	0	1	0	1	1	1	0	0	7	4	3	0	-	1	2	5	4	3	9	7	17	28	3
150923_0937	2	subjects	7	7	1	0	0	1	1	6	0	1	0	1	1	1	0	0	15	15	14	0	-	13	2	5	4	3	9	7	17	28	11
150923_0937	2	subjects	7	8	1	0	0	1	1	6	0	1	0	1	1	1	0	0	14	13	13	0	-	4	2	5	4	3	9	7	17	28	12
150923_0937	2	subjects	7	9	1	0	0	1	1	6	0	1	1	0	1	0	0	8	0	0	7	0	-	2	1	5	4	3	9	7	19	26	7
150923_0937	2	subjects	7	10	1	0	0	1	1	6	0	1	0	1	0	0	1	0	0	0	0	10	-	7	3	5	4	3	9	7	17	28	10
150923_0937	2	subjects	7	11	1	0	0	1	1	6	0	1	1	0	1	0	0	10	0	0	10	0	-	8	1	5	4	3	9	7	19	26	-5
150923_0937	2	subjects	7	12	1	0	0	1	1	6	0	1	1	0	1	0	0	-5	0	0	-6	0	-	-13	1	5	4	3	9	7	19	26	7
150923_0937	2	subjects	7	13	2	0	0	1	1	6	0	1	0	1	1	1	0	0	7	6	6	0	-	2	2	1	4	7	5	11	17	28	-1
150923_0937	2	subjects	7	14	2	0	0	1	1	6	0	1	0	1	0	0	1	0	15	0	0	14	-	13	3	1	4	7	5	11	21	24	7
150923_0937	2	subjects	7	15	2	0	0	1	1	6	0	1	0	1	1	1	0	0	13	12	12	0	-	-13	2	1	4	7	5	11	17	28	5
150923_0937	2	subjects	7	16	2	0	0	1	1	6	0	1	0	1	1	1	0	0	15	14	14	0	-	10	2	1	4	7	5	11	17	28	8
150923_0937	2	subjects	7	17	2	0	0	1	1	6	0	1	1	0	1	0	0	13	0	0	12	0	-	11	1	1	4	7	5	11	15	30	0
150923_0937	2	subjects	7	18	2	0	0	1	1	6	0	1	0	1	0	0	1	0	14	0	0	13	-	12	3	1	4	7	5	11	21	24	8
150923_0937	2	subjects	7	19	2	0	0	1	1	6	0	1	0	1	0	0	1	0	14	14	13	9	-	2	3	1	4	7	5	11	21	24	12
150923_0937	2	subjects	7	20	2	0	0	1	1	6	0	1	0	1	0	0	1	0	4	0	0	3	-	2	3	1	4	7	5	11	21	24	10
150923_0937	2	subjects	7	21	2	0	0	1	1	6	0	1	0	1	0	0	1	10	9	0	0	8	-	6	3	1	4	7	5	11	21	24	8
150923_0937	2	subjects	7	22	2	0	0	1	1	6	0	1	0	1	0	0	1	0	11	0	0	11	-	8	3	1	4	7	5	11	21	24	3
150923_0937	2	subjects	7	23	2	0	0	1	1	6	0	1	0	1	0	0	1	0	12	0	0	11	-	10	3	1	4	7	5	11	21	24	4
150923_0937	2	subjects	7	24	2	0	0	1	1	6	0	1	0	1	1	1	0	0	2	-5	-6	0	-	-7	2	1	4	7	5	11	17	28	5
150923_0937	2	globals	Period	NumPeriods	RepeatTreatment	GMIN	GMAX	regle	ENDOWMENT	COST_AB_1	COST_AB_2	COST_AC_1	COST_AC_2	COST_CB_1	COST_CB_2	COST_BD_1	COST_BD_2	COST_CD_1	COST_CD_2	R	ABD	ACBD	ACD	num_rounds	P_S1	P_S2	S1_Presence	S2_Presence	S1_Counter	S2_Counter	Cap_S1	Cap_S2
150923_0937	2	globals	8	20	0	-12	12	0	45	10	10	0	0	20	1	0	0	10	10	0	1	2	3	20	0.2	0.8	0	0	0	0	4	16
150923_0937	2	subjects	Period	Subject	Group	Profit	TotalProfit	Participate	S1_Counter	S2_Counter	S1_Presence	S2_Presence	AB_Select	AC_Select	BD_Select	CB_Select	CD_Select	TimeABChoiceOK	TimeACChoiceOK	TimeCBChoiceOK	TimeBDChoiceOK	TimeCDChoiceOK	TimeCancelChoiceOK	TimeConfirmChoiceOK	Choice	CountABD	CountACBD	CountACD	Count_LinkBD	Count_LinkAC	Cost	Profit_NoInfo	TimeContinueProfitOK
150923_0937	2	subjects	8	1	1	0	0	1	2	6	1	0	0	1	1	1	0	0	15	10	10	0	-	7	2	5	3	4	8	7	35	10	11
150923_0937	2	subjects	8	2	1	0	0	1	2	6	1	0	1	0	1	0	0	15	0	0	14	0	-	13	1	5	3	4	8	7	18	27	10
150923_0937	2	subjects	8	3	1	0	0	1	2	6	1	0	1	0	1	0	0	13	0	0	13	0	-	12	1	5	3	4	8	7	18	27	12
150923_0937	2	subjects	8	4	1	0	0	1	2	6	1	0	1	0	1	0	0	7	0	0	6	0	-	3	1	5	3	4	8	7	18	27	10
150923_0937	2	subjects	8	5	1	0	0	1	2	6	1	0	0	1	1	1	0	0	13	12	12	0	-	9	2	5	3	4	8	7	35	10	7
150923_0937	2	subjects	8	6	1	0	0	1	2	6	1	0	0	1	0	0	1	0	11	0	0	10	-	2	3	5	3	4	8	7	17	28	8
150923_0937	2	subjects	8	7	1	0	0	1	2	6	1	0	0	1	0	0	1	0	14	0	0	12	-	11	3	5	3	4	8	7	17	28	11
150923_0937	2	subjects	8	8	1	0	0	1	2	6	1	0	0	1	0	0	1	0	12	0	0	11	-	9	3	5	3	4	8	7	17	28	3
150923_0937	2	subjects	8	9	1	0	0	1	2	6	1	0	1	0	1	0	0	13	0	0	12	0	-	5	1	5	3	4	8	7	18	27	6
150923_0937	2	subjects	8	10	1	0	0	1	2	6	1	0	1	0	1	0	0	11	0	0	10	0	-	9	1	5	3	4	8	7	18	27	12
150923_0937	2	subjects	8	11	1	0	0	1	2	6	1	0	0	1	1	1	0	0	15	15	14	0	-	12	2	5	3	4	8	7	35	10	-4
150923_0937	2	subjects	8	12	1	0	0	1	2	6	1	0	0	1	0	0	1	0	11	0	0	8	-	-1	3	5	3	4	8	7	17	28	9
150923_0937	2	subjects	8	13	2	0	0	1	2	6	1	0	1	0	1	0	0	8	0	0	7	0	-	-11	1	6	3	3	9	6	19	26	13
150923_0937	2	subjects	8	14	2	0	0	1	2	6	1	0	1	0	1	0	0	14	0	0	14	0	-	12	1	6	3	3	9	6	19	26	14
150923_0937	2	subjects	8	15	2	0	0	1	2	6	1	0	0	1	1	1	0	0	13	13	12	0	-	11	2	6	3	3	9	6	35	10	10
150923_0937	2	subjects	8	16	2	0	0	1	2	6	1	0	0	1	1	1	0	0	15	12	10	0	-	3	2	6	3	3	9	6	35	10	13
150923_0937	2	subjects	8	17	2	0	0	1	2	6	1	0	0	1	1	1	0	0	11	11	9	0	-	8	2	6	3	3	9	6	35	10	1
150923_0937	2	subjects	8	18	2	0	0	1	2	6	1	0	1	0	1	0	0	13	0	0	12	0	-	9	1	6	3	3	9	6	19	26	12
150923_0937	2	subjects	8	19	2	0	0	1	2	6	1	0	1	0	1	0	0	15	0	0	14	0	-	12	1	6	3	3	9	6	19	26	12
150923_0937	2	subjects	8	20	2	0	0	1	2	6	1	0	0	1	0	0	1	0	14	0	0	13	-	12	3	6	3	3	9	6	16	29	0
150923_0937	2	subjects	8	21	2	0	0	1	2	6	1	0	0	1	0	0	1	0	14	0	0	12	-	8	3	6	3	3	9	6	16	29	11
150923_0937	2	subjects	8	22	2	0	0	1	2	6	1	0	1	0	1	0	0	15	0	0	14	0	-	11	1	6	3	3	9	6	19	26	3
150923_0937	2	subjects	8	23	2	0	0	1	2	6	1	0	1	0	1	0	0	4	0	0	3	0	-	2	1	6	3	3	9	6	19	26	6
150923_0937	2	subjects	8	24	2	0	0	1	2	6	1	0	0	1	0	0	1	0	8	6	6	-3	-	-4	3	6	3	3	9	6	16	29	11
150923_0937	2	globals	Period	NumPeriods	RepeatTreatment	GMIN	GMAX	regle	ENDOWMENT	COST_AB_1	COST_AB_2	COST_AC_1	COST_AC_2	COST_CB_1	COST_CB_2	COST_BD_1	COST_BD_2	COST_CD_1	COST_CD_2	R	ABD	ACBD	ACD	num_rounds	P_S1	P_S2	S1_Presence	S2_Presence	S1_Counter	S2_Counter	Cap_S1	Cap_S2
150923_0937	2	globals	9	20	0	-12	12	0	45	10	10	0	0	20	1	0	0	10	10	0	1	2	3	20	0.2	0.8	0	0	0	0	4	16
150923_0937	2	subjects	Period	Subject	Group	Profit	TotalProfit	Participate	S1_Counter	S2_Counter	S1_Presence	S2_Presence	AB_Select	AC_Select	BD_Select	CB_Select	CD_Select	TimeABChoiceOK	TimeACChoiceOK	TimeCBChoiceOK	TimeBDChoiceOK	TimeCDChoiceOK	TimeCancelChoiceOK	TimeConfirmChoiceOK	Choice	CountABD	CountACBD	CountACD	Count_LinkBD	Count_LinkAC	Cost	Profit_NoInfo	TimeContinueProfitOK
150923_0937	2	subjects	9	1	1	0	0	1	3	6	1	0	0	1	0	0	1	0	15	14	13	10	-	8	3	5	2	5	7	7	17	28	13
150923_0937	2	subjects	9	2	1	0	0	1	3	6	1	0	1	0	1	0	0	15	0	0	11	0	-	9	1	5	2	5	7	7	17	28	11
150923_0937	2	subjects	9	3	1	0	0	1	3	6	1	0	0	1	0	0	1	0	15	0	0	14	-	13	3	5	2	5	7	7	17	28	13
150923_0937	2	subjects	9	4	1	0	0	1	3	6	1	0	1	0	1	0	0	-1	0	0	-2	0	-	-5	1	5	2	5	7	7	17	28	11
150923_0937	2	subjects	9	5	1	0	0	1	3	6	1	0	0	1	0	0	1	0	6	0	0	4	-	2	3	5	2	5	7	7	17	28	12
150923_0937	2	subjects	9	6	1	0	0	1	3	6	1	0	0	1	0	0	1	0	15	0	0	14	-	12	3	5	2	5	7	7	17	28	13
150923_0937	2	subjects	9	7	1	0	0	1	3	6	1	0	0	1	1	1	0	0	15	15	14	0	-	13	2	5	2	5	7	7	34	11	12
150923_0937	2	subjects	9	8	1	0	0	1	3	6	1	0	1	0	1	0	0	13	0	0	12	0	-	10	1	5	2	5	7	7	17	28	11
150923_0937	2	subjects	9	9	1	0	0	1	3	6	1	0	1	0	1	0	0	4	0	0	3	0	-	2	1	5	2	5	7	7	17	28	8
150923_0937	2	subjects	9	10	1	0	0	1	3	6	1	0	1	0	1	0	0	13	0	0	12	0	-	9	1	5	2	5	7	7	17	28	9
150923_0937	2	subjects	9	11	1	0	0	1	3	6	1	0	0	1	1	1	0	0	-1	-2	-3	0	-	-4	2	5	2	5	7	7	34	11	2
150923_0937	2	subjects	9	12	1	0	0	1	3	6	1	0	0	1	0	0	1	0	10	0	0	7	-	-10	3	5	2	5	7	7	17	28	9
150923_0937	2	subjects	9	13	2	0	0	1	3	6	1	0	0	1	0	0	1	0	-1	0	0	-2	-	-4	3	5	1	6	6	7	17	28	5
150923_0937	2	subjects	9	14	2	0	0	1	3	6	1	0	1	0	1	0	0	13	0	0	12	0	-	11	1	5	1	6	6	7	16	29	11
150923_0937	2	subjects	9	15	2	0	0	1	3	6	1	0	0	1	0	0	1	0	14	0	0	12	-	11	3	5	1	6	6	7	17	28	14
150923_0937	2	subjects	9	16	2	0	0	1	3	6	1	0	0	1	0	0	1	0	14	13	13	10	-	6	3	5	1	6	6	7	17	28	10
150923_0937	2	subjects	9	17	2	0	0	1	3	6	1	0	0	1	1	1	0	14	12	12	11	0	-	10	2	5	1	6	6	7	33	12	-13
150923_0937	2	subjects	9	18	2	0	0	1	3	6	1	0	0	1	0	0	1	0	15	0	0	14	-	13	3	5	1	6	6	7	17	28	15
150923_0937	2	subjects	9	19	2	0	0	1	3	6	1	0	1	0	1	0	0	13	0	0	12	0	-	8	1	5	1	6	6	7	16	29	12
150923_0937	2	subjects	9	20	2	0	0	1	3	6	1	0	1	0	1	0	0	10	0	0	9	0	-	7	1	5	1	6	6	7	16	29	6
150923_0937	2	subjects	9	21	2	0	0	1	3	6	1	0	0	1	0	0	1	0	14	0	0	13	-	9	3	5	1	6	6	7	17	28	9
150923_0937	2	subjects	9	22	2	0	0	1	3	6	1	0	1	0	1	0	0	15	0	0	14	0	-	9	1	5	1	6	6	7	16	29	7
150923_0937	2	subjects	9	23	2	0	0	1	3	6	1	0	1	0	1	0	0	12	0	0	11	0	-	10	1	5	1	6	6	7	16	29	11
150923_0937	2	subjects	9	24	2	0	0	1	3	6	1	0	0	1	0	0	1	0	9	0	0	7	-	2	3	5	1	6	6	7	17	28	11
150923_0937	2	globals	Period	NumPeriods	RepeatTreatment	GMIN	GMAX	regle	ENDOWMENT	COST_AB_1	COST_AB_2	COST_AC_1	COST_AC_2	COST_CB_1	COST_CB_2	COST_BD_1	COST_BD_2	COST_CD_1	COST_CD_2	R	ABD	ACBD	ACD	num_rounds	P_S1	P_S2	S1_Presence	S2_Presence	S1_Counter	S2_Counter	Cap_S1	Cap_S2
150923_0937	2	globals	10	20	0	-12	12	0	45	10	10	0	0	20	1	0	0	10	10	0	1	2	3	20	0.2	0.8	0	0	0	0	4	16
150923_0937	2	subjects	Period	Subject	Group	Profit	TotalProfit	Participate	S1_Counter	S2_Counter	S1_Presence	S2_Presence	AB_Select	AC_Select	BD_Select	CB_Select	CD_Select	TimeABChoiceOK	TimeACChoiceOK	TimeCBChoiceOK	TimeBDChoiceOK	TimeCDChoiceOK	TimeCancelChoiceOK	TimeConfirmChoiceOK	Choice	CountABD	CountACBD	CountACD	Count_LinkBD	Count_LinkAC	Cost	Profit_NoInfo	TimeContinueProfitOK
150923_0937	2	subjects	10	1	1	0	0	1	4	6	1	0	1	0	1	0	0	15	0	0	12	0	0	7	1	4	1	7	5	8	15	30	11
150923_0937	2	subjects	10	2	1	0	0	1	4	6	1	0	1	0	1	0	0	15	0	0	14	0	0	13	1	4	1	7	5	8	15	30	13
150923_0937	2	subjects	10	3	1	0	0	1	4	6	1	0	0	1	0	0	1	0	15	0	0	14	0	14	3	4	1	7	5	8	18	27	13
150923_0937	2	subjects	10	4	1	0	0	1	4	6	1	0	1	0	1	0	0	15	0	0	14	0	0	12	1	4	1	7	5	8	15	30	5
150923_0937	2	subjects	10	5	1	0	0	1	4	6	1	0	1	0	1	0	0	7	14	0	7	13	9	5	1	4	1	7	5	8	15	30	9
150923_0937	2	subjects	10	6	1	0	0	1	4	6	1	0	0	1	0	0	1	0	12	0	0	11	0	7	3	4	1	7	5	8	18	27	13
150923_0937	2	subjects	10	7	1	0	0	1	4	6	1	0	0	1	0	0	1	0	14	0	0	13	0	12	3	4	1	7	5	8	18	27	11
150923_0937	2	subjects	10	8	1	0	0	1	4	6	1	0	0	1	0	0	1	0	14	0	0	13	0	5	3	4	1	7	5	8	18	27	11
150923_0937	2	subjects	10	9	1	0	0	1	4	6	1	0	0	1	0	0	1	0	13	0	0	9	0	8	3	4	1	7	5	8	18	27	2
150923_0937	2	subjects	10	10	1	0	0	1	4	6	1	0	0	1	0	0	1	0	12	0	0	12	0	11	3	4	1	7	5	8	18	27	13
150923_0937	2	subjects	10	11	1	0	0	1	4	6	1	0	0	1	1	1	0	0	9	8	7	0	0	2	2	4	1	7	5	8	33	12	-1
150923_0937	2	subjects	10	12	1	0	0	1	4	6	1	0	0	1	0	0	1	0	-9	0	0	-12	0	-26	3	4	1	7	5	8	18	27	2
150923_0937	2	subjects	10	13	2	0	0	1	4	6	1	0	0	1	1	1	0	0	11	9	9	0	0	5	2	6	1	5	7	6	33	12	5
150923_0937	2	subjects	10	14	2	0	0	1	4	6	1	0	1	0	1	0	0	14	0	0	12	0	0	11	1	6	1	5	7	6	17	28	12
150923_0937	2	subjects	10	15	2	0	0	1	4	6	1	0	1	0	1	0	0	14	0	0	13	0	0	12	1	6	1	5	7	6	17	28	14
150923_0937	2	subjects	10	16	2	0	0	1	4	6	1	0	0	1	0	0	1	0	15	0	0	13	0	9	3	6	1	5	7	6	16	29	10
150923_0937	2	subjects	10	17	2	0	0	1	4	6	1	0	0	1	0	0	1	0	15	0	0	13	0	12	3	6	1	5	7	6	16	29	9
150923_0937	2	subjects	10	18	2	0	0	1	4	6	1	0	1	0	1	0	0	12	0	0	11	0	0	10	1	6	1	5	7	6	17	28	14
150923_0937	2	subjects	10	19	2	0	0	1	4	6	1	0	1	0	1	0	0	13	0	0	12	0	0	10	1	6	1	5	7	6	17	28	12
150923_0937	2	subjects	10	20	2	0	0	1	4	6	1	0	0	1	0	0	1	0	14	0	0	13	0	12	3	6	1	5	7	6	16	29	0
150923_0937	2	subjects	10	21	2	0	0	1	4	6	1	0	1	0	1	0	0	12	0	0	11	0	0	8	1	6	1	5	7	6	17	28	8
150923_0937	2	subjects	10	22	2	0	0	1	4	6	1	0	1	0	1	0	0	14	0	0	13	0	0	9	1	6	1	5	7	6	17	28	8
150923_0937	2	subjects	10	23	2	0	0	1	4	6	1	0	0	1	0	0	1	0	9	0	0	7	0	2	3	6	1	5	7	6	16	29	1
150923_0937	2	subjects	10	24	2	0	0	1	4	6	1	0	0	1	0	0	1	0	13	0	0	11	0	11	3	6	1	5	7	6	16	29	10
150923_0937	2	globals	Period	NumPeriods	RepeatTreatment	GMIN	GMAX	regle	ENDOWMENT	COST_AB_1	COST_AB_2	COST_AC_1	COST_AC_2	COST_CB_1	COST_CB_2	COST_BD_1	COST_BD_2	COST_CD_1	COST_CD_2	R	ABD	ACBD	ACD	num_rounds	P_S1	P_S2	S1_Presence	S2_Presence	S1_Counter	S2_Counter	Cap_S1	Cap_S2
150923_0937	2	globals	11	20	0	-12	12	0	45	10	10	0	0	20	1	0	0	10	10	1	1	2	3	20	0.2	0.8	0	0	0	0	4	16
150923_0937	2	subjects	Period	Subject	Group	Profit	TotalProfit	Participate	S1_Counter	S2_Counter	S1_Presence	S2_Presence	AB_Select	AC_Select	BD_Select	CB_Select	CD_Select	TimeABChoiceOK	TimeACChoiceOK	TimeCBChoiceOK	TimeBDChoiceOK	TimeCDChoiceOK	TimeCancelChoiceOK	TimeConfirmChoiceOK	Choice	CountABD	CountACBD	CountACD	Count_LinkBD	Count_LinkAC	Cost	Profit_NoInfo	TimeContinueProfitOK
150923_0937	2	subjects	11	1	1	0	0	1	4	7	0	1	0	1	0	0	1	0	15	0	0	13	-	12	3	7	1	4	8	5	15	30	12
150923_0937	2	subjects	11	2	1	0	0	1	4	7	0	1	0	1	0	0	1	0	15	0	0	14	-	13	3	7	1	4	8	5	15	30	11
150923_0937	2	subjects	11	3	1	0	0	1	4	7	0	1	1	0	1	0	0	15	0	0	14	0	-	13	1	7	1	4	8	5	18	27	7
150923_0937	2	subjects	11	4	1	0	0	1	4	7	0	1	1	0	1	0	0	11	0	0	11	0	-	9	1	7	1	4	8	5	18	27	9
150923_0937	2	subjects	11	5	1	0	0	1	4	7	0	1	1	0	1	0	0	12	0	0	11	0	-	9	1	7	1	4	8	5	18	27	11
150923_0937	2	subjects	11	6	1	0	0	1	4	7	0	1	1	0	1	0	0	15	0	0	13	0	-	12	1	7	1	4	8	5	18	27	13
150923_0937	2	subjects	11	7	1	0	0	1	4	7	0	1	0	1	0	0	1	0	11	0	0	10	-	9	3	7	1	4	8	5	15	30	7
150923_0937	2	subjects	11	8	1	0	0	1	4	7	0	1	0	1	0	0	1	0	14	0	0	12	-	9	3	7	1	4	8	5	15	30	10
150923_0937	2	subjects	11	9	1	0	0	1	4	7	0	1	1	0	1	0	0	11	12	0	10	0	-	9	1	7	1	4	8	5	18	27	6
150923_0937	2	subjects	11	10	1	0	0	1	4	7	0	1	1	0	1	0	0	10	0	0	9	0	-	8	1	7	1	4	8	5	18	27	11
150923_0937	2	subjects	11	11	1	0	0	1	4	7	0	1	0	1	1	1	0	0	10	10	9	0	-	7	2	7	1	4	8	5	14	31	1
150923_0937	2	subjects	11	12	1	0	0	1	4	7	0	1	1	0	1	0	0	0	0	0	-5	0	-	-9	1	7	1	4	8	5	18	27	7
150923_0937	2	subjects	11	13	2	0	0	1	4	7	0	1	1	0	1	0	0	5	0	0	4	0	-	2	1	6	1	5	7	6	17	28	13
150923_0937	2	subjects	11	14	2	0	0	1	4	7	0	1	1	0	1	0	0	13	15	0	12	0	-	11	1	6	1	5	7	6	17	28	11
150923_0937	2	subjects	11	15	2	0	0	1	4	7	0	1	1	0	1	0	0	13	0	0	12	0	-	11	1	6	1	5	7	6	17	28	15
150923_0937	2	subjects	11	16	2	0	0	1	4	7	0	1	0	1	0	0	1	0	15	0	0	13	-	8	3	6	1	5	7	6	16	29	10
150923_0937	2	subjects	11	17	2	0	0	1	4	7	0	1	0	1	0	0	1	0	15	0	0	14	-	13	3	6	1	5	7	6	16	29	7
150923_0937	2	subjects	11	18	2	0	0	1	4	7	0	1	0	1	0	0	1	0	13	0	0	12	-	11	3	6	1	5	7	6	16	29	12
150923_0937	2	subjects	11	19	2	0	0	1	4	7	0	1	1	0	1	0	0	13	0	0	12	0	-	11	1	6	1	5	7	6	17	28	13
150923_0937	2	subjects	11	20	2	0	0	1	4	7	0	1	1	0	1	0	0	15	0	0	14	0	-	12	1	6	1	5	7	6	17	28	5
150923_0937	2	subjects	11	21	2	0	0	1	4	7	0	1	1	0	1	0	0	14	0	0	13	0	-	11	1	6	1	5	7	6	17	28	11
150923_0937	2	subjects	11	22	2	0	0	1	4	7	0	1	0	1	0	0	1	0	15	0	0	14	-	10	3	6	1	5	7	6	16	29	8
150923_0937	2	subjects	11	23	2	0	0	1	4	7	0	1	0	1	0	0	1	0	11	0	0	9	-	8	3	6	1	5	7	6	16	29	11
150923_0937	2	subjects	11	24	2	0	0	1	4	7	0	1	0	1	1	1	0	0	14	13	12	0	-	11	2	6	1	5	7	6	14	31	12
150923_0937	2	globals	Period	NumPeriods	RepeatTreatment	GMIN	GMAX	regle	ENDOWMENT	COST_AB_1	COST_AB_2	COST_AC_1	COST_AC_2	COST_CB_1	COST_CB_2	COST_BD_1	COST_BD_2	COST_CD_1	COST_CD_2	R	ABD	ACBD	ACD	num_rounds	P_S1	P_S2	S1_Presence	S2_Presence	S1_Counter	S2_Counter	Cap_S1	Cap_S2
150923_0937	2	globals	12	20	0	-12	12	0	45	10	10	0	0	20	1	0	0	10	10	0	1	2	3	20	0.2	0.8	0	0	0	0	4	16
150923_0937	2	subjects	Period	Subject	Group	Profit	TotalProfit	Participate	S1_Counter	S2_Counter	S1_Presence	S2_Presence	AB_Select	AC_Select	BD_Select	CB_Select	CD_Select	TimeABChoiceOK	TimeACChoiceOK	TimeCBChoiceOK	TimeBDChoiceOK	TimeCDChoiceOK	TimeCancelChoiceOK	TimeConfirmChoiceOK	Choice	CountABD	CountACBD	CountACD	Count_LinkBD	Count_LinkAC	Cost	Profit_NoInfo	TimeContinueProfitOK
150923_0937	2	subjects	12	1	1	0	0	1	4	8	0	1	0	1	0	0	1	0	15	0	0	15	0	12	3	4	1	7	5	8	18	27	11
150923_0937	2	subjects	12	2	1	0	0	1	4	8	0	1	1	0	1	0	0	14	0	0	13	0	0	12	1	4	1	7	5	8	15	30	12
150923_0937	2	subjects	12	3	1	0	0	1	4	8	0	1	1	0	1	0	0	9	0	0	8	0	0	7	1	4	1	7	5	8	15	30	7
150923_0937	2	subjects	12	4	1	0	0	1	4	8	0	1	0	1	0	0	1	8	15	0	0	5	0	4	3	4	1	7	5	8	18	27	9
150923_0937	2	subjects	12	5	1	0	0	1	4	8	0	1	0	1	0	0	1	0	10	0	0	9	0	6	3	4	1	7	5	8	18	27	10
150923_0937	2	subjects	12	6	1	0	0	1	4	8	0	1	0	1	0	0	1	0	15	0	0	14	0	13	3	4	1	7	5	8	18	27	14
150923_0937	2	subjects	12	7	1	0	0	1	4	8	0	1	0	1	0	0	1	0	14	0	0	13	0	12	3	4	1	7	5	8	18	27	8
150923_0937	2	subjects	12	8	1	0	0	1	4	8	0	1	0	1	0	0	1	0	15	0	0	14	0	11	3	4	1	7	5	8	18	27	11
150923_0937	2	subjects	12	9	1	0	0	1	4	8	0	1	0	1	0	0	1	0	12	0	0	11	0	10	3	4	1	7	5	8	18	27	9
150923_0937	2	subjects	12	10	1	0	0	1	4	8	0	1	1	0	1	0	0	6	0	0	5	0	0	4	1	4	1	7	5	8	15	30	7
150923_0937	2	subjects	12	11	1	0	0	1	4	8	0	1	1	0	1	0	0	12	0	0	11	0	0	8	1	4	1	7	5	8	15	30	-24
150923_0937	2	subjects	12	12	1	0	0	1	4	8	0	1	0	1	1	1	0	-5	-17	-18	-19	0	-16	-20	2	4	1	7	5	8	14	31	7
150923_0937	2	subjects	12	13	2	0	0	1	4	8	0	1	0	1	0	0	1	0	15	0	0	15	0	13	3	5	1	6	6	7	17	28	7
150923_0937	2	subjects	12	14	2	0	0	1	4	8	0	1	1	0	1	0	0	14	0	0	13	0	0	12	1	5	1	6	6	7	16	29	13
150923_0937	2	subjects	12	15	2	0	0	1	4	8	0	1	1	0	1	0	0	14	0	0	12	0	0	11	1	5	1	6	6	7	16	29	14
150923_0937	2	subjects	12	16	2	0	0	1	4	8	0	1	0	1	0	0	1	0	14	0	0	13	0	-1	3	5	1	6	6	7	17	28	11
150923_0937	2	subjects	12	17	2	0	0	1	4	8	0	1	0	1	0	0	1	0	15	0	0	14	0	13	3	5	1	6	6	7	17	28	11
150923_0937	2	subjects	12	18	2	0	0	1	4	8	0	1	0	1	0	0	1	0	15	0	0	14	0	13	3	5	1	6	6	7	17	28	14
150923_0937	2	subjects	12	19	2	0	0	1	4	8	0	1	1	0	1	0	0	14	0	0	13	0	0	11	1	5	1	6	6	7	16	29	12
150923_0937	2	subjects	12	20	2	0	0	1	4	8	0	1	1	0	1	0	0	14	0	0	13	0	0	11	1	5	1	6	6	7	16	29	-6
150923_0937	2	subjects	12	21	2	0	0	1	4	8	0	1	0	1	0	0	1	0	15	0	0	14	0	12	3	5	1	6	6	7	17	28	10
150923_0937	2	subjects	12	22	2	0	0	1	4	8	0	1	0	1	0	0	1	0	15	0	0	14	0	8	3	5	1	6	6	7	17	28	2
150923_0937	2	subjects	12	23	2	0	0	1	4	8	0	1	1	0	1	0	0	5	0	0	3	0	0	2	1	5	1	6	6	7	16	29	11
150923_0937	2	subjects	12	24	2	0	0	1	4	8	0	1	0	1	1	1	0	0	14	13	12	0	0	11	2	5	1	6	6	7	14	31	10
150923_0937	2	globals	Period	NumPeriods	RepeatTreatment	GMIN	GMAX	regle	ENDOWMENT	COST_AB_1	COST_AB_2	COST_AC_1	COST_AC_2	COST_CB_1	COST_CB_2	COST_BD_1	COST_BD_2	COST_CD_1	COST_CD_2	R	ABD	ACBD	ACD	num_rounds	P_S1	P_S2	S1_Presence	S2_Presence	S1_Counter	S2_Counter	Cap_S1	Cap_S2
150923_0937	2	globals	13	20	0	-12	12	0	45	10	10	0	0	20	1	0	0	10	10	1	1	2	3	20	0.2	0.8	0	0	0	0	4	16
150923_0937	2	subjects	Period	Subject	Group	Profit	TotalProfit	Participate	S1_Counter	S2_Counter	S1_Presence	S2_Presence	AB_Select	AC_Select	BD_Select	CB_Select	CD_Select	TimeABChoiceOK	TimeACChoiceOK	TimeCBChoiceOK	TimeBDChoiceOK	TimeCDChoiceOK	TimeCancelChoiceOK	TimeConfirmChoiceOK	Choice	CountABD	CountACBD	CountACD	Count_LinkBD	Count_LinkAC	Cost	Profit_NoInfo	TimeContinueProfitOK
150923_0937	2	subjects	13	1	1	0	0	1	4	9	0	1	0	1	0	0	1	0	10	0	0	9	-	8	3	3	1	8	4	9	19	26	8
150923_0937	2	subjects	13	2	1	0	0	1	4	9	0	1	0	1	0	0	1	0	15	0	0	14	-	13	3	3	1	8	4	9	19	26	12
150923_0937	2	subjects	13	3	1	0	0	1	4	9	0	1	1	0	1	0	0	14	0	0	13	0	-	12	1	3	1	8	4	9	14	31	5
150923_0937	2	subjects	13	4	1	0	0	1	4	9	0	1	0	1	0	0	1	0	14	0	0	13	-	12	3	3	1	8	4	9	19	26	8
150923_0937	2	subjects	13	5	1	0	0	1	4	9	0	1	0	1	0	0	1	0	14	0	0	13	-	11	3	3	1	8	4	9	19	26	8
150923_0937	2	subjects	13	6	1	0	0	1	4	9	0	1	0	1	0	0	1	0	14	0	0	13	-	11	3	3	1	8	4	9	19	26	11
150923_0937	2	subjects	13	7	1	0	0	1	4	9	0	1	0	1	0	0	1	0	15	0	0	14	-	13	3	3	1	8	4	9	19	26	9
150923_0937	2	subjects	13	8	1	0	0	1	4	9	0	1	0	1	0	0	1	0	14	0	0	13	-	6	3	3	1	8	4	9	19	26	11
150923_0937	2	subjects	13	9	1	0	0	1	4	9	0	1	1	0	1	0	0	11	0	0	10	0	-	8	1	3	1	8	4	9	14	31	7
150923_0937	2	subjects	13	10	1	0	0	1	4	9	0	1	1	0	1	0	0	13	0	0	12	0	-	10	1	3	1	8	4	9	14	31	9
150923_0937	2	subjects	13	11	1	0	0	1	4	9	0	1	0	1	0	0	1	0	15	0	0	12	-	11	3	3	1	8	4	9	19	26	-9
150923_0937	2	subjects	13	12	1	0	0	1	4	9	0	1	0	1	1	1	0	0	13	11	10	0	-	0	2	3	1	8	4	9	14	31	-3
150923_0937	2	subjects	13	13	2	0	0	1	4	9	0	1	1	0	1	0	0	-3	0	0	-3	0	-	-5	1	5	1	6	6	7	16	29	13
150923_0937	2	subjects	13	14	2	0	0	1	4	9	0	1	1	0	1	0	0	15	0	0	14	0	-	13	1	5	1	6	6	7	16	29	11
150923_0937	2	subjects	13	15	2	0	0	1	4	9	0	1	0	1	0	0	1	0	14	0	0	13	-	12	3	5	1	6	6	7	17	28	11
150923_0937	2	subjects	13	16	2	0	0	1	4	9	0	1	1	0	1	0	0	12	0	0	5	0	-	0	1	5	1	6	6	7	16	29	9
150923_0937	2	subjects	13	17	2	0	0	1	4	9	0	1	1	0	1	0	0	15	0	0	13	0	-	12	1	5	1	6	6	7	16	29	10
150923_0937	2	subjects	13	18	2	0	0	1	4	9	0	1	0	1	0	0	1	0	15	0	0	14	-	12	3	5	1	6	6	7	17	28	14
150923_0937	2	subjects	13	19	2	0	0	1	4	9	0	1	0	1	0	0	1	12	8	0	0	7	-	4	3	5	1	6	6	7	17	28	13
150923_0937	2	subjects	13	20	2	0	0	1	4	9	0	1	1	0	1	0	0	8	0	0	7	0	-	4	1	5	1	6	6	7	16	29	-7
150923_0937	2	subjects	13	21	2	0	0	1	4	9	0	1	0	1	0	0	1	0	14	0	0	11	-	10	3	5	1	6	6	7	17	28	2
150923_0937	2	subjects	13	22	2	0	0	1	4	9	0	1	0	1	0	0	1	0	14	0	0	13	-	8	3	5	1	6	6	7	17	28	7
150923_0937	2	subjects	13	23	2	0	0	1	4	9	0	1	0	1	1	1	0	0	3	2	2	0	-	1	2	5	1	6	6	7	14	31	9
150923_0937	2	subjects	13	24	2	0	0	1	4	9	0	1	0	1	0	0	1	0	14	14	0	12	-	11	3	5	1	6	6	7	17	28	3
150923_0937	2	globals	Period	NumPeriods	RepeatTreatment	GMIN	GMAX	regle	ENDOWMENT	COST_AB_1	COST_AB_2	COST_AC_1	COST_AC_2	COST_CB_1	COST_CB_2	COST_BD_1	COST_BD_2	COST_CD_1	COST_CD_2	R	ABD	ACBD	ACD	num_rounds	P_S1	P_S2	S1_Presence	S2_Presence	S1_Counter	S2_Counter	Cap_S1	Cap_S2
150923_0937	2	globals	14	20	0	-12	12	0	45	10	10	0	0	20	1	0	0	10	10	1	1	2	3	20	0.2	0.8	0	0	0	0	4	16
150923_0937	2	subjects	Period	Subject	Group	Profit	TotalProfit	Participate	S1_Counter	S2_Counter	S1_Presence	S2_Presence	AB_Select	AC_Select	BD_Select	CB_Select	CD_Select	TimeABChoiceOK	TimeACChoiceOK	TimeCBChoiceOK	TimeBDChoiceOK	TimeCDChoiceOK	TimeCancelChoiceOK	TimeConfirmChoiceOK	Choice	CountABD	CountACBD	CountACD	Count_LinkBD	Count_LinkAC	Cost	Profit_NoInfo	TimeContinueProfitOK
150923_0937	2	subjects	14	1	1	0	0	1	4	10	0	1	0	1	0	0	1	0	15	0	0	15	-	13	3	5	1	6	6	7	17	28	7
150923_0937	2	subjects	14	2	1	0	0	1	4	10	0	1	0	1	0	0	1	0	15	13	0	12	-	11	3	5	1	6	6	7	17	28	12
150923_0937	2	subjects	14	3	1	0	0	1	4	10	0	1	1	0	1	0	0	15	0	0	14	0	-	14	1	5	1	6	6	7	16	29	6
150923_0937	2	subjects	14	4	1	0	0	1	4	10	0	1	0	1	1	1	0	0	11	11	10	0	-	9	2	5	1	6	6	7	14	31	10
150923_0937	2	subjects	14	5	1	0	0	1	4	10	0	1	1	0	1	0	0	12	0	0	9	0	-	7	1	5	1	6	6	7	16	29	4
150923_0937	2	subjects	14	6	1	0	0	1	4	10	0	1	1	0	1	0	0	13	0	0	13	0	-	11	1	5	1	6	6	7	16	29	14
150923_0937	2	subjects	14	7	1	0	0	1	4	10	0	1	1	0	1	0	0	15	0	0	14	0	-	13	1	5	1	6	6	7	16	29	11
150923_0937	2	subjects	14	8	1	0	0	1	4	10	0	1	0	1	0	0	1	0	13	0	0	12	-	10	3	5	1	6	6	7	17	28	10
150923_0937	2	subjects	14	9	1	0	0	1	4	10	0	1	1	0	1	0	0	15	0	0	14	0	-	5	1	5	1	6	6	7	16	29	8
150923_0937	2	subjects	14	10	1	0	0	1	4	10	0	1	0	1	0	0	1	0	9	0	0	9	-	8	3	5	1	6	6	7	17	28	13
150923_0937	2	subjects	14	11	1	0	0	1	4	10	0	1	0	1	0	0	1	0	14	0	0	14	-	13	3	5	1	6	6	7	17	28	-7
150923_0937	2	subjects	14	12	1	0	0	1	4	10	0	1	0	1	0	0	1	0	13	0	0	10	-	5	3	5	1	6	6	7	17	28	4
150923_0937	2	subjects	14	13	2	0	0	1	4	10	0	1	1	0	1	0	0	7	0	0	0	0	-	-2	1	6	0	6	6	6	16	29	11
150923_0937	2	subjects	14	14	2	0	0	1	4	10	0	1	0	1	0	0	1	0	15	0	0	14	-	13	3	6	0	6	6	6	16	29	13
150923_0937	2	subjects	14	15	2	0	0	1	4	10	0	1	1	0	1	0	0	15	0	0	14	0	-	13	1	6	0	6	6	6	16	29	14
150923_0937	2	subjects	14	16	2	0	0	1	4	10	0	1	0	1	0	0	1	0	14	11	11	9	-	8	3	6	0	6	6	6	16	29	11
150923_0937	2	subjects	14	17	2	0	0	1	4	10	0	1	0	1	0	0	1	0	13	0	0	12	-	11	3	6	0	6	6	6	16	29	9
150923_0937	2	subjects	14	18	2	0	0	1	4	10	0	1	0	1	0	0	1	0	15	0	0	14	-	13	3	6	0	6	6	6	16	29	14
150923_0937	2	subjects	14	19	2	0	0	1	4	10	0	1	0	1	0	0	1	0	12	0	0	10	-	7	3	6	0	6	6	6	16	29	12
150923_0937	2	subjects	14	20	2	0	0	1	4	10	0	1	1	0	1	0	0	2	12	0	1	6	-	0	1	6	0	6	6	6	16	29	13
150923_0937	2	subjects	14	21	2	0	0	1	4	10	0	1	1	0	1	0	0	15	0	0	14	0	-	13	1	6	0	6	6	6	16	29	12
150923_0937	2	subjects	14	22	2	0	0	1	4	10	0	1	1	0	1	0	0	15	0	0	14	0	-	9	1	6	0	6	6	6	16	29	2
150923_0937	2	subjects	14	23	2	0	0	1	4	10	0	1	0	1	0	0	1	0	15	0	0	14	-	12	3	6	0	6	6	6	16	29	3
150923_0937	2	subjects	14	24	2	0	0	1	4	10	0	1	1	0	1	0	0	13	0	0	12	0	-	6	1	6	0	6	6	6	16	29	6
150923_0937	2	globals	Period	NumPeriods	RepeatTreatment	GMIN	GMAX	regle	ENDOWMENT	COST_AB_1	COST_AB_2	COST_AC_1	COST_AC_2	COST_CB_1	COST_CB_2	COST_BD_1	COST_BD_2	COST_CD_1	COST_CD_2	R	ABD	ACBD	ACD	num_rounds	P_S1	P_S2	S1_Presence	S2_Presence	S1_Counter	S2_Counter	Cap_S1	Cap_S2
150923_0937	2	globals	15	20	0	-12	12	0	45	10	10	0	0	20	1	0	0	10	10	1	1	2	3	20	0.2	0.8	0	0	0	0	4	16
150923_0937	2	subjects	Period	Subject	Group	Profit	TotalProfit	Participate	S1_Counter	S2_Counter	S1_Presence	S2_Presence	AB_Select	AC_Select	BD_Select	CB_Select	CD_Select	TimeABChoiceOK	TimeACChoiceOK	TimeCBChoiceOK	TimeBDChoiceOK	TimeCDChoiceOK	TimeCancelChoiceOK	TimeConfirmChoiceOK	Choice	CountABD	CountACBD	CountACD	Count_LinkBD	Count_LinkAC	Cost	Profit_NoInfo	TimeContinueProfitOK
150923_0937	2	subjects	15	1	1	0	0	1	4	11	0	1	0	1	0	0	1	0	15	0	0	14	-	8	3	6	1	5	7	6	16	29	13
150923_0937	2	subjects	15	2	1	0	0	1	4	11	0	1	0	1	0	0	1	0	15	0	0	15	-	13	3	6	1	5	7	6	16	29	13
150923_0937	2	subjects	15	3	1	0	0	1	4	11	0	1	1	0	1	0	0	15	0	0	14	0	-	13	1	6	1	5	7	6	17	28	11
150923_0937	2	subjects	15	4	1	0	0	1	4	11	0	1	0	1	0	0	1	0	15	0	0	14	-	13	3	6	1	5	7	6	16	29	13
150923_0937	2	subjects	15	5	1	0	0	1	4	11	0	1	0	1	0	0	1	0	10	0	0	7	-	4	3	6	1	5	7	6	16	29	11
150923_0937	2	subjects	15	6	1	0	0	1	4	11	0	1	1	0	1	0	0	13	0	0	13	0	-	11	1	6	1	5	7	6	17	28	10
150923_0937	2	subjects	15	7	1	0	0	1	4	11	0	1	1	0	1	0	0	15	0	0	14	0	-	13	1	6	1	5	7	6	17	28	8
150923_0937	2	subjects	15	8	1	0	0	1	4	11	0	1	1	0	1	0	0	15	0	0	13	0	-	10	1	6	1	5	7	6	17	28	12
150923_0937	2	subjects	15	9	1	0	0	1	4	11	0	1	1	0	1	0	0	6	0	0	5	0	-	4	1	6	1	5	7	6	17	28	11
150923_0937	2	subjects	15	10	1	0	0	1	4	11	0	1	1	0	1	0	0	8	0	0	7	0	-	3	1	6	1	5	7	6	17	28	8
150923_0937	2	subjects	15	11	1	0	0	1	4	11	0	1	0	1	0	0	1	0	15	0	0	14	-	12	3	6	1	5	7	6	16	29	-3
150923_0937	2	subjects	15	12	1	0	0	1	4	11	0	1	0	1	1	1	0	0	7	7	5	0	-	-3	2	6	1	5	7	6	14	31	7
150923_0937	2	subjects	15	13	2	0	0	1	4	11	0	1	0	1	0	0	1	0	13	0	0	12	-	10	3	6	0	6	6	6	16	29	11
150923_0937	2	subjects	15	14	2	0	0	1	4	11	0	1	1	0	1	0	0	14	0	0	13	0	-	13	1	6	0	6	6	6	16	29	12
150923_0937	2	subjects	15	15	2	0	0	1	4	11	0	1	1	0	1	0	0	14	0	0	13	0	-	11	1	6	0	6	6	6	16	29	12
150923_0937	2	subjects	15	16	2	0	0	1	4	11	0	1	0	1	0	0	1	0	15	0	0	14	-	13	3	6	0	6	6	6	16	29	11
150923_0937	2	subjects	15	17	2	0	0	1	4	11	0	1	0	1	0	0	1	0	15	0	0	0	-	12	3	6	0	6	6	6	16	29	14
150923_0937	2	subjects	15	18	2	0	0	1	4	11	0	1	0	1	0	0	1	0	15	0	0	15	-	14	3	6	0	6	6	6	16	29	11
150923_0937	2	subjects	15	19	2	0	0	1	4	11	0	1	0	1	0	0	1	0	11	0	0	9	-	8	3	6	0	6	6	6	16	29	12
150923_0937	2	subjects	15	20	2	0	0	1	4	11	0	1	1	0	1	0	0	11	0	0	10	0	-	7	1	6	0	6	6	6	16	29	-2
150923_0937	2	subjects	15	21	2	0	0	1	4	11	0	1	1	0	1	0	0	12	0	0	11	0	-	9	1	6	0	6	6	6	16	29	13
150923_0937	2	subjects	15	22	2	0	0	1	4	11	0	1	0	1	0	0	1	0	14	0	0	5	-	-2	3	6	0	6	6	6	16	29	8
150923_0937	2	subjects	15	23	2	0	0	1	4	11	0	1	1	0	1	0	0	14	0	0	13	0	-	12	1	6	0	6	6	6	16	29	7
150923_0937	2	subjects	15	24	2	0	0	1	4	11	0	1	1	0	1	0	0	11	0	0	10	0	-	9	1	6	0	6	6	6	16	29	14
150923_0937	2	globals	Period	NumPeriods	RepeatTreatment	GMIN	GMAX	regle	ENDOWMENT	COST_AB_1	COST_AB_2	COST_AC_1	COST_AC_2	COST_CB_1	COST_CB_2	COST_BD_1	COST_BD_2	COST_CD_1	COST_CD_2	R	ABD	ACBD	ACD	num_rounds	P_S1	P_S2	S1_Presence	S2_Presence	S1_Counter	S2_Counter	Cap_S1	Cap_S2
150923_0937	2	globals	16	20	0	-12	12	0	45	10	10	0	0	20	1	0	0	10	10	1	1	2	3	20	0.2	0.8	0	0	0	0	4	16
150923_0937	2	subjects	Period	Subject	Group	Profit	TotalProfit	Participate	S1_Counter	S2_Counter	S1_Presence	S2_Presence	AB_Select	AC_Select	BD_Select	CB_Select	CD_Select	TimeABChoiceOK	TimeACChoiceOK	TimeCBChoiceOK	TimeBDChoiceOK	TimeCDChoiceOK	TimeCancelChoiceOK	TimeConfirmChoiceOK	Choice	CountABD	CountACBD	CountACD	Count_LinkBD	Count_LinkAC	Cost	Profit_NoInfo	TimeContinueProfitOK
150923_0937	2	subjects	16	1	1	0	0	1	4	12	0	1	1	0	1	0	0	15	0	0	14	0	-	7	1	6	0	6	6	6	16	29	13
150923_0937	2	subjects	16	2	1	0	0	1	4	12	0	1	1	0	1	0	0	14	0	0	14	0	-	12	1	6	0	6	6	6	16	29	13
150923_0937	2	subjects	16	3	1	0	0	1	4	12	0	1	1	0	1	0	0	12	0	0	11	0	-	10	1	6	0	6	6	6	16	29	13
150923_0937	2	subjects	16	4	1	0	0	1	4	12	0	1	1	0	1	0	0	14	0	0	13	0	-	12	1	6	0	6	6	6	16	29	12
150923_0937	2	subjects	16	5	1	0	0	1	4	12	0	1	0	1	0	0	1	0	7	0	0	5	-	2	3	6	0	6	6	6	16	29	10
150923_0937	2	subjects	16	6	1	0	0	1	4	12	0	1	0	1	0	0	1	0	12	0	0	11	-	9	3	6	0	6	6	6	16	29	-7
150923_0937	2	subjects	16	7	1	0	0	1	4	12	0	1	0	1	0	0	1	0	13	0	0	13	-	12	3	6	0	6	6	6	16	29	11
150923_0937	2	subjects	16	8	1	0	0	1	4	12	0	1	0	1	0	0	1	0	12	0	0	11	-	6	3	6	0	6	6	6	16	29	11
150923_0937	2	subjects	16	9	1	0	0	1	4	12	0	1	0	1	0	0	1	0	15	0	0	14	-	13	3	6	0	6	6	6	16	29	6
150923_0937	2	subjects	16	10	1	0	0	1	4	12	0	1	0	1	0	0	1	10	9	0	0	8	-	7	3	6	0	6	6	6	16	29	14
150923_0937	2	subjects	16	11	1	0	0	1	4	12	0	1	1	0	1	0	0	15	0	0	12	0	-	11	1	6	0	6	6	6	16	29	-1
150923_0937	2	subjects	16	12	1	0	0	1	4	12	0	1	1	0	1	0	0	12	0	0	9	0	-	7	1	6	0	6	6	6	16	29	9
150923_0937	2	subjects	16	13	2	0	0	1	4	12	0	1	1	0	1	0	0	14	0	0	14	0	-	11	1	7	0	5	7	5	17	28	12
150923_0937	2	subjects	16	14	2	0	0	1	4	12	0	1	1	0	1	0	0	14	0	0	13	0	-	10	1	7	0	5	7	5	17	28	14
150923_0937	2	subjects	16	15	2	0	0	1	4	12	0	1	1	0	1	0	0	13	0	0	11	0	-	10	1	7	0	5	7	5	17	28	13
150923_0937	2	subjects	16	16	2	0	0	1	4	12	0	1	0	1	0	0	1	0	99999	0	0	15	-	14	3	7	0	5	7	5	15	30	13
150923_0937	2	subjects	16	17	2	0	0	1	4	12	0	1	1	0	1	0	0	12	0	0	10	0	-	8	1	7	0	5	7	5	17	28	13
150923_0937	2	subjects	16	18	2	0	0	1	4	12	0	1	0	1	0	0	1	0	14	0	0	14	-	13	3	7	0	5	7	5	15	30	14
150923_0937	2	subjects	16	19	2	0	0	1	4	12	0	1	0	1	0	0	1	0	13	0	0	11	-	10	3	7	0	5	7	5	15	30	13
150923_0937	2	subjects	16	20	2	0	0	1	4	12	0	1	1	0	1	0	0	6	0	0	5	0	-	1	1	7	0	5	7	5	17	28	7
150923_0937	2	subjects	16	21	2	0	0	1	4	12	0	1	1	0	1	0	0	14	0	0	13	0	-	11	1	7	0	5	7	5	17	28	12
150923_0937	2	subjects	16	22	2	0	0	1	4	12	0	1	0	1	0	0	1	0	14	0	0	13	-	12	3	7	0	5	7	5	15	30	6
150923_0937	2	subjects	16	23	2	0	0	1	4	12	0	1	1	0	1	0	0	14	0	0	13	0	-	12	1	7	0	5	7	5	17	28	11
150923_0937	2	subjects	16	24	2	0	0	1	4	12	0	1	0	1	0	0	1	0	13	0	0	12	-	11	3	7	0	5	7	5	15	30	11
150923_0937	2	globals	Period	NumPeriods	RepeatTreatment	GMIN	GMAX	regle	ENDOWMENT	COST_AB_1	COST_AB_2	COST_AC_1	COST_AC_2	COST_CB_1	COST_CB_2	COST_BD_1	COST_BD_2	COST_CD_1	COST_CD_2	R	ABD	ACBD	ACD	num_rounds	P_S1	P_S2	S1_Presence	S2_Presence	S1_Counter	S2_Counter	Cap_S1	Cap_S2
150923_0937	2	globals	17	20	0	-12	12	0	45	10	10	0	0	20	1	0	0	10	10	1	1	2	3	20	0.2	0.8	0	0	0	0	4	16
150923_0937	2	subjects	Period	Subject	Group	Profit	TotalProfit	Participate	S1_Counter	S2_Counter	S1_Presence	S2_Presence	AB_Select	AC_Select	BD_Select	CB_Select	CD_Select	TimeABChoiceOK	TimeACChoiceOK	TimeCBChoiceOK	TimeBDChoiceOK	TimeCDChoiceOK	TimeCancelChoiceOK	TimeConfirmChoiceOK	Choice	CountABD	CountACBD	CountACD	Count_LinkBD	Count_LinkAC	Cost	Profit_NoInfo	TimeContinueProfitOK
150923_0937	2	subjects	17	1	1	0	0	1	4	13	0	1	0	1	0	0	1	0	15	0	0	15	-	13	3	6	0	6	6	6	16	29	13
150923_0937	2	subjects	17	2	1	0	0	1	4	13	0	1	0	1	0	0	1	0	14	0	0	13	-	12	3	6	0	6	6	6	16	29	13
150923_0937	2	subjects	17	3	1	0	0	1	4	13	0	1	1	0	1	0	0	99999	0	0	15	0	-	14	1	6	0	6	6	6	16	29	15
150923_0937	2	subjects	17	4	1	0	0	1	4	13	0	1	1	0	1	0	0	13	0	0	7	0	-	6	1	6	0	6	6	6	16	29	0
150923_0937	2	subjects	17	5	1	0	0	1	4	13	0	1	1	0	1	0	0	11	0	0	10	0	-	8	1	6	0	6	6	6	16	29	11
150923_0937	2	subjects	17	6	1	0	0	1	4	13	0	1	0	1	0	0	1	0	15	0	0	15	-	13	3	6	0	6	6	6	16	29	12
150923_0937	2	subjects	17	7	1	0	0	1	4	13	0	1	0	1	0	0	1	0	14	0	0	13	-	12	3	6	0	6	6	6	16	29	13
150923_0937	2	subjects	17	8	1	0	0	1	4	13	0	1	1	0	1	0	0	14	0	0	12	0	-	8	1	6	0	6	6	6	16	29	12
150923_0937	2	subjects	17	9	1	0	0	1	4	13	0	1	1	0	1	0	0	8	0	0	7	0	-	6	1	6	0	6	6	6	16	29	8
150923_0937	2	subjects	17	10	1	0	0	1	4	13	0	1	1	0	1	0	0	10	0	0	6	0	-	5	1	6	0	6	6	6	16	29	12
150923_0937	2	subjects	17	11	1	0	0	1	4	13	0	1	0	1	0	0	1	0	14	0	0	13	-	12	3	6	0	6	6	6	16	29	-5
150923_0937	2	subjects	17	12	1	0	0	1	4	13	0	1	0	1	0	0	1	0	13	0	0	12	-	9	3	6	0	6	6	6	16	29	9
150923_0937	2	subjects	17	13	2	0	0	1	4	13	0	1	0	1	0	0	1	0	9	0	0	8	-	7	3	6	0	6	6	6	16	29	14
150923_0937	2	subjects	17	14	2	0	0	1	4	13	0	1	0	1	0	0	1	0	15	0	0	14	-	14	3	6	0	6	6	6	16	29	13
150923_0937	2	subjects	17	15	2	0	0	1	4	13	0	1	1	0	1	0	0	14	0	0	12	0	-	11	1	6	0	6	6	6	16	29	14
150923_0937	2	subjects	17	16	2	0	0	1	4	13	0	1	1	0	1	0	0	14	0	0	13	0	-	11	1	6	0	6	6	6	16	29	13
150923_0937	2	subjects	17	17	2	0	0	1	4	13	0	1	1	0	1	0	0	13	0	0	11	0	-	11	1	6	0	6	6	6	16	29	14
150923_0937	2	subjects	17	18	2	0	0	1	4	13	0	1	0	1	0	0	1	0	13	0	0	13	-	11	3	6	0	6	6	6	16	29	14
150923_0937	2	subjects	17	19	2	0	0	1	4	13	0	1	0	1	0	0	1	0	11	0	0	10	-	7	3	6	0	6	6	6	16	29	14
150923_0937	2	subjects	17	20	2	0	0	1	4	13	0	1	0	1	0	0	1	0	13	0	0	13	-	12	3	6	0	6	6	6	16	29	7
150923_0937	2	subjects	17	21	2	0	0	1	4	13	0	1	1	0	1	0	0	11	0	0	10	0	-	9	1	6	0	6	6	6	16	29	12
150923_0937	2	subjects	17	22	2	0	0	1	4	13	0	1	1	0	1	0	0	15	0	0	14	0	-	12	1	6	0	6	6	6	16	29	11
150923_0937	2	subjects	17	23	2	0	0	1	4	13	0	1	1	0	1	0	0	10	0	0	10	0	-	9	1	6	0	6	6	6	16	29	10
150923_0937	2	subjects	17	24	2	0	0	1	4	13	0	1	0	1	0	0	1	0	14	0	0	13	-	12	3	6	0	6	6	6	16	29	12
150923_0937	2	globals	Period	NumPeriods	RepeatTreatment	GMIN	GMAX	regle	ENDOWMENT	COST_AB_1	COST_AB_2	COST_AC_1	COST_AC_2	COST_CB_1	COST_CB_2	COST_BD_1	COST_BD_2	COST_CD_1	COST_CD_2	R	ABD	ACBD	ACD	num_rounds	P_S1	P_S2	S1_Presence	S2_Presence	S1_Counter	S2_Counter	Cap_S1	Cap_S2
150923_0937	2	globals	18	20	0	-12	12	0	45	10	10	0	0	20	1	0	0	10	10	0	1	2	3	20	0.2	0.8	0	0	0	0	4	16
150923_0937	2	subjects	Period	Subject	Group	Profit	TotalProfit	Participate	S1_Counter	S2_Counter	S1_Presence	S2_Presence	AB_Select	AC_Select	BD_Select	CB_Select	CD_Select	TimeABChoiceOK	TimeACChoiceOK	TimeCBChoiceOK	TimeBDChoiceOK	TimeCDChoiceOK	TimeCancelChoiceOK	TimeConfirmChoiceOK	Choice	CountABD	CountACBD	CountACD	Count_LinkBD	Count_LinkAC	Cost	Profit_NoInfo	TimeContinueProfitOK
150923_0937	2	subjects	18	1	1	0	0	1	4	14	0	1	0	1	0	0	1	0	11	0	0	9	-	8	3	6	0	6	6	6	16	29	13
150923_0937	2	subjects	18	2	1	0	0	1	4	14	0	1	0	1	0	0	1	0	15	0	0	13	-	11	3	6	0	6	6	6	16	29	13
150923_0937	2	subjects	18	3	1	0	0	1	4	14	0	1	1	0	1	0	0	12	0	0	11	0	-	10	1	6	0	6	6	6	16	29	11
150923_0937	2	subjects	18	4	1	0	0	1	4	14	0	1	1	0	1	0	0	15	0	0	14	0	-	13	1	6	0	6	6	6	16	29	10
150923_0937	2	subjects	18	5	1	0	0	1	4	14	0	1	1	0	1	0	0	12	0	0	11	0	-	9	1	6	0	6	6	6	16	29	7
150923_0937	2	subjects	18	6	1	0	0	1	4	14	0	1	0	1	0	0	1	0	9	0	0	8	-	7	3	6	0	6	6	6	16	29	15
150923_0937	2	subjects	18	7	1	0	0	1	4	14	0	1	0	1	0	0	1	0	14	0	0	13	-	12	3	6	0	6	6	6	16	29	12
150923_0937	2	subjects	18	8	1	0	0	1	4	14	0	1	1	0	1	0	0	14	0	0	13	0	-	11	1	6	0	6	6	6	16	29	10
150923_0937	2	subjects	18	9	1	0	0	1	4	14	0	1	1	0	1	0	0	14	0	0	12	0	-	10	1	6	0	6	6	6	16	29	10
150923_0937	2	subjects	18	10	1	0	0	1	4	14	0	1	0	1	0	0	1	0	0	0	14	12	-	11	3	6	0	6	6	6	16	29	13
150923_0937	2	subjects	18	11	1	0	0	1	4	14	0	1	0	1	0	0	1	0	14	0	0	13	-	12	3	6	0	6	6	6	16	29	-21
150923_0937	2	subjects	18	12	1	0	0	1	4	14	0	1	1	0	1	0	0	13	0	0	6	0	-	4	1	6	0	6	6	6	16	29	9
150923_0937	2	subjects	18	13	2	0	0	1	4	14	0	1	1	0	1	0	0	13	0	0	13	0	-	11	1	6	0	6	6	6	16	29	13
150923_0937	2	subjects	18	14	2	0	0	1	4	14	0	1	0	1	0	0	1	0	15	0	0	15	-	13	3	6	0	6	6	6	16	29	8
150923_0937	2	subjects	18	15	2	0	0	1	4	14	0	1	1	0	1	0	0	15	0	0	14	0	-	13	1	6	0	6	6	6	16	29	14
150923_0937	2	subjects	18	16	2	0	0	1	4	14	0	1	0	1	0	0	1	15	12	0	14	12	-	11	3	6	0	6	6	6	16	29	13
150923_0937	2	subjects	18	17	2	0	0	1	4	14	0	1	0	1	0	0	1	0	13	0	0	12	-	11	3	6	0	6	6	6	16	29	13
150923_0937	2	subjects	18	18	2	0	0	1	4	14	0	1	0	1	0	0	1	0	15	0	0	15	-	13	3	6	0	6	6	6	16	29	14
150923_0937	2	subjects	18	19	2	0	0	1	4	14	0	1	1	0	1	0	0	15	0	0	13	0	-	9	1	6	0	6	6	6	16	29	13
150923_0937	2	subjects	18	20	2	0	0	1	4	14	0	1	1	0	1	0	0	9	0	0	8	0	-	7	1	6	0	6	6	6	16	29	11
150923_0937	2	subjects	18	21	2	0	0	1	4	14	0	1	1	0	1	0	0	14	0	0	13	0	-	12	1	6	0	6	6	6	16	29	12
150923_0937	2	subjects	18	22	2	0	0	1	4	14	0	1	1	0	1	0	0	12	0	0	11	0	-	6	1	6	0	6	6	6	16	29	12
150923_0937	2	subjects	18	23	2	0	0	1	4	14	0	1	0	1	0	0	1	0	13	0	0	12	-	11	3	6	0	6	6	6	16	29	9
150923_0937	2	subjects	18	24	2	0	0	1	4	14	0	1	0	1	0	0	1	0	12	11	0	9	-	8	3	6	0	6	6	6	16	29	13
150923_0937	2	globals	Period	NumPeriods	RepeatTreatment	GMIN	GMAX	regle	ENDOWMENT	COST_AB_1	COST_AB_2	COST_AC_1	COST_AC_2	COST_CB_1	COST_CB_2	COST_BD_1	COST_BD_2	COST_CD_1	COST_CD_2	R	ABD	ACBD	ACD	num_rounds	P_S1	P_S2	S1_Presence	S2_Presence	S1_Counter	S2_Counter	Cap_S1	Cap_S2
150923_0937	2	globals	19	20	0	-12	12	0	45	10	10	0	0	20	1	0	0	10	10	1	1	2	3	20	0.2	0.8	0	0	0	0	4	16
150923_0937	2	subjects	Period	Subject	Group	Profit	TotalProfit	Participate	S1_Counter	S2_Counter	S1_Presence	S2_Presence	AB_Select	AC_Select	BD_Select	CB_Select	CD_Select	TimeABChoiceOK	TimeACChoiceOK	TimeCBChoiceOK	TimeBDChoiceOK	TimeCDChoiceOK	TimeCancelChoiceOK	TimeConfirmChoiceOK	Choice	CountABD	CountACBD	CountACD	Count_LinkBD	Count_LinkAC	Cost	Profit_NoInfo	TimeContinueProfitOK
150923_0937	2	subjects	19	1	1	0	0	1	4	15	0	1	0	1	0	0	1	0	15	0	0	14	-	12	3	6	0	6	6	6	16	29	12
150923_0937	2	subjects	19	2	1	0	0	1	4	15	0	1	0	1	0	0	1	0	14	0	0	13	-	12	3	6	0	6	6	6	16	29	12
150923_0937	2	subjects	19	3	1	0	0	1	4	15	0	1	1	0	1	0	0	15	0	0	15	0	-	14	1	6	0	6	6	6	16	29	13
150923_0937	2	subjects	19	4	1	0	0	1	4	15	0	1	1	0	1	0	0	14	0	0	13	0	-	12	1	6	0	6	6	6	16	29	9
150923_0937	2	subjects	19	5	1	0	0	1	4	15	0	1	1	0	1	0	0	14	0	0	13	0	-	11	1	6	0	6	6	6	16	29	11
150923_0937	2	subjects	19	6	1	0	0	1	4	15	0	1	1	0	1	0	0	13	0	0	13	0	-	11	1	6	0	6	6	6	16	29	13
150923_0937	2	subjects	19	7	1	0	0	1	4	15	0	1	0	1	0	0	1	0	13	0	0	13	-	12	3	6	0	6	6	6	16	29	13
150923_0937	2	subjects	19	8	1	0	0	1	4	15	0	1	1	0	1	0	0	12	0	0	11	0	-	8	1	6	0	6	6	6	16	29	7
150923_0937	2	subjects	19	9	1	0	0	1	4	15	0	1	0	1	0	0	1	0	14	0	0	13	-	8	3	6	0	6	6	6	16	29	12
150923_0937	2	subjects	19	10	1	0	0	1	4	15	0	1	0	1	0	0	1	0	11	0	0	10	-	10	3	6	0	6	6	6	16	29	5
150923_0937	2	subjects	19	11	1	0	0	1	4	15	0	1	0	1	0	0	1	0	5	0	0	4	-	3	3	6	0	6	6	6	16	29	2
150923_0937	2	subjects	19	12	1	0	0	1	4	15	0	1	1	0	1	0	0	-13	0	0	-14	0	-	-16	1	6	0	6	6	6	16	29	11
150923_0937	2	subjects	19	13	2	0	0	1	4	15	0	1	0	1	0	0	1	0	14	0	0	14	-	13	3	5	0	7	5	7	17	28	13
150923_0937	2	subjects	19	14	2	0	0	1	4	15	0	1	0	1	0	0	1	0	15	0	0	13	-	12	3	5	0	7	5	7	17	28	14
150923_0937	2	subjects	19	15	2	0	0	1	4	15	0	1	0	1	0	0	1	11	5	0	10	4	-	4	3	5	0	7	5	7	17	28	11
150923_0937	2	subjects	19	16	2	0	0	1	4	15	0	1	0	1	0	0	1	0	15	3	1	-5	-	-9	3	5	0	7	5	7	17	28	13
150923_0937	2	subjects	19	17	2	0	0	1	4	15	0	1	1	0	1	0	0	13	0	0	11	0	-	10	1	5	0	7	5	7	15	30	14
150923_0937	2	subjects	19	18	2	0	0	1	4	15	0	1	0	1	0	0	1	0	14	0	0	14	-	11	3	5	0	7	5	7	17	28	14
150923_0937	2	subjects	19	19	2	0	0	1	4	15	0	1	1	0	1	0	0	14	0	0	13	0	-	11	1	5	0	7	5	7	15	30	12
150923_0937	2	subjects	19	20	2	0	0	1	4	15	0	1	0	1	0	0	1	0	-5	0	0	-6	-	-7	3	5	0	7	5	7	17	28	11
150923_0937	2	subjects	19	21	2	0	0	1	4	15	0	1	1	0	1	0	0	8	0	0	7	0	-	2	1	5	0	7	5	7	15	30	5
150923_0937	2	subjects	19	22	2	0	0	1	4	15	0	1	1	0	1	0	0	15	0	0	14	0	-	10	1	5	0	7	5	7	15	30	6
150923_0937	2	subjects	19	23	2	0	0	1	4	15	0	1	0	1	0	0	1	0	12	0	0	12	-	11	3	5	0	7	5	7	17	28	8
150923_0937	2	subjects	19	24	2	0	0	1	4	15	0	1	1	0	1	0	0	13	0	0	11	0	-	10	1	5	0	7	5	7	15	30	9
150923_0937	2	globals	Period	NumPeriods	RepeatTreatment	GMIN	GMAX	regle	ENDOWMENT	COST_AB_1	COST_AB_2	COST_AC_1	COST_AC_2	COST_CB_1	COST_CB_2	COST_BD_1	COST_BD_2	COST_CD_1	COST_CD_2	R	ABD	ACBD	ACD	num_rounds	P_S1	P_S2	S1_Presence	S2_Presence	S1_Counter	S2_Counter	Cap_S1	Cap_S2
150923_0937	2	globals	20	20	0	-12	12	0	45	10	10	0	0	20	1	0	0	10	10	1	1	2	3	20	0.2	0.8	0	0	0	0	4	16
150923_0937	2	subjects	Period	Subject	Group	Profit	TotalProfit	Participate	S1_Counter	S2_Counter	S1_Presence	S2_Presence	AB_Select	AC_Select	BD_Select	CB_Select	CD_Select	TimeABChoiceOK	TimeACChoiceOK	TimeCBChoiceOK	TimeBDChoiceOK	TimeCDChoiceOK	TimeCancelChoiceOK	TimeConfirmChoiceOK	Choice	CountABD	CountACBD	CountACD	Count_LinkBD	Count_LinkAC	Cost	Profit_NoInfo	TimeContinueProfitOK
150923_0937	2	subjects	20	1	1	0	0	1	4	16	0	1	0	1	0	0	1	0	15	0	0	13	-	12	3	5	0	7	5	7	17	28	13
150923_0937	2	subjects	20	2	1	0	0	1	4	16	0	1	0	1	0	0	1	0	14	0	0	12	-	11	3	5	0	7	5	7	17	28	13
150923_0937	2	subjects	20	3	1	0	0	1	4	16	0	1	1	0	1	0	0	15	0	0	14	0	-	13	1	5	0	7	5	7	15	30	13
150923_0937	2	subjects	20	4	1	0	0	1	4	16	0	1	0	1	0	0	1	0	13	0	0	12	-	10	3	5	0	7	5	7	17	28	4
150923_0937	2	subjects	20	5	1	0	0	1	4	16	0	1	1	0	1	0	0	11	0	0	10	0	-	9	1	5	0	7	5	7	15	30	12
150923_0937	2	subjects	20	6	1	0	0	1	4	16	0	1	0	1	0	0	1	0	14	0	0	13	-	12	3	5	0	7	5	7	17	28	14
150923_0937	2	subjects	20	7	1	0	0	1	4	16	0	1	0	1	0	0	1	0	13	0	0	12	-	11	3	5	0	7	5	7	17	28	14
150923_0937	2	subjects	20	8	1	0	0	1	4	16	0	1	0	1	0	0	1	0	14	0	0	13	-	9	3	5	0	7	5	7	17	28	11
150923_0937	2	subjects	20	9	1	0	0	1	4	16	0	1	1	0	1	0	0	5	0	0	4	0	-	3	1	5	0	7	5	7	15	30	2
150923_0937	2	subjects	20	10	1	0	0	1	4	16	0	1	0	1	0	0	1	0	0	0	0	11	-	9	3	5	0	7	5	7	17	28	14
150923_0937	2	subjects	20	11	1	0	0	1	4	16	0	1	1	0	1	0	0	7	13	12	5	0	-	4	1	5	0	7	5	7	15	30	2
150923_0937	2	subjects	20	12	1	0	0	1	4	16	0	1	1	0	1	0	0	11	0	0	10	0	-	-2	1	5	0	7	5	7	15	30	13
150923_0937	2	subjects	20	13	2	0	0	1	4	16	0	1	1	0	1	0	0	7	12	0	6	12	-	5	1	6	0	6	6	6	16	29	9
150923_0937	2	subjects	20	14	2	0	0	1	4	16	0	1	0	1	0	0	1	0	15	0	0	14	-	13	3	6	0	6	6	6	16	29	13
150923_0937	2	subjects	20	15	2	0	0	1	4	16	0	1	0	1	0	0	1	0	15	0	0	13	-	12	3	6	0	6	6	6	16	29	14
150923_0937	2	subjects	20	16	2	0	0	1	4	16	0	1	0	1	0	0	1	0	15	0	0	14	-	13	3	6	0	6	6	6	16	29	14
150923_0937	2	subjects	20	17	2	0	0	1	4	16	0	1	0	1	0	0	1	0	15	0	0	13	-	12	3	6	0	6	6	6	16	29	13
150923_0937	2	subjects	20	18	2	0	0	1	4	16	0	1	0	1	0	0	1	0	14	0	0	13	-	12	3	6	0	6	6	6	16	29	14
150923_0937	2	subjects	20	19	2	0	0	1	4	16	0	1	1	0	1	0	0	14	0	0	12	0	-	9	1	6	0	6	6	6	16	29	13
150923_0937	2	subjects	20	20	2	0	0	1	4	16	0	1	1	0	1	0	0	14	0	0	14	0	-	11	1	6	0	6	6	6	16	29	10
150923_0937	2	subjects	20	21	2	0	0	1	4	16	0	1	1	0	1	0	0	13	0	0	13	0	-	11	1	6	0	6	6	6	16	29	13
150923_0937	2	subjects	20	22	2	0	0	1	4	16	0	1	1	0	1	0	0	15	0	0	13	0	-	10	1	6	0	6	6	6	16	29	8
150923_0937	2	subjects	20	23	2	0	0	1	4	16	0	1	0	1	0	0	1	0	12	0	0	12	-	11	3	6	0	6	6	6	16	29	2
150923_0937	2	subjects	20	24	2	0	0	1	4	16	0	1	1	0	1	0	0	15	0	0	13	0	-	12	1	6	0	6	6	6	16	29	13
150923_0937	2	summary	Period
150923_0937	2	summary	1
150923_0937	2	summary	2
150923_0937	2	summary	3
150923_0937	2	summary	4
150923_0937	2	summary	5
150923_0937	2	summary	6
150923_0937	2	summary	7
150923_0937	2	summary	8
150923_0937	2	summary	9
150923_0937	2	summary	10
150923_0937	2	summary	11
150923_0937	2	summary	12
150923_0937	2	summary	13
150923_0937	2	summary	14
150923_0937	2	summary	15
150923_0937	2	summary	16
150923_0937	2	summary	17
150923_0937	2	summary	18
150923_0937	2	summary	19
150923_0937	2	summary	20
150923_0937	2	session	Subject	FinalProfit	ShowUpFee	ShowUpFeeInvested	MoneyAdded	MoneyToPay	MoneyEarned	randomize	Ligne	ProfitHL	SelectedProfit_NoInfo	SelectedPeriod_NoInfo
150923_0937	2	session	1	4	0	0	0	4	4	55	5	4	28	7
150923_0937	2	session	2	4	0	0	0	4	4	89	5	4	26	7
150923_0937	2	session	3	9.75	0	0	0	9.75	9.75	52	8	9.75	26	7
150923_0937	2	session	4	5	0	0	0	5	5	36	6	5	28	7
150923_0937	2	session	5	4	0	0	0	4	4	45	3	4	28	7
150923_0937	2	session	6	5	0	0	0	5	5	24	9	5	28	7
150923_0937	2	session	7	5	0	0	0	5	5	3	4	5	28	7
150923_0937	2	session	8	0.25	0	0	0	0.25	0.25	92	9	0.25	28	7
150923_0937	2	session	9	0.25	0	0	0	0.25	0.25	90	5	0.25	26	7
150923_0937	2	session	10	9.75	0	0	0	9.75	9.75	75	10	9.75	28	7
150923_0937	2	session	11	9.75	0	0	0	9.75	9.75	41	10	9.75	26	7
150923_0937	2	session	12	5	0	0	0	5	5	9	6	5	26	7
150923_0937	2	session	13	9.75	0	0	0	9.75	9.75	19	9	9.75	28	7
150923_0937	2	session	14	9.75	0	0	0	9.75	9.75	35	8	9.75	24	7
150923_0937	2	session	15	5	0	0	0	5	5	9	1	5	28	7
150923_0937	2	session	16	5	0	0	0	5	5	48	6	5	28	7
150923_0937	2	session	17	9.75	0	0	0	9.75	9.75	24	9	9.75	30	7
150923_0937	2	session	18	9.75	0	0	0	9.75	9.75	66	10	9.75	24	7
150923_0937	2	session	19	9.75	0	0	0	9.75	9.75	27	8	9.75	24	7
150923_0937	2	session	20	0.25	0	0	0	0.25	0.25	91	4	0.25	24	7
150923_0937	2	session	21	5	0	0	0	5	5	32	4	5	24	7
150923_0937	2	session	22	5	0	0	0	5	5	60	7	5	24	7
150923_0937	2	session	23	0.25	0	0	0	0.25	0.25	87	7	0.25	24	7
150923_0937	2	session	24	4	0	0	0	4	4	83	6	4	28	7
150923_0937	3	globals	Period	NumPeriods	RepeatTreatment	GMIN	GMAX	regle	ENDOWMENT	COST_AB_1	COST_AB_2	COST_AC_1	COST_AC_2	COST_CB_1	COST_CB_2	COST_BD_1	COST_BD_2	COST_CD_1	COST_CD_2	R	ABD	ACBD	ACD	num_rounds	P_S1	P_S2	S1_Presence	S2_Presence	S1_Counter	S2_Counter	Cap_S1	Cap_S2
150923_0937	3	globals	1	20	0	-12	12	0	45	10	10	0	0	20	1	0	0	10	10	1	1	2	3	20	0.2	0.8	0	0	0	0	4	16
150923_0937	3	subjects	Period	Subject	Group	Profit	TotalProfit	Participate	S1_Counter	S2_Counter	S1_Presence	S2_Presence	AB_Select	AC_Select	BD_Select	CB_Select	CD_Select	TimeABChoiceABACOK	TimeACChoiceABACOK	TimeCancelChoiceABACOK	TimeConfirmChoiceABACOK	TimeABChoiceBDCBCDOK	TimeACChoiceBDCBCDOK	TimeCBChoiceBDCBCDOK	TimeBDChoiceBDCBCDOK	TimeCDChoiceBDCBCDOK	TimeOKChoiceBDCBCDOK	Choice	CountABD	CountACBD	CountACD	Count_LinkBD	Count_LinkAC	Cost	Profit_Info	TimeContinueProfitOK
150923_0937	3	subjects	1	1	1	0	0	1	0	1	0	1	1	0	1	0	0	-9	-6	-8	-11	0	0	0	13	0	10	1	6	4	2	10	6	20	25	24
150923_0937	3	subjects	1	2	1	0	0	1	0	1	0	1	0	1	1	1	0	0	-2	0	-6	-	0	5	4	8	3	2	6	4	2	10	6	17	28	23
150923_0937	3	subjects	1	3	1	0	0	1	0	1	0	1	1	0	1	0	0	0	3	1	-1	-	0	0	10	0	7	1	6	4	2	10	6	20	25	18
150923_0937	3	subjects	1	4	1	0	0	1	0	1	0	1	0	1	1	1	0	0	12	0	10	-	0	4	2	0	1	2	6	4	2	10	6	17	28	23
150923_0937	3	subjects	1	5	1	0	0	1	0	1	0	1	0	1	0	0	1	0	8	0	-2	-	0	0	0	-3	-5	3	6	4	2	10	6	16	29	23
150923_0937	3	subjects	1	6	1	0	0	1	0	1	0	1	0	1	1	1	0	0	14	0	7	-	0	11	9	0	7	2	6	4	2	10	6	17	28	28
150923_0937	3	subjects	1	7	1	0	0	1	0	1	0	1	1	0	1	0	0	13	0	0	0	-	0	0	9	0	7	1	6	4	2	10	6	20	25	15
150923_0937	3	subjects	1	8	1	0	0	1	0	1	0	1	1	0	1	0	0	11	0	0	5	-	0	0	6	0	4	1	6	4	2	10	6	20	25	25
150923_0937	3	subjects	1	9	1	0	0	1	0	1	0	1	0	1	1	1	0	0	13	0	5	-	0	6	3	0	1	2	6	4	2	10	6	17	28	24
150923_0937	3	subjects	1	10	1	0	0	1	0	1	0	1	0	1	0	0	1	0	-10	-9	-11	-	0	0	3	2	1	3	6	4	2	10	6	16	29	25
150923_0937	3	subjects	1	11	1	0	0	1	0	1	0	1	1	0	1	0	0	7	0	0	1	-	0	0	8	0	6	1	6	4	2	10	6	20	25	-49
150923_0937	3	subjects	1	12	1	0	0	1	0	1	0	1	1	0	1	0	0	-3	8	1	-26	-	0	0	-3	0	-8	1	6	4	2	10	6	20	25	22
150923_0937	3	subjects	1	13	2	0	0	1	0	1	0	1	0	1	1	1	0	0	11	0	-18	-	0	3	1	0	0	2	8	3	1	11	4	16	29	25
150923_0937	3	subjects	1	14	2	0	0	1	0	1	0	1	1	0	1	0	0	14	0	0	10	-	0	0	12	0	11	1	8	3	1	11	4	21	24	22
150923_0937	3	subjects	1	15	2	0	0	1	0	1	0	1	1	0	1	0	0	13	0	0	9	-	0	0	13	0	12	1	8	3	1	11	4	21	24	27
150923_0937	3	subjects	1	16	2	0	0	1	0	1	0	1	1	0	1	0	0	11	0	0	3	-	0	0	13	0	11	1	8	3	1	11	4	21	24	23
150923_0937	3	subjects	1	17	2	0	0	1	0	1	0	1	1	0	1	0	0	11	0	0	10	-	0	0	9	0	8	1	8	3	1	11	4	21	24	21
150923_0937	3	subjects	1	18	2	0	0	1	0	1	0	1	0	1	0	0	1	0	8	0	2	-	6	0	0	5	-2	3	8	3	1	11	4	14	31	28
150923_0937	3	subjects	1	19	2	0	0	1	0	1	0	1	1	0	1	0	0	-2	7	1	-4	-	0	0	9	0	2	1	8	3	1	11	4	21	24	24
150923_0937	3	subjects	1	20	2	0	0	1	0	1	0	1	1	0	1	0	0	-3	0	0	-5	-	0	0	11	0	9	1	8	3	1	11	4	21	24	18
150923_0937	3	subjects	1	21	2	0	0	1	0	1	0	1	0	1	1	1	0	0	4	0	-2	-	0	-1	-2	0	-7	2	8	3	1	11	4	16	29	19
150923_0937	3	subjects	1	22	2	0	0	1	0	1	0	1	1	0	1	0	0	-53	-5	-52	-55	-	0	0	11	0	7	1	8	3	1	11	4	21	24	21
150923_0937	3	subjects	1	23	2	0	0	1	0	1	0	1	1	0	1	0	0	12	0	0	7	-	0	0	1	0	-4	1	8	3	1	11	4	21	24	19
150923_0937	3	subjects	1	24	2	0	0	1	0	1	0	1	0	1	1	1	0	0	-4	0	-24	-	0	10	9	0	6	2	8	3	1	11	4	16	29	21
150923_0937	3	globals	Period	NumPeriods	RepeatTreatment	GMIN	GMAX	regle	ENDOWMENT	COST_AB_1	COST_AB_2	COST_AC_1	COST_AC_2	COST_CB_1	COST_CB_2	COST_BD_1	COST_BD_2	COST_CD_1	COST_CD_2	R	ABD	ACBD	ACD	num_rounds	P_S1	P_S2	S1_Presence	S2_Presence	S1_Counter	S2_Counter	Cap_S1	Cap_S2
150923_0937	3	globals	2	20	0	-12	12	0	45	10	10	0	0	20	1	0	0	10	10	1	1	2	3	20	0.2	0.8	0	0	0	0	4	16
150923_0937	3	subjects	Period	Subject	Group	Profit	TotalProfit	Participate	S1_Counter	S2_Counter	S1_Presence	S2_Presence	AB_Select	AC_Select	BD_Select	CB_Select	CD_Select	TimeABChoiceABACOK	TimeACChoiceABACOK	TimeCancelChoiceABACOK	TimeConfirmChoiceABACOK	TimeABChoiceBDCBCDOK	TimeACChoiceBDCBCDOK	TimeCBChoiceBDCBCDOK	TimeBDChoiceBDCBCDOK	TimeCDChoiceBDCBCDOK	TimeOKChoiceBDCBCDOK	Choice	CountABD	CountACBD	CountACD	Count_LinkBD	Count_LinkAC	Cost	Profit_Info	TimeContinueProfitOK
150923_0937	3	subjects	2	1	1	0	0	1	0	2	0	1	1	0	1	0	0	14	0	-	12	-	-	0	14	0	12	1	5	6	1	11	7	21	24	25
150923_0937	3	subjects	2	2	1	0	0	1	0	2	0	1	0	1	1	1	0	0	13	-	12	-	-	13	12	0	10	2	5	6	1	11	7	19	26	28
150923_0937	3	subjects	2	3	1	0	0	1	0	2	0	1	0	1	1	1	0	0	14	-	12	-	-	10	9	0	5	2	5	6	1	11	7	19	26	23
150923_0937	3	subjects	2	4	1	0	0	1	0	2	0	1	0	1	1	1	0	0	13	-	9	-	-	13	13	0	10	2	5	6	1	11	7	19	26	25
150923_0937	3	subjects	2	5	1	0	0	1	0	2	0	1	0	1	0	0	1	0	14	-	12	-	-	0	0	12	10	3	5	6	1	11	7	17	28	20
150923_0937	3	subjects	2	6	1	0	0	1	0	2	0	1	0	1	1	1	0	0	11	-	8	-	-	12	10	0	9	2	5	6	1	11	7	19	26	26
150923_0937	3	subjects	2	7	1	0	0	1	0	2	0	1	1	0	1	0	0	8	0	-	6	-	-	0	14	0	12	1	5	6	1	11	7	21	24	23
150923_0937	3	subjects	2	8	1	0	0	1	0	2	0	1	0	1	1	1	0	0	12	-	9	-	-	3	2	0	1	2	5	6	1	11	7	19	26	27
150923_0937	3	subjects	2	9	1	0	0	1	0	2	0	1	1	0	1	0	0	11	0	-	7	-	-	0	14	0	13	1	5	6	1	11	7	21	24	21
150923_0937	3	subjects	2	10	1	0	0	1	0	2	0	1	1	0	1	0	0	9	0	-	2	-	-	0	14	0	8	1	5	6	1	11	7	21	24	22
150923_0937	3	subjects	2	11	1	0	0	1	0	2	0	1	1	0	1	0	0	15	0	-	13	-	-	0	13	0	12	1	5	6	1	11	7	21	24	3
150923_0937	3	subjects	2	12	1	0	0	1	0	2	0	1	0	1	1	1	0	0	12	-	6	-	-	10	7	0	4	2	5	6	1	11	7	19	26	15
150923_0937	3	subjects	2	13	2	0	0	1	0	2	0	1	0	1	1	1	0	0	13	-	12	-	-	12	11	0	9	2	1	6	5	7	11	19	26	16
150923_0937	3	subjects	2	14	2	0	0	1	0	2	0	1	0	1	1	1	0	0	10	-	9	-	-	12	11	0	7	2	1	6	5	7	11	19	26	25
150923_0937	3	subjects	2	15	2	0	0	1	0	2	0	1	0	1	1	1	0	0	10	-	8	-	-	-2	-2	0	-3	2	1	6	5	7	11	19	26	3
150923_0937	3	subjects	2	16	2	0	0	1	0	2	0	1	0	1	1	1	0	0	14	-	13	-	-	13	12	0	9	2	1	6	5	7	11	19	26	26
150923_0937	3	subjects	2	17	2	0	0	1	0	2	0	1	1	0	1	0	0	2	0	-	1	-	-	0	13	0	12	1	1	6	5	7	11	17	28	9
150923_0937	3	subjects	2	18	2	0	0	1	0	2	0	1	0	1	1	1	0	0	3	-	1	-	-	5	4	0	2	2	1	6	5	7	11	19	26	29
150923_0937	3	subjects	2	19	2	0	0	1	0	2	0	1	0	1	0	0	1	0	13	-	10	-	-	13	12	-1	-4	3	1	6	5	7	11	21	24	25
150923_0937	3	subjects	2	20	2	0	0	1	0	2	0	1	0	1	0	0	1	0	13	-	10	-	-	0	0	11	7	3	1	6	5	7	11	21	24	22
150923_0937	3	subjects	2	21	2	0	0	1	0	2	0	1	0	1	0	0	1	0	11	-	10	-	-	0	0	9	8	3	1	6	5	7	11	21	24	25
150923_0937	3	subjects	2	22	2	0	0	1	0	2	0	1	0	1	1	1	0	0	13	-	10	-	-	13	11	0	7	2	1	6	5	7	11	19	26	19
150923_0937	3	subjects	2	23	2	0	0	1	0	2	0	1	0	1	0	0	1	0	13	-	12	-	-	6	11	4	3	3	1	6	5	7	11	21	24	22
150923_0937	3	subjects	2	24	2	0	0	1	0	2	0	1	0	1	0	0	1	0	9	-	8	-	-	0	0	14	12	3	1	6	5	7	11	21	24	25
150923_0937	3	globals	Period	NumPeriods	RepeatTreatment	GMIN	GMAX	regle	ENDOWMENT	COST_AB_1	COST_AB_2	COST_AC_1	COST_AC_2	COST_CB_1	COST_CB_2	COST_BD_1	COST_BD_2	COST_CD_1	COST_CD_2	R	ABD	ACBD	ACD	num_rounds	P_S1	P_S2	S1_Presence	S2_Presence	S1_Counter	S2_Counter	Cap_S1	Cap_S2
150923_0937	3	globals	3	20	0	-12	12	0	45	10	10	0	0	20	1	0	0	10	10	0	1	2	3	20	0.2	0.8	0	0	0	0	4	16
150923_0937	3	subjects	Period	Subject	Group	Profit	TotalProfit	Participate	S1_Counter	S2_Counter	S1_Presence	S2_Presence	AB_Select	AC_Select	BD_Select	CB_Select	CD_Select	TimeABChoiceABACOK	TimeACChoiceABACOK	TimeCancelChoiceABACOK	TimeConfirmChoiceABACOK	TimeABChoiceBDCBCDOK	TimeACChoiceBDCBCDOK	TimeCBChoiceBDCBCDOK	TimeBDChoiceBDCBCDOK	TimeCDChoiceBDCBCDOK	TimeOKChoiceBDCBCDOK	Choice	CountABD	CountACBD	CountACD	Count_LinkBD	Count_LinkAC	Cost	Profit_Info	TimeContinueProfitOK
150923_0937	3	subjects	3	1	1	0	0	1	0	3	0	1	1	0	1	0	0	12	0	0	10	-	-	0	13	0	12	1	5	5	2	10	7	20	25	27
150923_0937	3	subjects	3	2	1	0	0	1	0	3	0	1	1	0	1	0	0	14	0	0	13	-	-	0	14	0	14	1	5	5	2	10	7	20	25	29
150923_0937	3	subjects	3	3	1	0	0	1	0	3	0	1	0	1	1	1	0	0	14	0	13	-	-	13	13	0	11	2	5	5	2	10	7	18	27	26
150923_0937	3	subjects	3	4	1	0	0	1	0	3	0	1	0	1	0	0	1	0	12	0	11	-	-	0	0	6	5	3	5	5	2	10	7	17	28	22
150923_0937	3	subjects	3	5	1	0	0	1	0	3	0	1	0	1	1	1	0	0	14	0	13	-	-	14	13	0	12	2	5	5	2	10	7	18	27	26
150923_0937	3	subjects	3	6	1	0	0	1	0	3	0	1	1	0	1	0	0	14	0	0	9	-	-	0	14	0	13	1	5	5	2	10	7	20	25	30
150923_0937	3	subjects	3	7	1	0	0	1	0	3	0	1	1	0	1	0	0	13	0	0	11	-	-	0	14	0	13	1	5	5	2	10	7	20	25	28
150923_0937	3	subjects	3	8	1	0	0	1	0	3	0	1	0	1	1	1	0	0	14	0	12	-	-	14	13	0	10	2	5	5	2	10	7	18	27	27
150923_0937	3	subjects	3	9	1	0	0	1	0	3	0	1	0	1	1	1	0	0	15	0	14	-	-	11	9	0	8	2	5	5	2	10	7	18	27	28
150923_0937	3	subjects	3	10	1	0	0	1	0	3	0	1	0	1	1	1	0	11	6	7	6	-	-	13	12	0	12	2	5	5	2	10	7	18	27	28
150923_0937	3	subjects	3	11	1	0	0	1	0	3	0	1	1	0	1	0	0	13	0	0	12	-	-	0	13	0	12	1	5	5	2	10	7	20	25	17
150923_0937	3	subjects	3	12	1	0	0	1	0	3	0	1	0	1	0	0	1	0	11	0	9	-	-	0	0	9	7	3	5	5	2	10	7	17	28	5
150923_0937	3	subjects	3	13	2	0	0	1	0	3	0	1	0	1	1	1	0	0	15	0	12	-	-	14	14	0	13	2	4	3	5	7	8	16	29	28
150923_0937	3	subjects	3	14	2	0	0	1	0	3	0	1	0	1	0	0	1	0	13	0	12	-	-	0	0	15	14	3	4	3	5	7	8	18	27	29
150923_0937	3	subjects	3	15	2	0	0	1	0	3	0	1	0	1	0	0	1	0	14	0	13	-	-	0	0	14	13	3	4	3	5	7	8	18	27	27
150923_0937	3	subjects	3	16	2	0	0	1	0	3	0	1	1	0	1	0	0	7	9	8	6	-	-	0	14	0	13	1	4	3	5	7	8	17	28	29
150923_0937	3	subjects	3	17	2	0	0	1	0	3	0	1	0	1	1	1	0	0	14	0	13	-	-	13	13	0	12	2	4	3	5	7	8	16	29	29
150923_0937	3	subjects	3	18	2	0	0	1	0	3	0	1	1	0	1	0	0	13	0	0	11	-	-	0	15	0	14	1	4	3	5	7	8	17	28	28
150923_0937	3	subjects	3	19	2	0	0	1	0	3	0	1	0	1	1	1	0	0	15	0	13	-	-	12	11	0	8	2	4	3	5	7	8	16	29	29
150923_0937	3	subjects	3	20	2	0	0	1	0	3	0	1	0	1	0	0	1	0	9	0	7	-	-	0	0	15	13	3	4	3	5	7	8	18	27	3
150923_0937	3	subjects	3	21	2	0	0	1	0	3	0	1	0	1	0	0	1	0	12	0	11	-	-	0	0	13	13	3	4	3	5	7	8	18	27	27
150923_0937	3	subjects	3	22	2	0	0	1	0	3	0	1	1	0	1	0	0	15	0	0	13	-	-	0	14	0	13	1	4	3	5	7	8	17	28	28
150923_0937	3	subjects	3	23	2	0	0	1	0	3	0	1	0	1	0	0	1	0	10	0	9	-	-	8	0	7	6	3	4	3	5	7	8	18	27	14
150923_0937	3	subjects	3	24	2	0	0	1	0	3	0	1	1	0	1	0	0	4	0	0	3	-	-	0	12	0	12	1	4	3	5	7	8	17	28	30
150923_0937	3	globals	Period	NumPeriods	RepeatTreatment	GMIN	GMAX	regle	ENDOWMENT	COST_AB_1	COST_AB_2	COST_AC_1	COST_AC_2	COST_CB_1	COST_CB_2	COST_BD_1	COST_BD_2	COST_CD_1	COST_CD_2	R	ABD	ACBD	ACD	num_rounds	P_S1	P_S2	S1_Presence	S2_Presence	S1_Counter	S2_Counter	Cap_S1	Cap_S2
150923_0937	3	globals	4	20	0	-12	12	0	45	10	10	0	0	20	1	0	0	10	10	0	1	2	3	20	0.2	0.8	0	0	0	0	4	16
150923_0937	3	subjects	Period	Subject	Group	Profit	TotalProfit	Participate	S1_Counter	S2_Counter	S1_Presence	S2_Presence	AB_Select	AC_Select	BD_Select	CB_Select	CD_Select	TimeABChoiceABACOK	TimeACChoiceABACOK	TimeCancelChoiceABACOK	TimeConfirmChoiceABACOK	TimeABChoiceBDCBCDOK	TimeACChoiceBDCBCDOK	TimeCBChoiceBDCBCDOK	TimeBDChoiceBDCBCDOK	TimeCDChoiceBDCBCDOK	TimeOKChoiceBDCBCDOK	Choice	CountABD	CountACBD	CountACD	Count_LinkBD	Count_LinkAC	Cost	Profit_Info	TimeContinueProfitOK
150923_0937	3	subjects	4	1	1	0	0	1	0	4	0	1	0	1	0	0	1	0	15	0	14	-	-	0	0	14	13	3	5	5	2	10	7	17	28	29
150923_0937	3	subjects	4	2	1	0	0	1	0	4	0	1	1	0	1	0	0	99999	0	0	15	-	-	0	15	0	14	1	5	5	2	10	7	20	25	27
150923_0937	3	subjects	4	3	1	0	0	1	0	4	0	1	0	1	1	1	0	0	15	0	14	-	-	14	13	0	12	2	5	5	2	10	7	18	27	29
150923_0937	3	subjects	4	4	1	0	0	1	0	4	0	1	1	0	1	0	0	12	0	0	11	-	-	0	6	0	5	1	5	5	2	10	7	20	25	21
150923_0937	3	subjects	4	5	1	0	0	1	0	4	0	1	0	1	1	1	0	0	13	0	11	-	-	13	13	0	11	2	5	5	2	10	7	18	27	28
150923_0937	3	subjects	4	6	1	0	0	1	0	4	0	1	0	1	0	0	1	0	14	0	12	-	-	0	0	12	11	3	5	5	2	10	7	17	28	30
150923_0937	3	subjects	4	7	1	0	0	1	0	4	0	1	1	0	1	0	0	11	0	0	10	-	-	0	9	0	7	1	5	5	2	10	7	20	25	19
150923_0937	3	subjects	4	8	1	0	0	1	0	4	0	1	0	1	1	1	0	0	15	0	12	-	-	11	9	0	8	2	5	5	2	10	7	18	27	11
150923_0937	3	subjects	4	9	1	0	0	1	0	4	0	1	0	1	1	1	0	0	2	0	1	-	-	13	13	0	12	2	5	5	2	10	7	18	27	28
150923_0937	3	subjects	4	10	1	0	0	1	0	4	0	1	0	1	1	1	0	0	13	0	12	-	-	9	9	0	8	2	5	5	2	10	7	18	27	24
150923_0937	3	subjects	4	11	1	0	0	1	0	4	0	1	1	0	1	0	0	13	0	0	12	-	-	0	14	0	13	1	5	5	2	10	7	20	25	20
150923_0937	3	subjects	4	12	1	0	0	1	0	4	0	1	1	0	1	0	0	11	0	0	8	-	-	0	14	0	11	1	5	5	2	10	7	20	25	24
150923_0937	3	subjects	4	13	2	0	0	1	0	4	0	1	0	1	1	1	0	0	15	0	14	-	-	14	13	0	11	2	6	5	1	11	6	18	27	29
150923_0937	3	subjects	4	14	2	0	0	1	0	4	0	1	1	0	1	0	0	13	0	0	12	-	-	0	15	0	13	1	6	5	1	11	6	21	24	29
150923_0937	3	subjects	4	15	2	0	0	1	0	4	0	1	1	0	1	0	0	3	0	0	2	-	-	0	2	0	1	1	6	5	1	11	6	21	24	10
150923_0937	3	subjects	4	16	2	0	0	1	0	4	0	1	1	0	1	0	0	10	12	11	10	-	-	0	9	0	9	1	6	5	1	11	6	21	24	29
150923_0937	3	subjects	4	17	2	0	0	1	0	4	0	1	0	1	1	1	0	0	14	0	13	-	-	13	13	0	11	2	6	5	1	11	6	18	27	29
150923_0937	3	subjects	4	18	2	0	0	1	0	4	0	1	1	0	1	0	0	13	0	0	12	-	-	0	14	0	13	1	6	5	1	11	6	21	24	29
150923_0937	3	subjects	4	19	2	0	0	1	0	4	0	1	0	1	1	1	0	0	14	0	12	-	-	11	10	0	9	2	6	5	1	11	6	18	27	29
150923_0937	3	subjects	4	20	2	0	0	1	0	4	0	1	1	0	1	0	0	-4	0	0	-6	-	-	0	15	0	14	1	6	5	1	11	6	21	24	20
150923_0937	3	subjects	4	21	2	0	0	1	0	4	0	1	0	1	1	1	0	0	14	0	13	-	-	13	11	0	10	2	6	5	1	11	6	18	27	29
150923_0937	3	subjects	4	22	2	0	0	1	0	4	0	1	0	1	1	1	0	0	14	0	12	-	-	13	11	0	8	2	6	5	1	11	6	18	27	24
150923_0937	3	subjects	4	23	2	0	0	1	0	4	0	1	0	1	0	0	1	0	15	0	14	-	-	0	0	13	12	3	6	5	1	11	6	16	29	27
150923_0937	3	subjects	4	24	2	0	0	1	0	4	0	1	1	0	1	0	0	13	0	0	12	-	-	0	14	0	14	1	6	5	1	11	6	21	24	29
150923_0937	3	globals	Period	NumPeriods	RepeatTreatment	GMIN	GMAX	regle	ENDOWMENT	COST_AB_1	COST_AB_2	COST_AC_1	COST_AC_2	COST_CB_1	COST_CB_2	COST_BD_1	COST_BD_2	COST_CD_1	COST_CD_2	R	ABD	ACBD	ACD	num_rounds	P_S1	P_S2	S1_Presence	S2_Presence	S1_Counter	S2_Counter	Cap_S1	Cap_S2
150923_0937	3	globals	5	20	0	-12	12	0	45	10	10	0	0	20	1	0	0	10	10	0	1	2	3	20	0.2	0.8	0	0	0	0	4	16
150923_0937	3	subjects	Period	Subject	Group	Profit	TotalProfit	Participate	S1_Counter	S2_Counter	S1_Presence	S2_Presence	AB_Select	AC_Select	BD_Select	CB_Select	CD_Select	TimeABChoiceABACOK	TimeACChoiceABACOK	TimeCancelChoiceABACOK	TimeConfirmChoiceABACOK	TimeABChoiceBDCBCDOK	TimeACChoiceBDCBCDOK	TimeCBChoiceBDCBCDOK	TimeBDChoiceBDCBCDOK	TimeCDChoiceBDCBCDOK	TimeOKChoiceBDCBCDOK	Choice	CountABD	CountACBD	CountACD	Count_LinkBD	Count_LinkAC	Cost	Profit_Info	TimeContinueProfitOK
150923_0937	3	subjects	5	1	1	0	0	1	0	5	0	1	1	0	1	0	0	15	0	-	10	-	-	0	14	0	13	1	3	5	4	8	9	18	27	28
150923_0937	3	subjects	5	2	1	0	0	1	0	5	0	1	1	0	1	0	0	15	0	-	14	-	-	0	15	0	14	1	3	5	4	8	9	18	27	29
150923_0937	3	subjects	5	3	1	0	0	1	0	5	0	1	0	1	1	1	0	0	13	-	11	-	-	14	14	0	13	2	3	5	4	8	9	18	27	27
150923_0937	3	subjects	5	4	1	0	0	1	0	5	0	1	0	1	0	0	1	0	14	-	13	-	-	0	0	8	6	3	3	5	4	8	9	19	26	26
150923_0937	3	subjects	5	5	1	0	0	1	0	5	0	1	0	1	1	1	0	0	13	-	12	-	-	10	10	0	9	2	3	5	4	8	9	18	27	29
150923_0937	3	subjects	5	6	1	0	0	1	0	5	0	1	0	1	0	0	1	0	14	-	13	-	-	0	0	11	10	3	3	5	4	8	9	19	26	29
150923_0937	3	subjects	5	7	1	0	0	1	0	5	0	1	1	0	1	0	0	12	0	-	11	-	-	0	14	0	13	1	3	5	4	8	9	18	27	25
150923_0937	3	subjects	5	8	1	0	0	1	0	5	0	1	0	1	1	1	0	0	13	-	11	-	-	13	12	0	9	2	3	5	4	8	9	18	27	28
150923_0937	3	subjects	5	9	1	0	0	1	0	5	0	1	0	1	1	1	0	0	11	-	9	-	-	12	12	0	11	2	3	5	4	8	9	18	27	27
150923_0937	3	subjects	5	10	1	0	0	1	0	5	0	1	0	1	0	0	1	0	14	-	14	-	-	0	0	14	14	3	3	5	4	8	9	19	26	29
150923_0937	3	subjects	5	11	1	0	0	1	0	5	0	1	0	1	1	1	0	0	12	-	11	-	-	0	-6	0	-8	2	3	5	4	8	9	18	27	2
150923_0937	3	subjects	5	12	1	0	0	1	0	5	0	1	0	1	0	0	1	0	15	-	13	-	-	0	0	11	9	3	3	5	4	8	9	19	26	21
150923_0937	3	subjects	5	13	2	0	0	1	0	5	0	1	0	1	1	1	0	0	15	-	14	-	-	14	13	0	12	2	5	5	2	10	7	18	27	29
150923_0937	3	subjects	5	14	2	0	0	1	0	5	0	1	0	1	1	1	0	0	13	-	12	-	-	12	11	0	10	2	5	5	2	10	7	18	27	29
150923_0937	3	subjects	5	15	2	0	0	1	0	5	0	1	0	1	1	1	0	0	6	-	5	-	-	4	3	0	2	2	5	5	2	10	7	18	27	19
150923_0937	3	subjects	5	16	2	0	0	1	0	5	0	1	1	0	1	0	0	15	0	-	14	-	-	0	14	0	12	1	5	5	2	10	7	20	25	29
150923_0937	3	subjects	5	17	2	0	0	1	0	5	0	1	0	1	1	1	0	0	8	-	6	-	-	12	11	0	10	2	5	5	2	10	7	18	27	27
150923_0937	3	subjects	5	18	2	0	0	1	0	5	0	1	1	0	1	0	0	14	0	-	13	-	-	0	15	0	13	1	5	5	2	10	7	20	25	29
150923_0937	3	subjects	5	19	2	0	0	1	0	5	0	1	0	1	1	1	0	0	12	-	11	-	-	11	10	0	8	2	5	5	2	10	7	18	27	28
150923_0937	3	subjects	5	20	2	0	0	1	0	5	0	1	0	1	0	0	1	0	-1	-	-2	-	-	0	0	12	11	3	5	5	2	10	7	17	28	17
150923_0937	3	subjects	5	21	2	0	0	1	0	5	0	1	0	1	0	0	1	0	15	-	14	-	-	0	0	13	12	3	5	5	2	10	7	17	28	29
150923_0937	3	subjects	5	22	2	0	0	1	0	5	0	1	1	0	1	0	0	15	0	-	13	-	-	0	15	0	14	1	5	5	2	10	7	20	25	23
150923_0937	3	subjects	5	23	2	0	0	1	0	5	0	1	1	0	1	0	0	12	0	-	11	-	-	0	13	0	12	1	5	5	2	10	7	20	25	26
150923_0937	3	subjects	5	24	2	0	0	1	0	5	0	1	1	0	1	0	0	8	0	-	6	-	-	0	6	0	5	1	5	5	2	10	7	20	25	18
150923_0937	3	globals	Period	NumPeriods	RepeatTreatment	GMIN	GMAX	regle	ENDOWMENT	COST_AB_1	COST_AB_2	COST_AC_1	COST_AC_2	COST_CB_1	COST_CB_2	COST_BD_1	COST_BD_2	COST_CD_1	COST_CD_2	R	ABD	ACBD	ACD	num_rounds	P_S1	P_S2	S1_Presence	S2_Presence	S1_Counter	S2_Counter	Cap_S1	Cap_S2
150923_0937	3	globals	6	20	0	-12	12	0	45	10	10	0	0	20	1	0	0	10	10	1	1	2	3	20	0.2	0.8	0	0	0	0	4	16
150923_0937	3	subjects	Period	Subject	Group	Profit	TotalProfit	Participate	S1_Counter	S2_Counter	S1_Presence	S2_Presence	AB_Select	AC_Select	BD_Select	CB_Select	CD_Select	TimeABChoiceABACOK	TimeACChoiceABACOK	TimeCancelChoiceABACOK	TimeConfirmChoiceABACOK	TimeABChoiceBDCBCDOK	TimeACChoiceBDCBCDOK	TimeCBChoiceBDCBCDOK	TimeBDChoiceBDCBCDOK	TimeCDChoiceBDCBCDOK	TimeOKChoiceBDCBCDOK	Choice	CountABD	CountACBD	CountACD	Count_LinkBD	Count_LinkAC	Cost	Profit_Info	TimeContinueProfitOK
150923_0937	3	subjects	6	1	1	0	0	1	0	6	0	1	1	0	1	0	0	14	0	0	12	-	-	0	12	0	6	1	2	9	1	11	10	21	24	19
150923_0937	3	subjects	6	2	1	0	0	1	0	6	0	1	0	1	1	1	0	0	13	0	12	-	-	14	13	0	11	2	2	9	1	11	10	22	23	26
150923_0937	3	subjects	6	3	1	0	0	1	0	6	0	1	0	1	1	1	0	0	15	0	14	-	-	5	4	0	0	2	2	9	1	11	10	22	23	27
150923_0937	3	subjects	6	4	1	0	0	1	0	6	0	1	0	1	1	1	0	0	5	0	3	-	-	9	7	0	6	2	2	9	1	11	10	22	23	27
150923_0937	3	subjects	6	5	1	0	0	1	0	6	0	1	0	1	1	1	0	0	11	0	9	-	-	13	11	0	9	2	2	9	1	11	10	22	23	26
150923_0937	3	subjects	6	6	1	0	0	1	0	6	0	1	0	1	1	1	0	0	14	0	12	-	-	13	11	0	9	2	2	9	1	11	10	22	23	28
150923_0937	3	subjects	6	7	1	0	0	1	0	6	0	1	0	1	1	1	0	0	15	0	14	-	-	12	11	0	9	2	2	9	1	11	10	22	23	25
150923_0937	3	subjects	6	8	1	0	0	1	0	6	0	1	0	1	0	0	1	0	14	0	13	-	-	0	0	4	3	3	2	9	1	11	10	20	25	11
150923_0937	3	subjects	6	9	1	0	0	1	0	6	0	1	1	0	1	0	0	10	0	0	8	-	-	0	14	0	12	1	2	9	1	11	10	21	24	23
150923_0937	3	subjects	6	10	1	0	0	1	0	6	0	1	0	1	1	1	0	0	13	0	11	-	-	10	9	0	7	2	2	9	1	11	10	22	23	26
150923_0937	3	subjects	6	11	1	0	0	1	0	6	0	1	0	1	1	1	0	0	9	0	8	-	-	-7	-9	0	-10	2	2	9	1	11	10	22	23	13
150923_0937	3	subjects	6	12	1	0	0	1	0	6	0	1	0	1	1	1	0	0	13	0	11	-	-	-4	-7	0	-22	2	2	9	1	11	10	22	23	21
150923_0937	3	subjects	6	13	2	0	0	1	0	6	0	1	0	1	1	1	0	0	14	0	13	-	-	-2	-2	0	-3	2	4	5	3	9	8	18	27	22
150923_0937	3	subjects	6	14	2	0	0	1	0	6	0	1	0	1	0	0	1	0	12	0	10	-	-	0	0	13	12	3	4	5	3	9	8	18	27	20
150923_0937	3	subjects	6	15	2	0	0	1	0	6	0	1	0	1	1	1	0	0	13	0	11	-	-	14	13	0	12	2	4	5	3	9	8	18	27	17
150923_0937	3	subjects	6	16	2	0	0	1	0	6	0	1	0	1	0	0	1	15	9	10	8	-	-	14	10	5	4	3	4	5	3	9	8	18	27	23
150923_0937	3	subjects	6	17	2	0	0	1	0	6	0	1	0	1	1	1	0	0	8	0	7	-	-	14	13	0	12	2	4	5	3	9	8	18	27	20
150923_0937	3	subjects	6	18	2	0	0	1	0	6	0	1	1	0	1	0	0	14	0	0	13	-	-	0	14	0	13	1	4	5	3	9	8	19	26	29
150923_0937	3	subjects	6	19	2	0	0	1	0	6	0	1	1	0	1	0	0	11	0	0	8	-	-	0	13	0	11	1	4	5	3	9	8	19	26	26
150923_0937	3	subjects	6	20	2	0	0	1	0	6	0	1	0	1	0	0	1	-29	-32	-31	-33	-	-	0	0	-6	-9	3	4	5	3	9	8	18	27	11
150923_0937	3	subjects	6	21	2	0	0	1	0	6	0	1	0	1	1	1	0	0	14	0	13	-	-	12	10	0	5	2	4	5	3	9	8	18	27	21
150923_0937	3	subjects	6	22	2	0	0	1	0	6	0	1	1	0	1	0	0	14	0	0	10	-	-	0	13	0	11	1	4	5	3	9	8	19	26	12
150923_0937	3	subjects	6	23	2	0	0	1	0	6	0	1	0	1	1	1	0	0	13	0	11	-	-	12	12	0	10	2	4	5	3	9	8	18	27	20
150923_0937	3	subjects	6	24	2	0	0	1	0	6	0	1	1	0	1	0	0	11	0	0	10	-	-	0	12	0	11	1	4	5	3	9	8	19	26	29
150923_0937	3	globals	Period	NumPeriods	RepeatTreatment	GMIN	GMAX	regle	ENDOWMENT	COST_AB_1	COST_AB_2	COST_AC_1	COST_AC_2	COST_CB_1	COST_CB_2	COST_BD_1	COST_BD_2	COST_CD_1	COST_CD_2	R	ABD	ACBD	ACD	num_rounds	P_S1	P_S2	S1_Presence	S2_Presence	S1_Counter	S2_Counter	Cap_S1	Cap_S2
150923_0937	3	globals	7	20	0	-12	12	0	45	10	10	0	0	20	1	0	0	10	10	0	1	2	3	20	0.2	0.8	0	0	0	0	4	16
150923_0937	3	subjects	Period	Subject	Group	Profit	TotalProfit	Participate	S1_Counter	S2_Counter	S1_Presence	S2_Presence	AB_Select	AC_Select	BD_Select	CB_Select	CD_Select	TimeABChoiceABACOK	TimeACChoiceABACOK	TimeCancelChoiceABACOK	TimeConfirmChoiceABACOK	TimeABChoiceBDCBCDOK	TimeACChoiceBDCBCDOK	TimeCBChoiceBDCBCDOK	TimeBDChoiceBDCBCDOK	TimeCDChoiceBDCBCDOK	TimeOKChoiceBDCBCDOK	Choice	CountABD	CountACBD	CountACD	Count_LinkBD	Count_LinkAC	Cost	Profit_Info	TimeContinueProfitOK
150923_0937	3	subjects	7	1	1	0	0	1	1	6	1	0	0	1	0	0	1	0	15	0	12	-	-	-	0	15	14	3	4	0	8	4	8	18	27	-6
150923_0937	3	subjects	7	2	1	0	0	1	1	6	1	0	0	1	0	0	1	0	15	0	14	-	-	-	0	14	13	3	4	0	8	4	8	18	27	28
150923_0937	3	subjects	7	3	1	0	0	1	1	6	1	0	0	1	0	0	1	0	15	0	14	-	-	-	0	14	13	3	4	0	8	4	8	18	27	27
150923_0937	3	subjects	7	4	1	0	0	1	1	6	1	0	1	0	1	0	0	2	0	0	1	-	-	-	0	0	-1	1	4	0	8	4	8	14	31	26
150923_0937	3	subjects	7	5	1	0	0	1	1	6	1	0	0	1	0	0	1	0	12	0	10	-	-	-	0	14	13	3	4	0	8	4	8	18	27	27
150923_0937	3	subjects	7	6	1	0	0	1	1	6	1	0	1	0	1	0	0	14	0	0	8	-	-	-	10	0	9	1	4	0	8	4	8	14	31	25
150923_0937	3	subjects	7	7	1	0	0	1	1	6	1	0	0	1	0	0	1	0	13	0	12	-	-	-	0	13	12	3	4	0	8	4	8	18	27	23
150923_0937	3	subjects	7	8	1	0	0	1	1	6	1	0	1	0	1	0	0	14	0	0	12	-	-	-	13	0	12	1	4	0	8	4	8	14	31	26
150923_0937	3	subjects	7	9	1	0	0	1	1	6	1	0	0	1	0	0	1	0	13	0	12	-	-	-	0	14	13	3	4	0	8	4	8	18	27	26
150923_0937	3	subjects	7	10	1	0	0	1	1	6	1	0	1	0	1	0	0	12	0	0	11	-	-	-	10	0	9	1	4	0	8	4	8	14	31	23
150923_0937	3	subjects	7	11	1	0	0	1	1	6	1	0	0	1	0	0	1	0	14	0	14	-	-	-	0	2	0	3	4	0	8	4	8	18	27	-5
150923_0937	3	subjects	7	12	1	0	0	1	1	6	1	0	0	1	0	0	1	0	13	0	12	-	-	-	0	13	10	3	4	0	8	4	8	18	27	24
150923_0937	3	subjects	7	13	2	0	0	1	1	6	1	0	0	1	0	0	1	0	13	0	12	-	-	-	0	14	12	3	4	0	8	4	8	18	27	26
150923_0937	3	subjects	7	14	2	0	0	1	1	6	1	0	1	0	1	0	0	13	0	0	12	-	-	-	13	0	13	1	4	0	8	4	8	14	31	25
150923_0937	3	subjects	7	15	2	0	0	1	1	6	1	0	0	1	0	0	1	0	14	0	13	-	-	-	0	14	13	3	4	0	8	4	8	18	27	23
150923_0937	3	subjects	7	16	2	0	0	1	1	6	1	0	1	0	1	0	0	14	0	0	11	-	-	-	14	0	13	1	4	0	8	4	8	14	31	27
150923_0937	3	subjects	7	17	2	0	0	1	1	6	1	0	0	1	0	0	1	0	12	0	11	-	-	-	0	13	12	3	4	0	8	4	8	18	27	26
150923_0937	3	subjects	7	18	2	0	0	1	1	6	1	0	1	0	1	0	0	14	0	0	12	-	-	-	14	0	13	1	4	0	8	4	8	14	31	29
150923_0937	3	subjects	7	19	2	0	0	1	1	6	1	0	0	1	0	0	1	0	10	0	9	-	-	-	0	11	10	3	4	0	8	4	8	18	27	29
150923_0937	3	subjects	7	20	2	0	0	1	1	6	1	0	0	1	0	0	1	0	7	0	7	-	-	-	0	-7	-8	3	4	0	8	4	8	18	27	25
150923_0937	3	subjects	7	21	2	0	0	1	1	6	1	0	0	1	0	0	1	0	13	0	12	-	-	-	0	13	11	3	4	0	8	4	8	18	27	27
150923_0937	3	subjects	7	22	2	0	0	1	1	6	1	0	0	1	0	0	1	0	14	0	11	-	-	-	0	10	6	3	4	0	8	4	8	18	27	20
150923_0937	3	subjects	7	23	2	0	0	1	1	6	1	0	1	0	1	0	0	14	0	0	12	-	-	-	15	0	13	1	4	0	8	4	8	14	31	23
150923_0937	3	subjects	7	24	2	0	0	1	1	6	1	0	0	1	0	0	1	4	13	7	3	-	-	-	0	-38	-39	3	4	0	8	4	8	18	27	29
150923_0937	3	globals	Period	NumPeriods	RepeatTreatment	GMIN	GMAX	regle	ENDOWMENT	COST_AB_1	COST_AB_2	COST_AC_1	COST_AC_2	COST_CB_1	COST_CB_2	COST_BD_1	COST_BD_2	COST_CD_1	COST_CD_2	R	ABD	ACBD	ACD	num_rounds	P_S1	P_S2	S1_Presence	S2_Presence	S1_Counter	S2_Counter	Cap_S1	Cap_S2
150923_0937	3	globals	8	20	0	-12	12	0	45	10	10	0	0	20	1	0	0	10	10	0	1	2	3	20	0.2	0.8	0	0	0	0	4	16
150923_0937	3	subjects	Period	Subject	Group	Profit	TotalProfit	Participate	S1_Counter	S2_Counter	S1_Presence	S2_Presence	AB_Select	AC_Select	BD_Select	CB_Select	CD_Select	TimeABChoiceABACOK	TimeACChoiceABACOK	TimeCancelChoiceABACOK	TimeConfirmChoiceABACOK	TimeABChoiceBDCBCDOK	TimeACChoiceBDCBCDOK	TimeCBChoiceBDCBCDOK	TimeBDChoiceBDCBCDOK	TimeCDChoiceBDCBCDOK	TimeOKChoiceBDCBCDOK	Choice	CountABD	CountACBD	CountACD	Count_LinkBD	Count_LinkAC	Cost	Profit_Info	TimeContinueProfitOK
150923_0937	3	subjects	8	1	1	0	0	1	1	7	0	1	1	0	1	0	0	15	0	0	14	-	-	0	13	0	12	1	3	5	4	8	9	18	27	28
150923_0937	3	subjects	8	2	1	0	0	1	1	7	0	1	0	1	0	0	1	0	15	0	14	-	-	0	0	14	11	3	3	5	4	8	9	19	26	26
150923_0937	3	subjects	8	3	1	0	0	1	1	7	0	1	0	1	1	1	0	0	13	0	12	-	-	15	14	0	13	2	3	5	4	8	9	18	27	22
150923_0937	3	subjects	8	4	1	0	0	1	1	7	0	1	0	1	1	1	0	0	11	0	9	-	-	-7	-7	0	-9	2	3	5	4	8	9	18	27	24
150923_0937	3	subjects	8	5	1	0	0	1	1	7	0	1	0	1	0	0	1	0	14	0	11	-	-	0	0	11	10	3	3	5	4	8	9	19	26	27
150923_0937	3	subjects	8	6	1	0	0	1	1	7	0	1	1	0	1	0	0	15	0	0	13	-	-	0	-35	0	-37	1	3	5	4	8	9	18	27	29
150923_0937	3	subjects	8	7	1	0	0	1	1	7	0	1	0	1	1	1	0	0	14	0	13	-	-	12	11	0	10	2	3	5	4	8	9	18	27	10
150923_0937	3	subjects	8	8	1	0	0	1	1	7	0	1	0	1	1	1	0	0	13	0	10	-	-	10	10	0	9	2	3	5	4	8	9	18	27	28
150923_0937	3	subjects	8	9	1	0	0	1	1	7	0	1	0	1	1	1	0	0	13	0	11	-	-	12	11	0	10	2	3	5	4	8	9	18	27	25
150923_0937	3	subjects	8	10	1	0	0	1	1	7	0	1	0	1	0	0	1	0	13	0	12	-	-	0	0	14	13	3	3	5	4	8	9	19	26	23
150923_0937	3	subjects	8	11	1	0	0	1	1	7	0	1	1	0	1	0	0	4	15	6	3	-	-	0	15	0	14	1	3	5	4	8	9	18	27	-1
150923_0937	3	subjects	8	12	1	0	0	1	1	7	0	1	0	1	0	0	1	0	9	0	7	-	-	0	0	10	7	3	3	5	4	8	9	19	26	13
150923_0937	3	subjects	8	13	2	0	0	1	1	7	0	1	0	1	1	1	0	0	14	0	13	-	-	14	13	0	12	2	5	5	2	10	7	18	27	23
150923_0937	3	subjects	8	14	2	0	0	1	1	7	0	1	1	0	1	0	0	5	0	0	4	-	-	0	11	0	9	1	5	5	2	10	7	20	25	28
150923_0937	3	subjects	8	15	2	0	0	1	1	7	0	1	0	1	1	1	0	0	12	0	10	-	-	10	5	0	4	2	5	5	2	10	7	18	27	23
150923_0937	3	subjects	8	16	2	0	0	1	1	7	0	1	0	1	0	0	1	0	15	0	14	-	-	0	0	13	13	3	5	5	2	10	7	17	28	26
150923_0937	3	subjects	8	17	2	0	0	1	1	7	0	1	0	1	1	1	0	0	15	0	12	-	-	8	8	0	7	2	5	5	2	10	7	18	27	18
150923_0937	3	subjects	8	18	2	0	0	1	1	7	0	1	1	0	1	0	0	15	0	0	13	-	-	0	15	0	14	1	5	5	2	10	7	20	25	29
150923_0937	3	subjects	8	19	2	0	0	1	1	7	0	1	0	1	1	1	0	0	12	0	10	-	-	13	13	0	12	2	5	5	2	10	7	18	27	27
150923_0937	3	subjects	8	20	2	0	0	1	1	7	0	1	1	0	1	0	0	7	12	8	6	-	-	0	15	0	14	1	5	5	2	10	7	20	25	18
150923_0937	3	subjects	8	21	2	0	0	1	1	7	0	1	1	0	1	0	0	14	0	0	11	-	-	0	14	0	12	1	5	5	2	10	7	20	25	27
150923_0937	3	subjects	8	22	2	0	0	1	1	7	0	1	0	1	1	1	0	0	15	0	9	-	-	14	13	0	10	2	5	5	2	10	7	18	27	20
150923_0937	3	subjects	8	23	2	0	0	1	1	7	0	1	0	1	0	0	1	0	13	0	12	-	-	0	0	7	2	3	5	5	2	10	7	17	28	28
150923_0937	3	subjects	8	24	2	0	0	1	1	7	0	1	1	0	1	0	0	13	0	0	12	-	-	0	0	0	-1	1	5	5	2	10	7	20	25	29
150923_0937	3	globals	Period	NumPeriods	RepeatTreatment	GMIN	GMAX	regle	ENDOWMENT	COST_AB_1	COST_AB_2	COST_AC_1	COST_AC_2	COST_CB_1	COST_CB_2	COST_BD_1	COST_BD_2	COST_CD_1	COST_CD_2	R	ABD	ACBD	ACD	num_rounds	P_S1	P_S2	S1_Presence	S2_Presence	S1_Counter	S2_Counter	Cap_S1	Cap_S2
150923_0937	3	globals	9	20	0	-12	12	0	45	10	10	0	0	20	1	0	0	10	10	0	1	2	3	20	0.2	0.8	0	0	0	0	4	16
150923_0937	3	subjects	Period	Subject	Group	Profit	TotalProfit	Participate	S1_Counter	S2_Counter	S1_Presence	S2_Presence	AB_Select	AC_Select	BD_Select	CB_Select	CD_Select	TimeABChoiceABACOK	TimeACChoiceABACOK	TimeCancelChoiceABACOK	TimeConfirmChoiceABACOK	TimeABChoiceBDCBCDOK	TimeACChoiceBDCBCDOK	TimeCBChoiceBDCBCDOK	TimeBDChoiceBDCBCDOK	TimeCDChoiceBDCBCDOK	TimeOKChoiceBDCBCDOK	Choice	CountABD	CountACBD	CountACD	Count_LinkBD	Count_LinkAC	Cost	Profit_Info	TimeContinueProfitOK
150923_0937	3	subjects	9	1	1	0	0	1	1	8	0	1	0	1	0	0	1	0	12	-	10	-	-	0	0	-3	-4	3	3	5	4	8	9	19	26	28
150923_0937	3	subjects	9	2	1	0	0	1	1	8	0	1	0	1	0	0	1	0	15	-	14	-	-	0	0	14	13	3	3	5	4	8	9	19	26	28
150923_0937	3	subjects	9	3	1	0	0	1	1	8	0	1	0	1	1	1	0	0	14	-	13	-	-	11	11	0	10	2	3	5	4	8	9	18	27	23
150923_0937	3	subjects	9	4	1	0	0	1	1	8	0	1	0	1	1	1	0	0	14	-	11	-	-	10	10	0	9	2	3	5	4	8	9	18	27	18
150923_0937	3	subjects	9	5	1	0	0	1	1	8	0	1	0	1	1	1	0	12	0	-	10	-	-	14	13	0	11	2	3	5	4	8	9	18	27	18
150923_0937	3	subjects	9	6	1	0	0	1	1	8	0	1	0	1	1	1	0	14	0	-	13	-	-	14	13	0	12	2	3	5	4	8	9	18	27	29
150923_0937	3	subjects	9	7	1	0	0	1	1	8	0	1	1	0	1	0	0	15	0	-	13	-	-	0	14	0	13	1	3	5	4	8	9	18	27	20
150923_0937	3	subjects	9	8	1	0	0	1	1	8	0	1	1	0	1	0	0	12	0	-	10	-	-	0	12	0	10	1	3	5	4	8	9	18	27	26
150923_0937	3	subjects	9	9	1	0	0	1	1	8	0	1	0	1	1	1	0	0	13	-	12	-	-	8	8	0	7	2	3	5	4	8	9	18	27	27
150923_0937	3	subjects	9	10	1	0	0	1	1	8	0	1	1	0	1	0	0	10	0	-	8	-	-	0	13	0	12	1	3	5	4	8	9	18	27	28
150923_0937	3	subjects	9	11	1	0	0	1	1	8	0	1	0	1	0	0	1	0	-12	-	-13	-	-	0	0	10	10	3	3	5	4	8	9	19	26	-1
150923_0937	3	subjects	9	12	1	0	0	1	1	8	0	1	0	1	0	0	1	0	-25	-	-26	-	-	0	0	9	7	3	3	5	4	8	9	19	26	26
150923_0937	3	subjects	9	13	2	0	0	1	1	8	0	1	0	1	1	1	0	0	14	-	13	-	-	8	6	0	4	2	4	5	3	9	8	18	27	21
150923_0937	3	subjects	9	14	2	0	0	1	1	8	0	1	1	0	1	0	0	12	0	-	11	-	-	0	12	0	11	1	4	5	3	9	8	19	26	27
150923_0937	3	subjects	9	15	2	0	0	1	1	8	0	1	0	1	1	1	0	0	13	-	13	-	-	13	13	0	12	2	4	5	3	9	8	18	27	30
150923_0937	3	subjects	9	16	2	0	0	1	1	8	0	1	0	1	0	0	1	0	14	-	13	-	-	0	0	14	13	3	4	5	3	9	8	18	27	28
150923_0937	3	subjects	9	17	2	0	0	1	1	8	0	1	0	1	1	1	0	0	13	-	13	-	-	12	12	0	11	2	4	5	3	9	8	18	27	22
150923_0937	3	subjects	9	18	2	0	0	1	1	8	0	1	1	0	1	0	0	12	0	-	9	-	-	0	6	0	4	1	4	5	3	9	8	19	26	29
150923_0937	3	subjects	9	19	2	0	0	1	1	8	0	1	0	1	1	1	0	0	12	-	11	-	-	13	12	0	11	2	4	5	3	9	8	18	27	27
150923_0937	3	subjects	9	20	2	0	0	1	1	8	0	1	0	1	0	0	1	0	15	-	13	-	-	0	0	12	10	3	4	5	3	9	8	18	27	10
150923_0937	3	subjects	9	21	2	0	0	1	1	8	0	1	0	1	0	0	1	0	15	-	13	-	-	0	0	12	11	3	4	5	3	9	8	18	27	28
150923_0937	3	subjects	9	22	2	0	0	1	1	8	0	1	0	1	1	1	0	0	15	-	10	-	-	13	12	0	8	2	4	5	3	9	8	18	27	20
150923_0937	3	subjects	9	23	2	0	0	1	1	8	0	1	1	0	1	0	0	9	0	-	8	-	-	0	10	0	7	1	4	5	3	9	8	19	26	27
150923_0937	3	subjects	9	24	2	0	0	1	1	8	0	1	1	0	1	0	0	12	0	-	10	-	-	0	10	0	9	1	4	5	3	9	8	19	26	26
150923_0937	3	globals	Period	NumPeriods	RepeatTreatment	GMIN	GMAX	regle	ENDOWMENT	COST_AB_1	COST_AB_2	COST_AC_1	COST_AC_2	COST_CB_1	COST_CB_2	COST_BD_1	COST_BD_2	COST_CD_1	COST_CD_2	R	ABD	ACBD	ACD	num_rounds	P_S1	P_S2	S1_Presence	S2_Presence	S1_Counter	S2_Counter	Cap_S1	Cap_S2
150923_0937	3	globals	10	20	0	-12	12	0	45	10	10	0	0	20	1	0	0	10	10	1	1	2	3	20	0.2	0.8	0	0	0	0	4	16
150923_0937	3	subjects	Period	Subject	Group	Profit	TotalProfit	Participate	S1_Counter	S2_Counter	S1_Presence	S2_Presence	AB_Select	AC_Select	BD_Select	CB_Select	CD_Select	TimeABChoiceABACOK	TimeACChoiceABACOK	TimeCancelChoiceABACOK	TimeConfirmChoiceABACOK	TimeABChoiceBDCBCDOK	TimeACChoiceBDCBCDOK	TimeCBChoiceBDCBCDOK	TimeBDChoiceBDCBCDOK	TimeCDChoiceBDCBCDOK	TimeOKChoiceBDCBCDOK	Choice	CountABD	CountACBD	CountACD	Count_LinkBD	Count_LinkAC	Cost	Profit_Info	TimeContinueProfitOK
150923_0937	3	subjects	10	1	1	0	0	1	1	9	0	1	1	0	1	0	0	14	0	0	13	-	-	0	-22	0	-23	1	4	5	3	9	8	19	26	29
150923_0937	3	subjects	10	2	1	0	0	1	1	9	0	1	1	0	1	0	0	14	0	0	13	-	-	0	15	0	14	1	4	5	3	9	8	19	26	29
150923_0937	3	subjects	10	3	1	0	0	1	1	9	0	1	0	1	1	1	0	0	13	0	11	-	-	15	14	0	14	2	4	5	3	9	8	18	27	26
150923_0937	3	subjects	10	4	1	0	0	1	1	9	0	1	0	1	1	1	0	0	-4	0	-5	-	-	14	14	0	13	2	4	5	3	9	8	18	27	28
150923_0937	3	subjects	10	5	1	0	0	1	1	9	0	1	0	1	1	1	0	12	8	9	7	-	-	12	9	0	7	2	4	5	3	9	8	18	27	28
150923_0937	3	subjects	10	6	1	0	0	1	1	9	0	1	0	1	1	1	0	0	13	0	12	-	-	6	5	0	4	2	4	5	3	9	8	18	27	29
150923_0937	3	subjects	10	7	1	0	0	1	1	9	0	1	1	0	1	0	0	12	0	0	11	-	-	0	14	0	13	1	4	5	3	9	8	19	26	25
150923_0937	3	subjects	10	8	1	0	0	1	1	9	0	1	0	1	0	0	1	0	14	0	11	-	-	0	0	11	10	3	4	5	3	9	8	18	27	27
150923_0937	3	subjects	10	9	1	0	0	1	1	9	0	1	0	1	1	1	0	0	14	0	13	-	-	13	13	0	12	2	4	5	3	9	8	18	27	25
150923_0937	3	subjects	10	10	1	0	0	1	1	9	0	1	0	1	0	0	1	0	14	0	13	-	-	0	0	12	12	3	4	5	3	9	8	18	27	26
150923_0937	3	subjects	10	11	1	0	0	1	1	9	0	1	1	0	1	0	0	12	0	0	11	-	-	0	11	0	9	1	4	5	3	9	8	19	26	12
150923_0937	3	subjects	10	12	1	0	0	1	1	9	0	1	0	1	0	0	1	0	13	0	12	-	-	0	0	9	7	3	4	5	3	9	8	18	27	22
150923_0937	3	subjects	10	13	2	0	0	1	1	9	0	1	0	1	0	0	1	0	15	0	11	-	-	0	0	15	14	3	4	5	3	9	8	18	27	22
150923_0937	3	subjects	10	14	2	0	0	1	1	9	0	1	0	1	0	0	1	0	13	0	11	-	-	0	0	14	12	3	4	5	3	9	8	18	27	28
150923_0937	3	subjects	10	15	2	0	0	1	1	9	0	1	0	1	1	1	0	0	14	0	13	-	-	14	12	0	11	2	4	5	3	9	8	18	27	23
150923_0937	3	subjects	10	16	2	0	0	1	1	9	0	1	0	1	1	1	0	0	14	0	14	-	-	15	14	0	12	2	4	5	3	9	8	18	27	25
150923_0937	3	subjects	10	17	2	0	0	1	1	9	0	1	0	1	1	1	0	0	14	0	13	-	-	14	13	0	12	2	4	5	3	9	8	18	27	24
150923_0937	3	subjects	10	18	2	0	0	1	1	9	0	1	1	0	1	0	0	15	0	0	14	-	-	0	14	0	13	1	4	5	3	9	8	19	26	29
150923_0937	3	subjects	10	19	2	0	0	1	1	9	0	1	1	0	1	0	0	11	0	0	10	-	-	0	14	0	13	1	4	5	3	9	8	19	26	26
150923_0937	3	subjects	10	20	2	0	0	1	1	9	0	1	0	1	1	1	0	0	13	0	7	-	-	-1	-3	1	-4	2	4	5	3	9	8	18	27	19
150923_0937	3	subjects	10	21	2	0	0	1	1	9	0	1	0	1	0	0	1	0	14	0	13	-	-	0	0	11	9	3	4	5	3	9	8	18	27	25
150923_0937	3	subjects	10	22	2	0	0	1	1	9	0	1	1	0	1	0	0	14	0	0	13	-	-	0	12	0	11	1	4	5	3	9	8	19	26	25
150923_0937	3	subjects	10	23	2	0	0	1	1	9	0	1	0	1	1	1	0	0	13	0	12	-	-	11	11	0	10	2	4	5	3	9	8	18	27	24
150923_0937	3	subjects	10	24	2	0	0	1	1	9	0	1	1	0	1	0	0	14	0	0	13	-	-	0	14	0	13	1	4	5	3	9	8	19	26	29
150923_0937	3	globals	Period	NumPeriods	RepeatTreatment	GMIN	GMAX	regle	ENDOWMENT	COST_AB_1	COST_AB_2	COST_AC_1	COST_AC_2	COST_CB_1	COST_CB_2	COST_BD_1	COST_BD_2	COST_CD_1	COST_CD_2	R	ABD	ACBD	ACD	num_rounds	P_S1	P_S2	S1_Presence	S2_Presence	S1_Counter	S2_Counter	Cap_S1	Cap_S2
150923_0937	3	globals	11	20	0	-12	12	0	45	10	10	0	0	20	1	0	0	10	10	1	1	2	3	20	0.2	0.8	0	0	0	0	4	16
150923_0937	3	subjects	Period	Subject	Group	Profit	TotalProfit	Participate	S1_Counter	S2_Counter	S1_Presence	S2_Presence	AB_Select	AC_Select	BD_Select	CB_Select	CD_Select	TimeABChoiceABACOK	TimeACChoiceABACOK	TimeCancelChoiceABACOK	TimeConfirmChoiceABACOK	TimeABChoiceBDCBCDOK	TimeACChoiceBDCBCDOK	TimeCBChoiceBDCBCDOK	TimeBDChoiceBDCBCDOK	TimeCDChoiceBDCBCDOK	TimeOKChoiceBDCBCDOK	Choice	CountABD	CountACBD	CountACD	Count_LinkBD	Count_LinkAC	Cost	Profit_Info	TimeContinueProfitOK
150923_0937	3	subjects	11	1	1	0	0	1	1	10	0	1	1	0	1	0	0	13	0	0	12	-	-	0	15	0	14	1	6	4	2	10	6	20	25	29
150923_0937	3	subjects	11	2	1	0	0	1	1	10	0	1	1	0	1	0	0	15	0	0	14	-	-	0	15	0	14	1	6	4	2	10	6	20	25	28
150923_0937	3	subjects	11	3	1	0	0	1	1	10	0	1	0	1	0	0	1	0	15	0	13	-	-	0	0	15	13	3	6	4	2	10	6	16	29	22
150923_0937	3	subjects	11	4	1	0	0	1	1	10	0	1	1	0	1	0	0	8	0	0	7	-	-	0	-6	0	-6	1	6	4	2	10	6	20	25	19
150923_0937	3	subjects	11	5	1	0	0	1	1	10	0	1	0	1	1	1	0	0	11	0	10	-	-	12	12	0	11	2	6	4	2	10	6	17	28	27
150923_0937	3	subjects	11	6	1	0	0	1	1	10	0	1	0	1	1	1	0	0	14	0	13	-	-	14	13	0	12	2	6	4	2	10	6	17	28	30
150923_0937	3	subjects	11	7	1	0	0	1	1	10	0	1	1	0	1	0	0	13	0	0	12	-	-	0	-1	0	-2	1	6	4	2	10	6	20	25	24
150923_0937	3	subjects	11	8	1	0	0	1	1	10	0	1	1	0	1	0	0	13	0	0	10	-	-	0	15	0	13	1	6	4	2	10	6	20	25	28
150923_0937	3	subjects	11	9	1	0	0	1	1	10	0	1	0	1	1	1	0	0	10	0	8	-	-	14	13	0	12	2	6	4	2	10	6	17	28	29
150923_0937	3	subjects	11	10	1	0	0	1	1	10	0	1	0	1	1	1	0	0	14	0	13	-	-	13	13	0	12	2	6	4	2	10	6	17	28	24
150923_0937	3	subjects	11	11	1	0	0	1	1	10	0	1	1	0	1	0	0	15	0	0	14	-	-	0	14	0	13	1	6	4	2	10	6	20	25	10
150923_0937	3	subjects	11	12	1	0	0	1	1	10	0	1	0	1	0	0	1	0	13	0	12	-	-	0	0	5	-23	3	6	4	2	10	6	16	29	25
150923_0937	3	subjects	11	13	2	0	0	1	1	10	0	1	0	1	0	0	1	0	14	0	11	-	-	0	0	7	6	3	2	4	6	6	10	20	25	25
150923_0937	3	subjects	11	14	2	0	0	1	1	10	0	1	0	1	0	0	1	0	15	0	14	-	-	0	0	5	4	3	2	4	6	6	10	20	25	28
150923_0937	3	subjects	11	15	2	0	0	1	1	10	0	1	0	1	0	0	1	0	10	0	9	-	-	0	0	14	13	3	2	4	6	6	10	20	25	26
150923_0937	3	subjects	11	16	2	0	0	1	1	10	0	1	1	0	1	0	0	11	0	13	10	-	-	0	15	0	14	1	2	4	6	6	10	16	29	25
150923_0937	3	subjects	11	17	2	0	0	1	1	10	0	1	0	1	1	1	0	0	14	0	13	-	-	14	13	0	12	2	2	4	6	6	10	17	28	22
150923_0937	3	subjects	11	18	2	0	0	1	1	10	0	1	0	1	0	0	1	0	15	0	14	-	-	0	0	15	14	3	2	4	6	6	10	20	25	28
150923_0937	3	subjects	11	19	2	0	0	1	1	10	0	1	0	1	1	1	0	0	13	0	11	-	-	15	14	0	13	2	2	4	6	6	10	17	28	26
150923_0937	3	subjects	11	20	2	0	0	1	1	10	0	1	0	1	1	1	0	0	9	0	8	-	-	3	2	9	1	2	2	4	6	6	10	17	28	-5
150923_0937	3	subjects	11	21	2	0	0	1	1	10	0	1	0	1	0	0	1	0	15	0	13	-	-	0	0	0	-1	3	2	4	6	6	10	20	25	22
150923_0937	3	subjects	11	22	2	0	0	1	1	10	0	1	0	1	1	1	0	0	14	0	12	-	-	12	10	0	9	2	2	4	6	6	10	17	28	25
150923_0937	3	subjects	11	23	2	0	0	1	1	10	0	1	1	0	1	0	0	13	0	0	11	-	-	0	2	0	1	1	2	4	6	6	10	16	29	20
150923_0937	3	subjects	11	24	2	0	0	1	1	10	0	1	0	1	0	0	1	0	14	0	13	-	-	0	0	13	12	3	2	4	6	6	10	20	25	29
150923_0937	3	globals	Period	NumPeriods	RepeatTreatment	GMIN	GMAX	regle	ENDOWMENT	COST_AB_1	COST_AB_2	COST_AC_1	COST_AC_2	COST_CB_1	COST_CB_2	COST_BD_1	COST_BD_2	COST_CD_1	COST_CD_2	R	ABD	ACBD	ACD	num_rounds	P_S1	P_S2	S1_Presence	S2_Presence	S1_Counter	S2_Counter	Cap_S1	Cap_S2
150923_0937	3	globals	12	20	0	-12	12	0	45	10	10	0	0	20	1	0	0	10	10	0	1	2	3	20	0.2	0.8	0	0	0	0	4	16
150923_0937	3	subjects	Period	Subject	Group	Profit	TotalProfit	Participate	S1_Counter	S2_Counter	S1_Presence	S2_Presence	AB_Select	AC_Select	BD_Select	CB_Select	CD_Select	TimeABChoiceABACOK	TimeACChoiceABACOK	TimeCancelChoiceABACOK	TimeConfirmChoiceABACOK	TimeABChoiceBDCBCDOK	TimeACChoiceBDCBCDOK	TimeCBChoiceBDCBCDOK	TimeBDChoiceBDCBCDOK	TimeCDChoiceBDCBCDOK	TimeOKChoiceBDCBCDOK	Choice	CountABD	CountACBD	CountACD	Count_LinkBD	Count_LinkAC	Cost	Profit_Info	TimeContinueProfitOK
150923_0937	3	subjects	12	1	1	0	0	1	2	10	1	0	1	0	1	0	0	15	0	0	13	-	-	0	13	0	11	1	2	0	10	2	10	12	33	27
150923_0937	3	subjects	12	2	1	0	0	1	2	10	1	0	1	0	1	0	0	15	0	0	12	-	-	0	14	0	13	1	2	0	10	2	10	12	33	28
150923_0937	3	subjects	12	3	1	0	0	1	2	10	1	0	0	1	0	0	1	0	12	0	11	-	-	0	0	12	5	3	2	0	10	2	10	20	25	26
150923_0937	3	subjects	12	4	1	0	0	1	2	10	1	0	0	1	0	0	1	0	15	0	13	-	-	0	0	10	10	3	2	0	10	2	10	20	25	23
150923_0937	3	subjects	12	5	1	0	0	1	2	10	1	0	0	1	0	0	1	0	14	0	12	-	-	0	0	11	10	3	2	0	10	2	10	20	25	23
150923_0937	3	subjects	12	6	1	0	0	1	2	10	1	0	0	1	0	0	1	0	13	0	11	-	-	0	0	11	9	3	2	0	10	2	10	20	25	28
150923_0937	3	subjects	12	7	1	0	0	1	2	10	1	0	0	1	0	0	1	0	10	0	9	-	-	0	0	12	11	3	2	0	10	2	10	20	25	25
150923_0937	3	subjects	12	8	1	0	0	1	2	10	1	0	0	1	0	0	1	0	14	0	12	-	-	0	0	11	10	3	2	0	10	2	10	20	25	28
150923_0937	3	subjects	12	9	1	0	0	1	2	10	1	0	0	1	0	0	1	0	14	0	13	-	-	0	0	14	12	3	2	0	10	2	10	20	25	25
150923_0937	3	subjects	12	10	1	0	0	1	2	10	1	0	0	1	0	0	1	0	5	0	1	-	-	0	0	5	3	3	2	0	10	2	10	20	25	28
150923_0937	3	subjects	12	11	1	0	0	1	2	10	1	0	0	1	0	0	1	0	15	0	13	-	-	0	0	7	5	3	2	0	10	2	10	20	25	14
150923_0937	3	subjects	12	12	1	0	0	1	2	10	1	0	0	1	0	0	1	0	13	0	12	-	-	0	0	10	7	3	2	0	10	2	10	20	25	11
150923_0937	3	subjects	12	13	2	0	0	1	2	10	1	0	0	1	0	0	1	0	15	0	11	-	-	0	0	12	10	3	4	0	8	4	8	18	27	22
150923_0937	3	subjects	12	14	2	0	0	1	2	10	1	0	0	1	0	0	1	0	15	0	14	-	-	0	0	12	11	3	4	0	8	4	8	18	27	13
150923_0937	3	subjects	12	15	2	0	0	1	2	10	1	0	0	1	0	0	1	0	2	0	1	-	-	0	0	7	6	3	4	0	8	4	8	18	27	28
150923_0937	3	subjects	12	16	2	0	0	1	2	10	1	0	0	1	0	0	1	0	14	0	13	-	-	0	0	14	13	3	4	0	8	4	8	18	27	24
150923_0937	3	subjects	12	17	2	0	0	1	2	10	1	0	1	0	1	0	0	6	0	7	5	-	-	0	13	0	12	1	4	0	8	4	8	14	31	22
150923_0937	3	subjects	12	18	2	0	0	1	2	10	1	0	1	0	1	0	0	12	0	0	10	-	-	0	11	0	10	1	4	0	8	4	8	14	31	29
150923_0937	3	subjects	12	19	2	0	0	1	2	10	1	0	0	1	0	0	1	0	13	0	12	-	-	0	0	13	4	3	4	0	8	4	8	18	27	28
150923_0937	3	subjects	12	20	2	0	0	1	2	10	1	0	0	1	0	0	1	0	-2	4	-3	-	-	0	0	12	10	3	4	0	8	4	8	18	27	26
150923_0937	3	subjects	12	21	2	0	0	1	2	10	1	0	0	1	0	0	1	0	14	0	12	-	-	0	0	12	11	3	4	0	8	4	8	18	27	25
150923_0937	3	subjects	12	22	2	0	0	1	2	10	1	0	1	0	1	0	0	15	0	0	10	-	-	0	13	0	12	1	4	0	8	4	8	14	31	22
150923_0937	3	subjects	12	23	2	0	0	1	2	10	1	0	0	1	0	0	1	13	5	6	4	-	-	0	0	10	8	3	4	0	8	4	8	18	27	21
150923_0937	3	subjects	12	24	2	0	0	1	2	10	1	0	1	0	1	0	0	14	0	0	13	-	-	0	10	0	9	1	4	0	8	4	8	14	31	25
150923_0937	3	globals	Period	NumPeriods	RepeatTreatment	GMIN	GMAX	regle	ENDOWMENT	COST_AB_1	COST_AB_2	COST_AC_1	COST_AC_2	COST_CB_1	COST_CB_2	COST_BD_1	COST_BD_2	COST_CD_1	COST_CD_2	R	ABD	ACBD	ACD	num_rounds	P_S1	P_S2	S1_Presence	S2_Presence	S1_Counter	S2_Counter	Cap_S1	Cap_S2
150923_0937	3	globals	13	20	0	-12	12	0	45	10	10	0	0	20	1	0	0	10	10	0	1	2	3	20	0.2	0.8	0	0	0	0	4	16
150923_0937	3	subjects	Period	Subject	Group	Profit	TotalProfit	Participate	S1_Counter	S2_Counter	S1_Presence	S2_Presence	AB_Select	AC_Select	BD_Select	CB_Select	CD_Select	TimeABChoiceABACOK	TimeACChoiceABACOK	TimeCancelChoiceABACOK	TimeConfirmChoiceABACOK	TimeABChoiceBDCBCDOK	TimeACChoiceBDCBCDOK	TimeCBChoiceBDCBCDOK	TimeBDChoiceBDCBCDOK	TimeCDChoiceBDCBCDOK	TimeOKChoiceBDCBCDOK	Choice	CountABD	CountACBD	CountACD	Count_LinkBD	Count_LinkAC	Cost	Profit_Info	TimeContinueProfitOK
150923_0937	3	subjects	13	1	1	0	0	1	2	11	0	1	0	1	0	0	1	0	15	0	13	-	-	0	0	9	8	3	4	4	4	8	8	18	27	29
150923_0937	3	subjects	13	2	1	0	0	1	2	11	0	1	1	0	1	0	0	15	0	0	14	-	-	0	15	0	14	1	4	4	4	8	8	18	27	29
150923_0937	3	subjects	13	3	1	0	0	1	2	11	0	1	0	1	1	1	0	0	14	0	13	-	-	13	13	0	12	2	4	4	4	8	8	17	28	25
150923_0937	3	subjects	13	4	1	0	0	1	2	11	0	1	0	1	0	0	1	0	12	0	12	-	-	0	0	10	9	3	4	4	4	8	8	18	27	17
150923_0937	3	subjects	13	5	1	0	0	1	2	11	0	1	0	1	1	1	0	0	14	0	12	-	-	13	12	0	8	2	4	4	4	8	8	17	28	28
150923_0937	3	subjects	13	6	1	0	0	1	2	11	0	1	0	1	0	0	1	0	14	0	11	-	-	0	0	10	8	3	4	4	4	8	8	18	27	29
150923_0937	3	subjects	13	7	1	0	0	1	2	11	0	1	1	0	1	0	0	8	0	0	7	-	-	0	13	0	12	1	4	4	4	8	8	18	27	27
150923_0937	3	subjects	13	8	1	0	0	1	2	11	0	1	1	0	1	0	0	14	0	0	12	-	-	0	12	0	10	1	4	4	4	8	8	18	27	29
150923_0937	3	subjects	13	9	1	0	0	1	2	11	0	1	0	1	1	1	0	0	11	0	10	-	-	13	12	0	12	2	4	4	4	8	8	17	28	27
150923_0937	3	subjects	13	10	1	0	0	1	2	11	0	1	0	1	0	0	1	14	11	11	10	-	-	0	0	12	10	3	4	4	4	8	8	18	27	23
150923_0937	3	subjects	13	11	1	0	0	1	2	11	0	1	1	0	1	0	0	14	0	0	13	-	-	0	13	0	12	1	4	4	4	8	8	18	27	19
150923_0937	3	subjects	13	12	1	0	0	1	2	11	0	1	0	1	1	1	0	0	-6	0	-7	-	-	7	6	0	4	2	4	4	4	8	8	17	28	17
150923_0937	3	subjects	13	13	2	0	0	1	2	11	0	1	0	1	1	1	0	0	15	0	12	-	-	13	12	0	11	2	4	7	1	11	8	20	25	22
150923_0937	3	subjects	13	14	2	0	0	1	2	11	0	1	0	1	1	1	0	0	15	0	13	-	-	14	13	0	12	2	4	7	1	11	8	20	25	28
150923_0937	3	subjects	13	15	2	0	0	1	2	11	0	1	0	1	1	1	0	0	14	0	13	-	-	8	7	10	6	2	4	7	1	11	8	20	25	28
150923_0937	3	subjects	13	16	2	0	0	1	2	11	0	1	0	1	1	1	0	10	7	9	6	-	-	11	10	12	8	2	4	7	1	11	8	20	25	27
150923_0937	3	subjects	13	17	2	0	0	1	2	11	0	1	0	1	1	1	0	0	13	0	12	-	-	14	13	0	12	2	4	7	1	11	8	20	25	27
150923_0937	3	subjects	13	18	2	0	0	1	2	11	0	1	1	0	1	0	0	15	0	0	13	-	-	0	15	0	14	1	4	7	1	11	8	21	24	29
150923_0937	3	subjects	13	19	2	0	0	1	2	11	0	1	0	1	1	1	0	0	9	0	8	-	-	14	13	0	12	2	4	7	1	11	8	20	25	27
150923_0937	3	subjects	13	20	2	0	0	1	2	11	0	1	0	1	1	1	0	0	15	0	14	-	-	13	12	0	8	2	4	7	1	11	8	20	25	19
150923_0937	3	subjects	13	21	2	0	0	1	2	11	0	1	0	1	0	0	1	0	14	0	13	-	-	0	0	14	12	3	4	7	1	11	8	18	27	28
150923_0937	3	subjects	13	22	2	0	0	1	2	11	0	1	1	0	1	0	0	14	0	0	11	-	-	0	14	0	12	1	4	7	1	11	8	21	24	21
150923_0937	3	subjects	13	23	2	0	0	1	2	11	0	1	1	0	1	0	0	10	0	0	9	-	-	0	6	0	5	1	4	7	1	11	8	21	24	15
150923_0937	3	subjects	13	24	2	0	0	1	2	11	0	1	1	0	1	0	0	14	0	0	13	-	-	0	14	0	13	1	4	7	1	11	8	21	24	19
150923_0937	3	globals	Period	NumPeriods	RepeatTreatment	GMIN	GMAX	regle	ENDOWMENT	COST_AB_1	COST_AB_2	COST_AC_1	COST_AC_2	COST_CB_1	COST_CB_2	COST_BD_1	COST_BD_2	COST_CD_1	COST_CD_2	R	ABD	ACBD	ACD	num_rounds	P_S1	P_S2	S1_Presence	S2_Presence	S1_Counter	S2_Counter	Cap_S1	Cap_S2
150923_0937	3	globals	14	20	0	-12	12	0	45	10	10	0	0	20	1	0	0	10	10	0	1	2	3	20	0.2	0.8	0	0	0	0	4	16
150923_0937	3	subjects	Period	Subject	Group	Profit	TotalProfit	Participate	S1_Counter	S2_Counter	S1_Presence	S2_Presence	AB_Select	AC_Select	BD_Select	CB_Select	CD_Select	TimeABChoiceABACOK	TimeACChoiceABACOK	TimeCancelChoiceABACOK	TimeConfirmChoiceABACOK	TimeABChoiceBDCBCDOK	TimeACChoiceBDCBCDOK	TimeCBChoiceBDCBCDOK	TimeBDChoiceBDCBCDOK	TimeCDChoiceBDCBCDOK	TimeOKChoiceBDCBCDOK	Choice	CountABD	CountACBD	CountACD	Count_LinkBD	Count_LinkAC	Cost	Profit_Info	TimeContinueProfitOK
150923_0937	3	subjects	14	1	1	0	0	1	3	11	1	0	1	0	1	0	0	12	0	-	9	-	-	0	14	0	12	1	5	0	7	5	7	15	30	28
150923_0937	3	subjects	14	2	1	0	0	1	3	11	1	0	1	0	1	0	0	99999	0	-	14	-	-	0	15	0	14	1	5	0	7	5	7	15	30	28
150923_0937	3	subjects	14	3	1	0	0	1	3	11	1	0	0	1	0	0	1	0	15	-	14	-	-	0	0	14	12	3	5	0	7	5	7	17	28	28
150923_0937	3	subjects	14	4	1	0	0	1	3	11	1	0	0	1	0	0	1	0	11	-	10	-	-	0	0	12	11	3	5	0	7	5	7	17	28	20
150923_0937	3	subjects	14	5	1	0	0	1	3	11	1	0	1	0	1	0	0	14	0	-	13	-	-	0	13	0	12	1	5	0	7	5	7	15	30	20
150923_0937	3	subjects	14	6	1	0	0	1	3	11	1	0	0	1	0	0	1	0	4	-	2	-	-	0	0	8	6	3	5	0	7	5	7	17	28	30
150923_0937	3	subjects	14	7	1	0	0	1	3	11	1	0	1	0	1	0	0	15	0	-	13	-	-	0	14	0	14	1	5	0	7	5	7	15	30	20
150923_0937	3	subjects	14	8	1	0	0	1	3	11	1	0	0	1	0	0	1	0	13	-	12	-	-	0	0	13	12	3	5	0	7	5	7	17	28	28
150923_0937	3	subjects	14	9	1	0	0	1	3	11	1	0	0	1	0	0	1	0	15	-	15	-	-	0	0	10	8	3	5	0	7	5	7	17	28	23
150923_0937	3	subjects	14	10	1	0	0	1	3	11	1	0	1	0	1	0	0	14	0	-	12	-	-	0	4	0	2	1	5	0	7	5	7	15	30	28
150923_0937	3	subjects	14	11	1	0	0	1	3	11	1	0	0	1	0	0	1	0	15	-	13	-	-	0	0	6	5	3	5	0	7	5	7	17	28	9
150923_0937	3	subjects	14	12	1	0	0	1	3	11	1	0	0	1	0	0	1	0	8	-	6	-	-	0	0	12	9	3	5	0	7	5	7	17	28	23
150923_0937	3	subjects	14	13	2	0	0	1	3	11	1	0	0	1	0	0	1	0	0	-	-2	-	-	0	0	12	11	3	5	0	7	5	7	17	28	21
150923_0937	3	subjects	14	14	2	0	0	1	3	11	1	0	0	1	0	0	1	0	8	-	7	-	-	0	0	13	12	3	5	0	7	5	7	17	28	26
150923_0937	3	subjects	14	15	2	0	0	1	3	11	1	0	1	0	1	0	0	13	0	-	12	-	-	0	12	0	11	1	5	0	7	5	7	15	30	29
150923_0937	3	subjects	14	16	2	0	0	1	3	11	1	0	0	1	0	0	1	0	14	-	13	-	-	0	0	14	13	3	5	0	7	5	7	17	28	28
150923_0937	3	subjects	14	17	2	0	0	1	3	11	1	0	1	0	1	0	0	14	0	-	12	-	-	0	14	0	13	1	5	0	7	5	7	15	30	23
150923_0937	3	subjects	14	18	2	0	0	1	3	11	1	0	1	0	1	0	0	15	0	-	13	-	-	0	10	0	8	1	5	0	7	5	7	15	30	28
150923_0937	3	subjects	14	19	2	0	0	1	3	11	1	0	0	1	0	0	1	0	11	-	8	-	-	0	0	14	13	3	5	0	7	5	7	17	28	26
150923_0937	3	subjects	14	20	2	0	0	1	3	11	1	0	0	1	0	0	1	0	15	-	14	-	-	0	0	13	12	3	5	0	7	5	7	17	28	9
150923_0937	3	subjects	14	21	2	0	0	1	3	11	1	0	0	1	0	0	1	0	14	-	12	-	-	0	0	13	8	3	5	0	7	5	7	17	28	28
150923_0937	3	subjects	14	22	2	0	0	1	3	11	1	0	1	0	1	0	0	14	0	-	13	-	-	0	13	0	9	1	5	0	7	5	7	15	30	20
150923_0937	3	subjects	14	23	2	0	0	1	3	11	1	0	0	1	0	0	1	0	14	-	13	-	-	0	0	12	11	3	5	0	7	5	7	17	28	26
150923_0937	3	subjects	14	24	2	0	0	1	3	11	1	0	1	0	1	0	0	11	0	-	9	-	-	0	10	0	9	1	5	0	7	5	7	15	30	19
150923_0937	3	globals	Period	NumPeriods	RepeatTreatment	GMIN	GMAX	regle	ENDOWMENT	COST_AB_1	COST_AB_2	COST_AC_1	COST_AC_2	COST_CB_1	COST_CB_2	COST_BD_1	COST_BD_2	COST_CD_1	COST_CD_2	R	ABD	ACBD	ACD	num_rounds	P_S1	P_S2	S1_Presence	S2_Presence	S1_Counter	S2_Counter	Cap_S1	Cap_S2
150923_0937	3	globals	15	20	0	-12	12	0	45	10	10	0	0	20	1	0	0	10	10	0	1	2	3	20	0.2	0.8	0	0	0	0	4	16
150923_0937	3	subjects	Period	Subject	Group	Profit	TotalProfit	Participate	S1_Counter	S2_Counter	S1_Presence	S2_Presence	AB_Select	AC_Select	BD_Select	CB_Select	CD_Select	TimeABChoiceABACOK	TimeACChoiceABACOK	TimeCancelChoiceABACOK	TimeConfirmChoiceABACOK	TimeABChoiceBDCBCDOK	TimeACChoiceBDCBCDOK	TimeCBChoiceBDCBCDOK	TimeBDChoiceBDCBCDOK	TimeCDChoiceBDCBCDOK	TimeOKChoiceBDCBCDOK	Choice	CountABD	CountACBD	CountACD	Count_LinkBD	Count_LinkAC	Cost	Profit_Info	TimeContinueProfitOK
150923_0937	3	subjects	15	1	1	0	0	1	3	12	0	1	1	0	1	0	0	11	0	-	8	-	-	0	15	0	14	1	6	5	1	11	6	21	24	27
150923_0937	3	subjects	15	2	1	0	0	1	3	12	0	1	1	0	1	0	0	15	0	-	14	-	-	0	15	0	14	1	6	5	1	11	6	21	24	29
150923_0937	3	subjects	15	3	1	0	0	1	3	12	0	1	0	1	1	1	0	0	13	-	13	-	-	14	13	0	13	2	6	5	1	11	6	18	27	26
150923_0937	3	subjects	15	4	1	0	0	1	3	12	0	1	0	1	1	1	0	0	10	-	8	-	-	10	9	11	8	2	6	5	1	11	6	18	27	26
150923_0937	3	subjects	15	5	1	0	0	1	3	12	0	1	0	1	1	1	0	0	5	-	4	-	-	13	13	0	12	2	6	5	1	11	6	18	27	28
150923_0937	3	subjects	15	6	1	0	0	1	3	12	0	1	0	1	0	0	1	0	13	-	10	-	-	0	0	12	11	3	6	5	1	11	6	16	29	28
150923_0937	3	subjects	15	7	1	0	0	1	3	12	0	1	1	0	1	0	0	14	0	-	13	-	-	0	14	0	13	1	6	5	1	11	6	21	24	27
150923_0937	3	subjects	15	8	1	0	0	1	3	12	0	1	1	0	1	0	0	13	0	-	12	-	-	0	14	0	11	1	6	5	1	11	6	21	24	28
150923_0937	3	subjects	15	9	1	0	0	1	3	12	0	1	1	0	1	0	0	14	0	-	13	-	-	0	10	0	8	1	6	5	1	11	6	21	24	18
150923_0937	3	subjects	15	10	1	0	0	1	3	12	0	1	0	1	1	1	0	0	8	-	7	-	-	9	9	0	8	2	6	5	1	11	6	18	27	24
150923_0937	3	subjects	15	11	1	0	0	1	3	12	0	1	1	0	1	0	0	11	0	-	10	-	-	0	9	0	8	1	6	5	1	11	6	21	24	19
150923_0937	3	subjects	15	12	1	0	0	1	3	12	0	1	0	1	1	1	0	0	14	-	14	-	-	-2	-4	0	-7	2	6	5	1	11	6	18	27	24
150923_0937	3	subjects	15	13	2	0	0	1	3	12	0	1	1	0	1	0	0	15	0	-	14	-	-	0	14	0	13	1	4	5	3	9	8	19	26	29
150923_0937	3	subjects	15	14	2	0	0	1	3	12	0	1	1	0	1	0	0	15	0	-	14	-	-	0	12	0	8	1	4	5	3	9	8	19	26	29
150923_0937	3	subjects	15	15	2	0	0	1	3	12	0	1	1	0	1	0	0	-2	0	-	-3	-	-	8	7	0	6	1	4	5	3	9	8	19	26	26
150923_0937	3	subjects	15	16	2	0	0	1	3	12	0	1	0	1	1	1	0	0	13	-	12	-	-	14	13	0	12	2	4	5	3	9	8	18	27	28
150923_0937	3	subjects	15	17	2	0	0	1	3	12	0	1	0	1	1	1	0	0	13	-	12	-	-	14	13	0	13	2	4	5	3	9	8	18	27	29
150923_0937	3	subjects	15	18	2	0	0	1	3	12	0	1	1	0	1	0	0	14	0	-	13	-	-	0	14	0	13	1	4	5	3	9	8	19	26	28
150923_0937	3	subjects	15	19	2	0	0	1	3	12	0	1	0	1	1	1	0	0	12	-	10	-	-	9	8	0	7	2	4	5	3	9	8	18	27	28
150923_0937	3	subjects	15	20	2	0	0	1	3	12	0	1	0	1	1	1	0	0	14	-	13	-	-	6	5	11	3	2	4	5	3	9	8	18	27	11
150923_0937	3	subjects	15	21	2	0	0	1	3	12	0	1	0	1	0	0	1	0	14	-	13	-	-	0	0	14	13	3	4	5	3	9	8	18	27	27
150923_0937	3	subjects	15	22	2	0	0	1	3	12	0	1	0	1	0	0	1	0	99999	-	12	-	-	0	0	13	11	3	4	5	3	9	8	18	27	27
150923_0937	3	subjects	15	23	2	0	0	1	3	12	0	1	0	1	1	1	0	0	14	-	13	-	-	12	11	0	10	2	4	5	3	9	8	18	27	24
150923_0937	3	subjects	15	24	2	0	0	1	3	12	0	1	0	1	0	0	1	0	7	-	5	-	-	0	0	11	11	3	4	5	3	9	8	18	27	25
150923_0937	3	globals	Period	NumPeriods	RepeatTreatment	GMIN	GMAX	regle	ENDOWMENT	COST_AB_1	COST_AB_2	COST_AC_1	COST_AC_2	COST_CB_1	COST_CB_2	COST_BD_1	COST_BD_2	COST_CD_1	COST_CD_2	R	ABD	ACBD	ACD	num_rounds	P_S1	P_S2	S1_Presence	S2_Presence	S1_Counter	S2_Counter	Cap_S1	Cap_S2
150923_0937	3	globals	16	20	0	-12	12	0	45	10	10	0	0	20	1	0	0	10	10	0	1	2	3	20	0.2	0.8	0	0	0	0	4	16
150923_0937	3	subjects	Period	Subject	Group	Profit	TotalProfit	Participate	S1_Counter	S2_Counter	S1_Presence	S2_Presence	AB_Select	AC_Select	BD_Select	CB_Select	CD_Select	TimeABChoiceABACOK	TimeACChoiceABACOK	TimeCancelChoiceABACOK	TimeConfirmChoiceABACOK	TimeABChoiceBDCBCDOK	TimeACChoiceBDCBCDOK	TimeCBChoiceBDCBCDOK	TimeBDChoiceBDCBCDOK	TimeCDChoiceBDCBCDOK	TimeOKChoiceBDCBCDOK	Choice	CountABD	CountACBD	CountACD	Count_LinkBD	Count_LinkAC	Cost	Profit_Info	TimeContinueProfitOK
150923_0937	3	subjects	16	1	1	0	0	1	4	12	1	0	0	1	0	0	1	0	15	0	11	-	-	-	0	14	11	3	4	0	8	4	8	18	27	19
150923_0937	3	subjects	16	2	1	0	0	1	4	12	1	0	0	1	0	0	1	0	15	0	14	-	-	-	0	14	10	3	4	0	8	4	8	18	27	27
150923_0937	3	subjects	16	3	1	0	0	1	4	12	1	0	0	1	0	0	1	0	15	0	14	-	-	-	0	13	12	3	4	0	8	4	8	18	27	28
150923_0937	3	subjects	16	4	1	0	0	1	4	12	1	0	1	0	1	0	0	7	12	9	7	-	-	-	13	0	13	1	4	0	8	4	8	14	31	24
150923_0937	3	subjects	16	5	1	0	0	1	4	12	1	0	0	1	0	0	1	0	11	0	9	-	-	-	0	13	11	3	4	0	8	4	8	18	27	25
150923_0937	3	subjects	16	6	1	0	0	1	4	12	1	0	0	1	0	0	1	0	9	0	9	-	-	-	0	14	12	3	4	0	8	4	8	18	27	28
150923_0937	3	subjects	16	7	1	0	0	1	4	12	1	0	1	0	1	0	0	4	0	0	-3	-	-	-	15	0	14	1	4	0	8	4	8	14	31	15
150923_0937	3	subjects	16	8	1	0	0	1	4	12	1	0	1	0	1	0	0	15	0	0	12	-	-	-	13	0	12	1	4	0	8	4	8	14	31	27
150923_0937	3	subjects	16	9	1	0	0	1	4	12	1	0	0	1	0	0	1	0	15	0	13	-	-	-	0	12	10	3	4	0	8	4	8	18	27	28
150923_0937	3	subjects	16	10	1	0	0	1	4	12	1	0	0	1	0	0	1	0	14	0	14	-	-	-	0	10	8	3	4	0	8	4	8	18	27	25
150923_0937	3	subjects	16	11	1	0	0	1	4	12	1	0	1	0	1	0	0	-2	0	0	-3	-	-	-	15	0	14	1	4	0	8	4	8	14	31	-13
150923_0937	3	subjects	16	12	1	0	0	1	4	12	1	0	0	1	0	0	1	0	10	0	8	-	-	-	0	10	8	3	4	0	8	4	8	18	27	26
150923_0937	3	subjects	16	13	2	0	0	1	4	12	1	0	0	1	0	0	1	0	10	0	9	-	-	-	0	7	7	3	4	0	8	4	8	18	27	23
150923_0937	3	subjects	16	14	2	0	0	1	4	12	1	0	0	1	0	0	1	0	14	0	13	-	-	-	0	13	12	3	4	0	8	4	8	18	27	22
150923_0937	3	subjects	16	15	2	0	0	1	4	12	1	0	0	1	0	0	1	0	13	0	12	-	-	-	0	13	12	3	4	0	8	4	8	18	27	28
150923_0937	3	subjects	16	16	2	0	0	1	4	12	1	0	0	1	0	0	1	0	15	0	14	-	-	-	0	14	13	3	4	0	8	4	8	18	27	29
150923_0937	3	subjects	16	17	2	0	0	1	4	12	1	0	1	0	1	0	0	13	0	0	12	-	-	-	13	0	11	1	4	0	8	4	8	14	31	13
150923_0937	3	subjects	16	18	2	0	0	1	4	12	1	0	1	0	1	0	0	14	0	0	13	-	-	-	15	0	13	1	4	0	8	4	8	14	31	28
150923_0937	3	subjects	16	19	2	0	0	1	4	12	1	0	0	1	0	0	1	0	5	0	4	-	-	-	0	7	4	3	4	0	8	4	8	18	27	26
150923_0937	3	subjects	16	20	2	0	0	1	4	12	1	0	1	0	1	0	0	11	0	0	10	-	-	-	14	0	13	1	4	0	8	4	8	14	31	25
150923_0937	3	subjects	16	21	2	0	0	1	4	12	1	0	0	1	0	0	1	0	14	0	12	-	-	-	0	13	12	3	4	0	8	4	8	18	27	25
150923_0937	3	subjects	16	22	2	0	0	1	4	12	1	0	1	0	1	0	0	15	0	0	3	-	-	-	14	0	12	1	4	0	8	4	8	14	31	21
150923_0937	3	subjects	16	23	2	0	0	1	4	12	1	0	0	1	0	0	1	0	15	0	14	-	-	-	0	12	10	3	4	0	8	4	8	18	27	25
150923_0937	3	subjects	16	24	2	0	0	1	4	12	1	0	0	1	0	0	1	0	12	0	10	-	-	-	0	11	10	3	4	0	8	4	8	18	27	19
150923_0937	3	globals	Period	NumPeriods	RepeatTreatment	GMIN	GMAX	regle	ENDOWMENT	COST_AB_1	COST_AB_2	COST_AC_1	COST_AC_2	COST_CB_1	COST_CB_2	COST_BD_1	COST_BD_2	COST_CD_1	COST_CD_2	R	ABD	ACBD	ACD	num_rounds	P_S1	P_S2	S1_Presence	S2_Presence	S1_Counter	S2_Counter	Cap_S1	Cap_S2
150923_0937	3	globals	17	20	0	-12	12	0	45	10	10	0	0	20	1	0	0	10	10	1	1	2	3	20	0.2	0.8	0	0	0	0	4	16
150923_0937	3	subjects	Period	Subject	Group	Profit	TotalProfit	Participate	S1_Counter	S2_Counter	S1_Presence	S2_Presence	AB_Select	AC_Select	BD_Select	CB_Select	CD_Select	TimeABChoiceABACOK	TimeACChoiceABACOK	TimeCancelChoiceABACOK	TimeConfirmChoiceABACOK	TimeABChoiceBDCBCDOK	TimeACChoiceBDCBCDOK	TimeCBChoiceBDCBCDOK	TimeBDChoiceBDCBCDOK	TimeCDChoiceBDCBCDOK	TimeOKChoiceBDCBCDOK	Choice	CountABD	CountACBD	CountACD	Count_LinkBD	Count_LinkAC	Cost	Profit_Info	TimeContinueProfitOK
150923_0937	3	subjects	17	1	1	0	0	1	4	13	0	1	0	1	0	0	1	0	9	0	4	-	-	0	0	14	13	3	3	5	4	8	9	19	26	27
150923_0937	3	subjects	17	2	1	0	0	1	4	13	0	1	0	1	0	0	1	0	15	0	13	-	-	0	0	14	13	3	3	5	4	8	9	19	26	29
150923_0937	3	subjects	17	3	1	0	0	1	4	13	0	1	0	1	1	1	0	0	14	0	12	-	-	14	14	0	13	2	3	5	4	8	9	18	27	29
150923_0937	3	subjects	17	4	1	0	0	1	4	13	0	1	0	1	1	1	0	13	0	0	11	-	-	15	13	0	12	2	3	5	4	8	9	18	27	22
150923_0937	3	subjects	17	5	1	0	0	1	4	13	0	1	0	1	1	1	0	13	9	10	8	-	-	14	13	0	10	2	3	5	4	8	9	18	27	28
150923_0937	3	subjects	17	6	1	0	0	1	4	13	0	1	1	0	1	0	0	13	0	0	10	-	-	0	14	0	12	1	3	5	4	8	9	18	27	24
150923_0937	3	subjects	17	7	1	0	0	1	4	13	0	1	1	0	1	0	0	15	0	0	14	-	-	0	14	0	13	1	3	5	4	8	9	18	27	28
150923_0937	3	subjects	17	8	1	0	0	1	4	13	0	1	1	0	1	0	0	13	0	0	7	-	-	0	14	0	13	1	3	5	4	8	9	18	27	29
150923_0937	3	subjects	17	9	1	0	0	1	4	13	0	1	0	1	1	1	0	0	14	0	13	-	-	10	9	11	8	2	3	5	4	8	9	18	27	18
150923_0937	3	subjects	17	10	1	0	0	1	4	13	0	1	0	1	0	0	1	0	13	0	12	-	-	0	0	14	13	3	3	5	4	8	9	19	26	28
150923_0937	3	subjects	17	11	1	0	0	1	4	13	0	1	0	1	0	0	1	0	15	0	14	-	-	0	0	-4	-5	3	3	5	4	8	9	19	26	15
150923_0937	3	subjects	17	12	1	0	0	1	4	13	0	1	0	1	1	1	0	0	15	0	14	-	-	10	9	0	-8	2	3	5	4	8	9	18	27	19
150923_0937	3	subjects	17	13	2	0	0	1	4	13	0	1	0	1	1	1	0	0	14	0	12	-	-	14	14	0	13	2	5	5	2	10	7	18	27	28
150923_0937	3	subjects	17	14	2	0	0	1	4	13	0	1	1	0	1	0	0	12	0	0	10	-	-	0	14	0	14	1	5	5	2	10	7	20	25	28
150923_0937	3	subjects	17	15	2	0	0	1	4	13	0	1	0	1	1	1	0	0	8	0	6	-	-	10	9	0	8	2	5	5	2	10	7	18	27	21
150923_0937	3	subjects	17	16	2	0	0	1	4	13	0	1	1	0	1	0	0	14	0	0	13	-	-	0	13	0	12	1	5	5	2	10	7	20	25	27
150923_0937	3	subjects	17	17	2	0	0	1	4	13	0	1	0	1	1	1	0	0	12	0	11	-	-	14	13	0	13	2	5	5	2	10	7	18	27	28
150923_0937	3	subjects	17	18	2	0	0	1	4	13	0	1	1	0	1	0	0	14	0	0	13	-	-	0	15	0	14	1	5	5	2	10	7	20	25	21
150923_0937	3	subjects	17	19	2	0	0	1	4	13	0	1	0	1	0	0	1	0	13	0	11	-	-	0	0	12	11	3	5	5	2	10	7	17	28	27
150923_0937	3	subjects	17	20	2	0	0	1	4	13	0	1	0	1	1	1	0	12	-1	2	-3	-	-	14	14	0	13	2	5	5	2	10	7	18	27	2
150923_0937	3	subjects	17	21	2	0	0	1	4	13	0	1	0	1	0	0	1	0	14	0	13	-	-	0	0	14	13	3	5	5	2	10	7	17	28	29
150923_0937	3	subjects	17	22	2	0	0	1	4	13	0	1	1	0	1	0	0	15	0	0	13	-	-	0	15	0	13	1	5	5	2	10	7	20	25	24
150923_0937	3	subjects	17	23	2	0	0	1	4	13	0	1	0	1	1	1	0	0	14	0	13	-	-	11	11	0	10	2	5	5	2	10	7	18	27	25
150923_0937	3	subjects	17	24	2	0	0	1	4	13	0	1	1	0	1	0	0	14	0	0	13	-	-	0	9	0	8	1	5	5	2	10	7	20	25	25
150923_0937	3	globals	Period	NumPeriods	RepeatTreatment	GMIN	GMAX	regle	ENDOWMENT	COST_AB_1	COST_AB_2	COST_AC_1	COST_AC_2	COST_CB_1	COST_CB_2	COST_BD_1	COST_BD_2	COST_CD_1	COST_CD_2	R	ABD	ACBD	ACD	num_rounds	P_S1	P_S2	S1_Presence	S2_Presence	S1_Counter	S2_Counter	Cap_S1	Cap_S2
150923_0937	3	globals	18	20	0	-12	12	0	45	10	10	0	0	20	1	0	0	10	10	1	1	2	3	20	0.2	0.8	0	0	0	0	4	16
150923_0937	3	subjects	Period	Subject	Group	Profit	TotalProfit	Participate	S1_Counter	S2_Counter	S1_Presence	S2_Presence	AB_Select	AC_Select	BD_Select	CB_Select	CD_Select	TimeABChoiceABACOK	TimeACChoiceABACOK	TimeCancelChoiceABACOK	TimeConfirmChoiceABACOK	TimeABChoiceBDCBCDOK	TimeACChoiceBDCBCDOK	TimeCBChoiceBDCBCDOK	TimeBDChoiceBDCBCDOK	TimeCDChoiceBDCBCDOK	TimeOKChoiceBDCBCDOK	Choice	CountABD	CountACBD	CountACD	Count_LinkBD	Count_LinkAC	Cost	Profit_Info	TimeContinueProfitOK
150923_0937	3	subjects	18	1	1	0	0	1	4	14	0	1	0	1	0	0	1	11	5	6	4	-	-	0	0	14	13	3	4	5	3	9	8	18	27	28
150923_0937	3	subjects	18	2	1	0	0	1	4	14	0	1	0	1	0	0	1	0	15	0	14	-	-	0	0	14	13	3	4	5	3	9	8	18	27	28
150923_0937	3	subjects	18	3	1	0	0	1	4	14	0	1	0	1	1	1	0	0	14	0	13	-	-	12	12	0	11	2	4	5	3	9	8	18	27	25
150923_0937	3	subjects	18	4	1	0	0	1	4	14	0	1	1	0	1	0	0	12	0	0	11	-	-	0	13	0	12	1	4	5	3	9	8	19	26	28
150923_0937	3	subjects	18	5	1	0	0	1	4	14	0	1	0	1	1	1	0	0	14	0	13	-	-	14	13	0	12	2	4	5	3	9	8	18	27	29
150923_0937	3	subjects	18	6	1	0	0	1	4	14	0	1	0	1	0	0	1	0	9	0	8	-	-	0	0	11	9	3	4	5	3	9	8	18	27	28
150923_0937	3	subjects	18	7	1	0	0	1	4	14	0	1	1	0	1	0	0	12	0	0	11	-	-	0	13	0	12	1	4	5	3	9	8	19	26	7
150923_0937	3	subjects	18	8	1	0	0	1	4	14	0	1	0	1	1	1	0	0	14	0	11	-	-	4	3	11	2	2	4	5	3	9	8	18	27	28
150923_0937	3	subjects	18	9	1	0	0	1	4	14	0	1	0	1	1	1	0	0	13	0	12	-	-	14	13	0	10	2	4	5	3	9	8	18	27	30
150923_0937	3	subjects	18	10	1	0	0	1	4	14	0	1	1	0	1	0	0	11	0	0	10	-	-	0	13	0	12	1	4	5	3	9	8	19	26	27
150923_0937	3	subjects	18	11	1	0	0	1	4	14	0	1	1	0	1	0	0	12	0	0	11	-	-	0	14	0	14	1	4	5	3	9	8	19	26	16
150923_0937	3	subjects	18	12	1	0	0	1	4	14	0	1	0	1	1	1	0	0	14	0	13	-	-	9	8	0	7	2	4	5	3	9	8	18	27	18
150923_0937	3	subjects	18	13	2	0	0	1	4	14	0	1	0	1	1	1	0	0	14	0	12	-	-	14	13	0	12	2	3	5	4	8	9	18	27	28
150923_0937	3	subjects	18	14	2	0	0	1	4	14	0	1	0	1	1	1	0	0	14	0	14	-	-	11	11	0	10	2	3	5	4	8	9	18	27	29
150923_0937	3	subjects	18	15	2	0	0	1	4	14	0	1	0	1	1	1	0	0	8	0	7	-	-	9	8	0	7	2	3	5	4	8	9	18	27	23
150923_0937	3	subjects	18	16	2	0	0	1	4	14	0	1	1	0	1	0	0	14	0	0	13	-	-	0	14	0	12	1	3	5	4	8	9	18	27	28
150923_0937	3	subjects	18	17	2	0	0	1	4	14	0	1	0	1	1	1	0	0	13	0	12	-	-	13	12	0	12	2	3	5	4	8	9	18	27	28
150923_0937	3	subjects	18	18	2	0	0	1	4	14	0	1	0	1	0	0	1	0	15	0	14	-	-	0	0	15	14	3	3	5	4	8	9	19	26	30
150923_0937	3	subjects	18	19	2	0	0	1	4	14	0	1	1	0	1	0	0	7	0	0	5	-	-	0	14	0	13	1	3	5	4	8	9	18	27	29
150923_0937	3	subjects	18	20	2	0	0	1	4	14	0	1	0	1	0	0	1	0	15	0	13	-	-	0	0	12	12	3	3	5	4	8	9	19	26	5
150923_0937	3	subjects	18	21	2	0	0	1	4	14	0	1	0	1	0	0	1	0	14	0	13	-	-	0	0	13	13	3	3	5	4	8	9	19	26	29
150923_0937	3	subjects	18	22	2	0	0	1	4	14	0	1	0	1	0	0	1	0	14	0	13	-	-	0	0	13	12	3	3	5	4	8	9	19	26	26
150923_0937	3	subjects	18	23	2	0	0	1	4	14	0	1	1	0	1	0	0	14	0	0	13	-	-	0	-2	0	-4	1	3	5	4	8	9	18	27	28
150923_0937	3	subjects	18	24	2	0	0	1	4	14	0	1	0	1	1	1	0	0	5	0	4	-	-	-12	-13	0	-15	2	3	5	4	8	9	18	27	30
150923_0937	3	globals	Period	NumPeriods	RepeatTreatment	GMIN	GMAX	regle	ENDOWMENT	COST_AB_1	COST_AB_2	COST_AC_1	COST_AC_2	COST_CB_1	COST_CB_2	COST_BD_1	COST_BD_2	COST_CD_1	COST_CD_2	R	ABD	ACBD	ACD	num_rounds	P_S1	P_S2	S1_Presence	S2_Presence	S1_Counter	S2_Counter	Cap_S1	Cap_S2
150923_0937	3	globals	19	20	0	-12	12	0	45	10	10	0	0	20	1	0	0	10	10	0	1	2	3	20	0.2	0.8	0	0	0	0	4	16
150923_0937	3	subjects	Period	Subject	Group	Profit	TotalProfit	Participate	S1_Counter	S2_Counter	S1_Presence	S2_Presence	AB_Select	AC_Select	BD_Select	CB_Select	CD_Select	TimeABChoiceABACOK	TimeACChoiceABACOK	TimeCancelChoiceABACOK	TimeConfirmChoiceABACOK	TimeABChoiceBDCBCDOK	TimeACChoiceBDCBCDOK	TimeCBChoiceBDCBCDOK	TimeBDChoiceBDCBCDOK	TimeCDChoiceBDCBCDOK	TimeOKChoiceBDCBCDOK	Choice	CountABD	CountACBD	CountACD	Count_LinkBD	Count_LinkAC	Cost	Profit_Info	TimeContinueProfitOK
150923_0937	3	subjects	19	1	1	0	0	1	4	15	0	1	0	1	0	0	1	0	6	0	5	-	-	0	0	14	13	3	4	5	3	9	8	18	27	29
150923_0937	3	subjects	19	2	1	0	0	1	4	15	0	1	1	0	1	0	0	15	0	0	13	-	-	0	14	0	13	1	4	5	3	9	8	19	26	29
150923_0937	3	subjects	19	3	1	0	0	1	4	15	0	1	0	1	1	1	0	0	11	0	10	-	-	9	8	0	8	2	4	5	3	9	8	18	27	28
150923_0937	3	subjects	19	4	1	0	0	1	4	15	0	1	0	1	0	0	1	0	15	0	14	-	-	0	0	14	13	3	4	5	3	9	8	18	27	29
150923_0937	3	subjects	19	5	1	0	0	1	4	15	0	1	0	1	1	1	0	0	15	0	14	-	-	10	9	0	8	2	4	5	3	9	8	18	27	28
150923_0937	3	subjects	19	6	1	0	0	1	4	15	0	1	0	1	0	0	1	0	14	0	11	-	-	0	0	13	12	3	4	5	3	9	8	18	27	29
150923_0937	3	subjects	19	7	1	0	0	1	4	15	0	1	1	0	1	0	0	13	0	0	12	-	-	0	10	0	9	1	4	5	3	9	8	19	26	16
150923_0937	3	subjects	19	8	1	0	0	1	4	15	0	1	0	1	1	1	0	0	14	0	12	-	-	13	11	0	10	2	4	5	3	9	8	18	27	29
150923_0937	3	subjects	19	9	1	0	0	1	4	15	0	1	0	1	1	1	0	0	15	0	14	-	-	14	13	0	12	2	4	5	3	9	8	18	27	25
150923_0937	3	subjects	19	10	1	0	0	1	4	15	0	1	1	0	1	0	0	15	0	0	14	-	-	0	14	0	13	1	4	5	3	9	8	19	26	29
150923_0937	3	subjects	19	11	1	0	0	1	4	15	0	1	1	0	1	0	0	15	0	0	14	-	-	0	12	0	11	1	4	5	3	9	8	19	26	18
150923_0937	3	subjects	19	12	1	0	0	1	4	15	0	1	0	1	1	1	0	0	14	0	12	-	-	8	6	0	2	2	4	5	3	9	8	18	27	22
150923_0937	3	subjects	19	13	2	0	0	1	4	15	0	1	0	1	1	1	0	0	14	0	12	-	-	12	9	0	8	2	4	5	3	9	8	18	27	29
150923_0937	3	subjects	19	14	2	0	0	1	4	15	0	1	1	0	1	0	0	13	0	0	12	-	-	0	14	0	13	1	4	5	3	9	8	19	26	29
150923_0937	3	subjects	19	15	2	0	0	1	4	15	0	1	1	0	1	0	0	14	0	0	13	-	-	0	13	0	12	1	4	5	3	9	8	19	26	29
150923_0937	3	subjects	19	16	2	0	0	1	4	15	0	1	0	1	1	1	0	12	9	10	9	-	-	13	13	14	12	2	4	5	3	9	8	18	27	25
150923_0937	3	subjects	19	17	2	0	0	1	4	15	0	1	0	1	1	1	0	0	14	0	13	-	-	13	13	0	11	2	4	5	3	9	8	18	27	29
150923_0937	3	subjects	19	18	2	0	0	1	4	15	0	1	0	1	0	0	1	0	15	0	14	-	-	0	0	15	14	3	4	5	3	9	8	18	27	29
150923_0937	3	subjects	19	19	2	0	0	1	4	15	0	1	0	1	1	1	0	0	12	0	11	-	-	15	14	0	12	2	4	5	3	9	8	18	27	29
150923_0937	3	subjects	19	20	2	0	0	1	4	15	0	1	1	0	1	0	0	14	0	0	10	-	-	0	8	0	7	1	4	5	3	9	8	19	26	16
150923_0937	3	subjects	19	21	2	0	0	1	4	15	0	1	0	1	0	0	1	0	15	0	13	-	-	0	0	14	11	3	4	5	3	9	8	18	27	29
150923_0937	3	subjects	19	22	2	0	0	1	4	15	0	1	1	0	1	0	0	14	0	0	12	-	-	0	14	0	13	1	4	5	3	9	8	19	26	23
150923_0937	3	subjects	19	23	2	0	0	1	4	15	0	1	0	1	1	1	0	0	14	0	12	-	-	11	11	0	9	2	4	5	3	9	8	18	27	18
150923_0937	3	subjects	19	24	2	0	0	1	4	15	0	1	0	1	0	0	1	9	5	6	4	-	-	0	0	14	13	3	4	5	3	9	8	18	27	26
150923_0937	3	globals	Period	NumPeriods	RepeatTreatment	GMIN	GMAX	regle	ENDOWMENT	COST_AB_1	COST_AB_2	COST_AC_1	COST_AC_2	COST_CB_1	COST_CB_2	COST_BD_1	COST_BD_2	COST_CD_1	COST_CD_2	R	ABD	ACBD	ACD	num_rounds	P_S1	P_S2	S1_Presence	S2_Presence	S1_Counter	S2_Counter	Cap_S1	Cap_S2
150923_0937	3	globals	20	20	0	-12	12	0	45	10	10	0	0	20	1	0	0	10	10	1	1	2	3	20	0.2	0.8	0	0	0	0	4	16
150923_0937	3	subjects	Period	Subject	Group	Profit	TotalProfit	Participate	S1_Counter	S2_Counter	S1_Presence	S2_Presence	AB_Select	AC_Select	BD_Select	CB_Select	CD_Select	TimeABChoiceABACOK	TimeACChoiceABACOK	TimeCancelChoiceABACOK	TimeConfirmChoiceABACOK	TimeABChoiceBDCBCDOK	TimeACChoiceBDCBCDOK	TimeCBChoiceBDCBCDOK	TimeBDChoiceBDCBCDOK	TimeCDChoiceBDCBCDOK	TimeOKChoiceBDCBCDOK	Choice	CountABD	CountACBD	CountACD	Count_LinkBD	Count_LinkAC	Cost	Profit_Info	TimeContinueProfitOK
150923_0937	3	subjects	20	1	1	0	0	1	4	16	0	1	1	0	1	0	0	13	0	0	12	0	-	0	15	0	14	1	4	5	3	9	8	19	26	27
150923_0937	3	subjects	20	2	1	0	0	1	4	16	0	1	1	0	1	0	0	15	0	0	14	0	-	0	15	0	14	1	4	5	3	9	8	19	26	28
150923_0937	3	subjects	20	3	1	0	0	1	4	16	0	1	0	1	1	1	0	0	15	0	14	0	-	14	14	0	13	2	4	5	3	9	8	18	27	22
150923_0937	3	subjects	20	4	1	0	0	1	4	16	0	1	0	1	1	1	0	0	15	0	14	0	-	11	10	12	9	2	4	5	3	9	8	18	27	25
150923_0937	3	subjects	20	5	1	0	0	1	4	16	0	1	0	1	1	1	0	0	14	0	12	0	-	14	13	0	12	2	4	5	3	9	8	18	27	7
150923_0937	3	subjects	20	6	1	0	0	1	4	16	0	1	0	1	0	0	1	0	14	0	13	0	-	0	0	12	11	3	4	5	3	9	8	18	27	29
150923_0937	3	subjects	20	7	1	0	0	1	4	16	0	1	1	0	1	0	0	15	0	0	14	0	-	0	11	0	10	1	4	5	3	9	8	19	26	27
150923_0937	3	subjects	20	8	1	0	0	1	4	16	0	1	0	1	0	0	1	0	13	0	11	0	-	13	12	6	5	3	4	5	3	9	8	18	27	27
150923_0937	3	subjects	20	9	1	0	0	1	4	16	0	1	0	1	0	0	1	0	14	0	14	0	-	0	0	13	12	3	4	5	3	9	8	18	27	28
150923_0937	3	subjects	20	10	1	0	0	1	4	16	0	1	1	0	1	0	0	11	0	0	10	14	-	0	13	0	12	1	4	5	3	9	8	19	26	26
150923_0937	3	subjects	20	11	1	0	0	1	4	16	0	1	0	1	1	1	0	13	-6	-5	-7	0	-	0	-3	3	-7	2	4	5	3	9	8	18	27	-5
150923_0937	3	subjects	20	12	1	0	0	1	4	16	0	1	0	1	1	1	0	0	15	0	14	0	-	10	9	0	8	2	4	5	3	9	8	18	27	18
150923_0937	3	subjects	20	13	2	0	0	1	4	16	0	1	0	1	1	1	0	0	14	0	13	0	-	14	14	0	13	2	4	5	3	9	8	18	27	29
150923_0937	3	subjects	20	14	2	0	0	1	4	16	0	1	1	0	1	0	0	14	0	0	13	0	-	0	15	0	14	1	4	5	3	9	8	19	26	29
150923_0937	3	subjects	20	15	2	0	0	1	4	16	0	1	0	1	1	1	0	0	15	0	14	0	-	14	14	0	10	2	4	5	3	9	8	18	27	28
150923_0937	3	subjects	20	16	2	0	0	1	4	16	0	1	0	1	1	1	0	0	15	0	12	0	-	14	13	0	12	2	4	5	3	9	8	18	27	29
150923_0937	3	subjects	20	17	2	0	0	1	4	16	0	1	0	1	0	0	1	0	14	0	13	0	-	6	10	5	3	3	4	5	3	9	8	18	27	27
150923_0937	3	subjects	20	18	2	0	0	1	4	16	0	1	0	1	1	1	0	10	0	0	9	0	-	15	15	0	14	2	4	5	3	9	8	18	27	29
150923_0937	3	subjects	20	19	2	0	0	1	4	16	0	1	0	1	1	1	0	12	0	0	11	0	-	15	13	0	12	2	4	5	3	9	8	18	27	29
150923_0937	3	subjects	20	20	2	0	0	1	4	16	0	1	1	0	1	0	0	14	0	0	13	0	-	0	15	0	14	1	4	5	3	9	8	19	26	13
150923_0937	3	subjects	20	21	2	0	0	1	4	16	0	1	0	1	0	0	1	0	15	0	14	0	-	0	0	14	13	3	4	5	3	9	8	18	27	29
150923_0937	3	subjects	20	22	2	0	0	1	4	16	0	1	1	0	1	0	0	15	0	0	14	0	-	0	15	0	14	1	4	5	3	9	8	19	26	23
150923_0937	3	subjects	20	23	2	0	0	1	4	16	0	1	1	0	1	0	0	12	0	0	10	0	-	0	6	0	5	1	4	5	3	9	8	19	26	18
150923_0937	3	subjects	20	24	2	0	0	1	4	16	0	1	0	1	0	0	1	0	11	0	9	0	-	0	0	12	10	3	4	5	3	9	8	18	27	28
150923_0937	3	summary	Period
150923_0937	3	summary	1
150923_0937	3	summary	2
150923_0937	3	summary	3
150923_0937	3	summary	4
150923_0937	3	summary	5
150923_0937	3	summary	6
150923_0937	3	summary	7
150923_0937	3	summary	8
150923_0937	3	summary	9
150923_0937	3	summary	10
150923_0937	3	summary	11
150923_0937	3	summary	12
150923_0937	3	summary	13
150923_0937	3	summary	14
150923_0937	3	summary	15
150923_0937	3	summary	16
150923_0937	3	summary	17
150923_0937	3	summary	18
150923_0937	3	summary	19
150923_0937	3	summary	20
150923_0937	3	session	Subject	FinalProfit	ShowUpFee	ShowUpFeeInvested	MoneyAdded	MoneyToPay	MoneyEarned	randomize	Ligne	ProfitHL	SelectedProfit_NoInfo	SelectedPeriod_NoInfo	SelectedProfit_Info	SelectedPeriod_Info
150923_0937	3	session	1	4	0	0	0	4	4	55	5	4	28	7	25	11
150923_0937	3	session	2	4	0	0	0	4	4	89	5	4	26	7	25	11
150923_0937	3	session	3	9.75	0	0	0	9.75	9.75	52	8	9.75	26	7	29	11
150923_0937	3	session	4	5	0	0	0	5	5	36	6	5	28	7	25	11
150923_0937	3	session	5	4	0	0	0	4	4	45	3	4	28	7	28	11
150923_0937	3	session	6	5	0	0	0	5	5	24	9	5	28	7	28	11
150923_0937	3	session	7	5	0	0	0	5	5	3	4	5	28	7	25	11
150923_0937	3	session	8	0.25	0	0	0	0.25	0.25	92	9	0.25	28	7	25	11
150923_0937	3	session	9	0.25	0	0	0	0.25	0.25	90	5	0.25	26	7	28	11
150923_0937	3	session	10	9.75	0	0	0	9.75	9.75	75	10	9.75	28	7	28	11
150923_0937	3	session	11	9.75	0	0	0	9.75	9.75	41	10	9.75	26	7	25	11
150923_0937	3	session	12	5	0	0	0	5	5	9	6	5	26	7	29	11
150923_0937	3	session	13	9.75	0	0	0	9.75	9.75	19	9	9.75	28	7	25	11
150923_0937	3	session	14	9.75	0	0	0	9.75	9.75	35	8	9.75	24	7	25	11
150923_0937	3	session	15	5	0	0	0	5	5	9	1	5	28	7	25	11
150923_0937	3	session	16	5	0	0	0	5	5	48	6	5	28	7	29	11
150923_0937	3	session	17	9.75	0	0	0	9.75	9.75	24	9	9.75	30	7	28	11
150923_0937	3	session	18	9.75	0	0	0	9.75	9.75	66	10	9.75	24	7	25	11
150923_0937	3	session	19	9.75	0	0	0	9.75	9.75	27	8	9.75	24	7	28	11
150923_0937	3	session	20	0.25	0	0	0	0.25	0.25	91	4	0.25	24	7	28	11
150923_0937	3	session	21	5	0	0	0	5	5	32	4	5	24	7	25	11
150923_0937	3	session	22	5	0	0	0	5	5	60	7	5	24	7	28	11
150923_0937	3	session	23	0.25	0	0	0	0.25	0.25	87	7	0.25	24	7	29	11
150923_0937	3	session	24	4	0	0	0	4	4	83	6	4	28	7	25	11
150923_0937	4	globals	Period	NumPeriods	RepeatTreatment
150923_0937	4	globals	1	1	0
150923_0937	4	subjects	Period	Subject	Group	Profit	TotalProfit	Participate	VERSION	TAUX	SelectedLine	Profit_Ind	SelectedProfit_NoInfo	SelectedProfit_Info	SelectedPeriod_NoInfo	SelectedPeriod_Info	ProfitGame1	ProfitGame2	SelectedPeriodGame1	SelectedPeriodGame2	TimeContinueProfitFinalOK
150923_0937	4	subjects	1	1	1	23	23	1	1	0.25	5	4	28	28	7	11	28	28	7	11	0
150923_0937	4	subjects	1	2	1	22	22	1	1	0.25	5	4	26	26	7	11	26	26	7	11	25
150923_0937	4	subjects	1	3	1	27.75	27.75	1	1	0.25	8	9.75	26	26	7	11	26	26	7	11	26
150923_0937	4	subjects	1	4	1	24	24	1	1	0.25	6	5	28	28	7	11	28	28	7	11	12
150923_0937	4	subjects	1	5	1	23	23	1	1	0.25	3	4	28	28	7	11	28	28	7	11	17
150923_0937	4	subjects	1	6	1	24	24	1	1	0.25	9	5	28	28	7	11	28	28	7	11	24
150923_0937	4	subjects	1	7	1	24	24	1	1	0.25	4	5	28	28	7	11	28	28	7	11	19
150923_0937	4	subjects	1	8	1	19.25	19.25	1	1	0.25	9	0.25	28	28	7	11	28	28	7	11	14
150923_0937	4	subjects	1	9	1	18.25	18.25	1	1	0.25	5	0.25	26	26	7	11	26	26	7	11	26
150923_0937	4	subjects	1	10	1	28.75	28.75	1	1	0.25	10	9.75	28	28	7	11	28	28	7	11	30
150923_0937	4	subjects	1	11	1	27.75	27.75	1	1	0.25	10	9.75	26	26	7	11	26	26	7	11	6
150923_0937	4	subjects	1	12	1	23	23	1	1	0.25	6	5	26	26	7	11	26	26	7	11	1
150923_0937	4	subjects	1	13	2	28.75	28.75	1	1	0.25	9	9.75	28	28	7	11	28	28	7	11	0
150923_0937	4	subjects	1	14	2	26.75	26.75	1	1	0.25	8	9.75	24	24	7	11	24	24	7	11	18
150923_0937	4	subjects	1	15	2	24	24	1	1	0.25	1	5	28	28	7	11	28	28	7	11	27
150923_0937	4	subjects	1	16	2	24	24	1	1	0.25	6	5	28	28	7	11	28	28	7	11	30
150923_0937	4	subjects	1	17	2	29.75	29.75	1	1	0.25	9	9.75	30	30	7	11	30	30	7	11	23
150923_0937	4	subjects	1	18	2	26.75	26.75	1	1	0.25	10	9.75	24	24	7	11	24	24	7	11	13
150923_0937	4	subjects	1	19	2	26.75	26.75	1	1	0.25	8	9.75	24	24	7	11	24	24	7	11	2
150923_0937	4	subjects	1	20	2	17.25	17.25	1	1	0.25	4	0.25	24	24	7	11	24	24	7	11	-11
150923_0937	4	subjects	1	21	2	22	22	1	1	0.25	4	5	24	24	7	11	24	24	7	11	-6
150923_0937	4	subjects	1	22	2	22	22	1	1	0.25	7	5	24	24	7	11	24	24	7	11	-6
150923_0937	4	subjects	1	23	2	17.25	17.25	1	1	0.25	7	0.25	24	24	7	11	24	24	7	11	12
150923_0937	4	subjects	1	24	2	23	23	1	1	0.25	6	4	28	28	7	11	28	28	7	11	30
150923_0937	4	summary	Period
150923_0937	4	summary	1
150923_0937	4	session	Subject	FinalProfit	ShowUpFee	ShowUpFeeInvested	MoneyAdded	MoneyToPay	MoneyEarned	randomize	Ligne	ProfitHL	SelectedProfit_NoInfo	SelectedPeriod_NoInfo	SelectedProfit_Info	SelectedPeriod_Info
150923_0937	4	session	1	23	0	0	0	23	23	55	5	4	28	7	25	11
150923_0937	4	session	2	22	0	0	0	22	22	89	5	4	26	7	25	11
150923_0937	4	session	3	27.75	0	0	0	27.75	27.75	52	8	9.75	26	7	29	11
150923_0937	4	session	4	24	0	0	0	24	24	36	6	5	28	7	25	11
150923_0937	4	session	5	23	0	0	0	23	23	45	3	4	28	7	28	11
150923_0937	4	session	6	24	0	0	0	24	24	24	9	5	28	7	28	11
150923_0937	4	session	7	24	0	0	0	24	24	3	4	5	28	7	25	11
150923_0937	4	session	8	19.25	0	0	0	19.25	19.25	92	9	0.25	28	7	25	11
150923_0937	4	session	9	18.25	0	0	0	18.25	18.25	90	5	0.25	26	7	28	11
150923_0937	4	session	10	28.75	0	0	0	28.75	28.75	75	10	9.75	28	7	28	11
150923_0937	4	session	11	27.75	0	0	0	27.75	27.75	41	10	9.75	26	7	25	11
150923_0937	4	session	12	23	0	0	0	23	23	9	6	5	26	7	29	11
150923_0937	4	session	13	28.75	0	0	0	28.75	28.75	19	9	9.75	28	7	25	11
150923_0937	4	session	14	26.75	0	0	0	26.75	26.75	35	8	9.75	24	7	25	11
150923_0937	4	session	15	24	0	0	0	24	24	9	1	5	28	7	25	11
150923_0937	4	session	16	24	0	0	0	24	24	48	6	5	28	7	29	11
150923_0937	4	session	17	29.75	0	0	0	29.75	29.75	24	9	9.75	30	7	28	11
150923_0937	4	session	18	26.75	0	0	0	26.75	26.75	66	10	9.75	24	7	25	11
150923_0937	4	session	19	26.75	0	0	0	26.75	26.75	27	8	9.75	24	7	28	11
150923_0937	4	session	20	17.25	0	0	0	17.25	17.25	91	4	0.25	24	7	28	11
150923_0937	4	session	21	22	0	0	0	22	22	32	4	5	24	7	25	11
150923_0937	4	session	22	22	0	0	0	22	22	60	7	5	24	7	28	11
150923_0937	4	session	23	17.25	0	0	0	17.25	17.25	87	7	0.25	24	7	29	11
150923_0937	4	session	24	23	0	0	0	23	23	83	6	4	28	7	25	11
150923_0937	6	globals	Period	NumPeriods	RepeatTreatment
150923_0937	6	globals	1	1	0
150923_0937	6	subjects	Period	Subject	Group	Profit	TotalProfit	Participate	VERSION	TAUX	SelectedLine	Profit_Ind	SelectedProfit_NoInfo	SelectedProfit_Info	SelectedPeriod_NoInfo	SelectedPeriod_Info	ProfitGame1	ProfitGame2	SelectedPeriodGame1	SelectedPeriodGame2	TimeContinueProfitFinalOK
150923_0937	6	subjects	1	1	1	23	23	1	1	0.25	5	4	28	28	7	11	28	28	7	11	-325
150923_0937	6	subjects	1	2	1	22	22	1	1	0.25	5	4	26	26	7	11	26	26	7	11	-322
150923_0937	6	subjects	1	3	1	27.75	27.75	1	1	0.25	8	9.75	26	26	7	11	26	26	7	11	-333
150923_0937	6	subjects	1	4	1	24	24	1	1	0.25	6	5	28	28	7	11	28	28	7	11	-330
150923_0937	6	subjects	1	5	1	23	23	1	1	0.25	3	4	28	28	7	11	28	28	7	11	-326
150923_0937	6	subjects	1	6	1	24	24	1	1	0.25	9	5	28	28	7	11	28	28	7	11	-330
150923_0937	6	subjects	1	7	1	24	24	1	1	0.25	4	5	28	28	7	11	28	28	7	11	21
150923_0937	6	subjects	1	8	1	19.25	19.25	1	1	0.25	9	0.25	28	28	7	11	28	28	7	11	-334
150923_0937	6	subjects	1	9	1	18.25	18.25	1	1	0.25	5	0.25	26	26	7	11	26	26	7	11	-32
150923_0937	6	subjects	1	10	1	28.75	28.75	1	1	0.25	10	9.75	28	28	7	11	28	28	7	11	32
150923_0937	6	subjects	1	11	1	27.75	27.75	1	1	0.25	10	9.75	26	26	7	11	26	26	7	11	-322
150923_0937	6	subjects	1	12	1	23	23	1	1	0.25	6	5	26	26	7	11	26	26	7	11	-321
150923_0937	6	subjects	1	13	2	28.75	28.75	1	1	0.25	9	9.75	28	28	7	11	28	28	7	11	20
150923_0937	6	subjects	1	14	2	26.75	26.75	1	1	0.25	8	9.75	24	24	7	11	24	24	7	11	-325
150923_0937	6	subjects	1	15	2	24	24	1	1	0.25	1	5	28	28	7	11	28	28	7	11	40
150923_0937	6	subjects	1	16	2	24	24	1	1	0.25	6	5	28	28	7	11	28	28	7	11	-322
150923_0937	6	subjects	1	17	2	29.75	29.75	1	1	0.25	9	9.75	30	30	7	11	30	30	7	11	32
150923_0937	6	subjects	1	18	2	26.75	26.75	1	1	0.25	10	9.75	24	24	7	11	24	24	7	11	-325
150923_0937	6	subjects	1	19	2	26.75	26.75	1	1	0.25	8	9.75	24	24	7	11	24	24	7	11	-321
150923_0937	6	subjects	1	20	2	17.25	17.25	1	1	0.25	4	0.25	24	24	7	11	24	24	7	11	-319
150923_0937	6	subjects	1	21	2	22	22	1	1	0.25	4	5	24	24	7	11	24	24	7	11	39
150923_0937	6	subjects	1	22	2	22	22	1	1	0.25	7	5	24	24	7	11	24	24	7	11	-323
150923_0937	6	subjects	1	23	2	17.25	17.25	1	1	0.25	7	0.25	24	24	7	11	24	24	7	11	-323
150923_0937	6	subjects	1	24	2	23	23	1	1	0.25	6	4	28	28	7	11	28	28	7	11	-316
150923_0937	6	summary	Period
150923_0937	6	summary	1
150923_0937	6	session	Subject	FinalProfit	ShowUpFee	ShowUpFeeInvested	MoneyAdded	MoneyToPay	MoneyEarned	randomize	Ligne	ProfitHL	SelectedProfit_NoInfo	SelectedPeriod_NoInfo	SelectedProfit_Info	SelectedPeriod_Info	Participate
150923_0937	6	session	1	23	0	0	0	23	23	55	5	4	28	7	25	11	1
150923_0937	6	session	2	22	0	0	0	22	22	89	5	4	26	7	25	11	1
150923_0937	6	session	3	27.75	0	0	0	27.75	27.75	52	8	9.75	26	7	29	11	1
150923_0937	6	session	4	24	0	0	0	24	24	36	6	5	28	7	25	11	1
150923_0937	6	session	5	23	0	0	0	23	23	45	3	4	28	7	28	11	1
150923_0937	6	session	6	24	0	0	0	24	24	24	9	5	28	7	28	11	1
150923_0937	6	session	7	24	0	0	0	24	24	3	4	5	28	7	25	11	1
150923_0937	6	session	8	19.25	0	0	0	19.25	19.25	92	9	0.25	28	7	25	11	1
150923_0937	6	session	9	18.25	0	0	0	18.25	18.25	90	5	0.25	26	7	28	11	1
150923_0937	6	session	10	28.75	0	0	0	28.75	28.75	75	10	9.75	28	7	28	11	1
150923_0937	6	session	11	27.75	0	0	0	27.75	27.75	41	10	9.75	26	7	25	11	1
150923_0937	6	session	12	23	0	0	0	23	23	9	6	5	26	7	29	11	1
150923_0937	6	session	13	28.75	0	0	0	28.75	28.75	19	9	9.75	28	7	25	11	1
150923_0937	6	session	14	26.75	0	0	0	26.75	26.75	35	8	9.75	24	7	25	11	1
150923_0937	6	session	15	24	0	0	0	24	24	9	1	5	28	7	25	11	1
150923_0937	6	session	16	24	0	0	0	24	24	48	6	5	28	7	29	11	1
150923_0937	6	session	17	29.75	0	0	0	29.75	29.75	24	9	9.75	30	7	28	11	1
150923_0937	6	session	18	26.75	0	0	0	26.75	26.75	66	10	9.75	24	7	25	11	1
150923_0937	6	session	19	26.75	0	0	0	26.75	26.75	27	8	9.75	24	7	28	11	1
150923_0937	6	session	20	17.25	0	0	0	17.25	17.25	91	4	0.25	24	7	28	11	1
150923_0937	6	session	21	22	0	0	0	22	22	32	4	5	24	7	25	11	1
150923_0937	6	session	22	22	0	0	0	22	22	60	7	5	24	7	28	11	1
150923_0937	6	session	23	17.25	0	0	0	17.25	17.25	87	7	0.25	24	7	29	11	1
150923_0937	6	session	24	23	0	0	0	23	23	83	6	4	28	7	25	11	1

## Sheet: 150923_1155_S2_Raw
150923_1155	1	globals	Period	NumPeriods	RepeatTreatment	AuctionStop	AuctionNoStop
150923_1155	1	globals	1	1	0	0	0
150923_1155	1	subjects	Period	Subject	Group	Profit	TotalProfit	Participate	randomize	Ligne	Choix[1]	Choix[2]	Choix[3]	Choix[4]	Choix[5]	Choix[6]	Choix[7]	Choix[8]	Choix[9]	Choix[10]	Prob_e[0]	Prob_e[1]	Prob_e[2]	Prob_e[3]	Prob_e[4]	Prob_e[5]	Prob_e[6]	Prob_e[7]	Prob_e[8]	Prob_e[9]	Prob_e[10]	Opt_A_Prob1	Opt_A_Prob2	Opt_B_Prob1	Opt_B_Prob2	ChoixLoterie	LigneT	TimeConfirmChoixLoterieOK	Loterie
150923_1155	1	subjects	1	1	1	9.75	9.75	0	34	9	1	1	1	1	1	1	1	2	2	2	0	10	20	30	40	50	60	70	80	90	100	5	4	9.75	0.25	0	0	-85	1
150923_1155	1	subjects	1	2	1	9.75	9.75	0	53	7	1	1	1	1	1	1	2	2	2	2	0	10	20	30	40	50	60	70	80	90	100	5	4	9.75	0.25	0	0	-44	1
150923_1155	1	subjects	1	3	1	9.75	9.75	0	56	9	1	1	1	2	2	2	2	2	2	2	0	10	20	30	40	50	60	70	80	90	100	5	4	9.75	0.25	0	0	-86	1
150923_1155	1	subjects	1	4	1	5	5	0	41	7	1	1	1	1	1	1	1	1	1	2	0	10	20	30	40	50	60	70	80	90	100	5	4	9.75	0.25	0	0	-147	1
150923_1155	1	subjects	1	5	1	9.75	9.75	0	10	8	1	1	1	1	2	1	1	2	2	2	0	10	20	30	40	50	60	70	80	90	100	5	4	9.75	0.25	0	0	-183	1
150923_1155	1	subjects	1	6	1	9.75	9.75	0	18	6	1	1	2	1	1	2	1	2	2	2	0	10	20	30	40	50	60	70	80	90	100	5	4	9.75	0.25	0	0	-46	1
150923_1155	1	subjects	1	7	1	4	4	0	48	3	1	1	1	1	1	1	1	1	2	2	0	10	20	30	40	50	60	70	80	90	100	5	4	9.75	0.25	0	0	-316	2
150923_1155	1	subjects	1	8	1	4	4	0	93	1	1	1	1	1	2	2	2	2	2	2	0	10	20	30	40	50	60	70	80	90	100	5	4	9.75	0.25	0	0	-39	2
150923_1155	1	subjects	1	9	1	9.75	9.75	0	35	10	1	1	1	1	1	1	1	1	2	2	0	10	20	30	40	50	60	70	80	90	100	5	4	9.75	0.25	0	0	-39	1
150923_1155	1	subjects	1	10	1	5	5	0	45	5	1	1	1	1	1	1	2	2	2	2	0	10	20	30	40	50	60	70	80	90	100	5	4	9.75	0.25	0	0	-98	1
150923_1155	1	subjects	1	11	1	4	4	0	54	2	1	1	1	1	1	2	2	2	2	2	0	10	20	30	40	50	60	70	80	90	100	5	4	9.75	0.25	0	0	11	2
150923_1155	1	subjects	1	12	1	9.75	9.75	0	1	9	1	1	1	1	1	1	2	2	2	2	0	10	20	30	40	50	60	70	80	90	100	5	4	9.75	0.25	0	0	-80	1
150923_1155	1	subjects	1	13	2	9.75	9.75	0	40	6	1	1	1	1	2	2	2	2	2	2	0	10	20	30	40	50	60	70	80	90	100	5	4	9.75	0.25	0	0	65	1
150923_1155	1	subjects	1	14	2	4	4	0	69	3	1	1	1	1	1	1	1	2	2	2	0	10	20	30	40	50	60	70	80	90	100	5	4	9.75	0.25	0	0	-44	2
150923_1155	1	subjects	1	15	2	4	4	0	74	6	1	1	1	1	1	1	1	1	1	1	0	10	20	30	40	50	60	70	80	90	100	5	4	9.75	0.25	0	0	-133	2
150923_1155	1	subjects	1	16	2	5	5	0	30	3	1	1	1	1	2	2	1	2	2	2	0	10	20	30	40	50	60	70	80	90	100	5	4	9.75	0.25	0	0	-130	1
150923_1155	1	subjects	1	17	2	0.25	0.25	0	57	5	1	1	1	1	2	2	2	2	2	1	0	10	20	30	40	50	60	70	80	90	100	5	4	9.75	0.25	0	0	-76	2
150923_1155	1	subjects	1	18	2	9.75	9.75	0	29	8	1	1	1	1	1	2	2	2	2	2	0	10	20	30	40	50	60	70	80	90	100	5	4	9.75	0.25	0	0	-238	1
150923_1155	1	subjects	1	19	2	9.75	9.75	0	24	10	1	1	1	1	2	2	2	2	2	2	0	10	20	30	40	50	60	70	80	90	100	5	4	9.75	0.25	0	0	-18	1
150923_1155	1	subjects	1	20	2	4	4	0	68	4	1	1	1	1	2	2	2	2	2	2	0	10	20	30	40	50	60	70	80	90	100	5	4	9.75	0.25	0	0	-93	2
150923_1155	1	subjects	1	21	2	9.75	9.75	0	51	9	1	1	1	1	1	1	2	2	2	2	0	10	20	30	40	50	60	70	80	90	100	5	4	9.75	0.25	0	0	-131	1
150923_1155	1	subjects	1	22	2	5	5	0	25	7	2	1	1	1	1	1	1	1	1	2	0	10	20	30	40	50	60	70	80	90	100	5	4	9.75	0.25	0	0	-135	1
150923_1155	1	subjects	1	23	2	4	4	0	66	6	1	1	1	1	1	1	2	2	2	2	0	10	20	30	40	50	60	70	80	90	100	5	4	9.75	0.25	0	0	-39	2
150923_1155	1	subjects	1	24	2	4	4	0	58	3	1	1	1	1	2	2	2	2	2	2	0	10	20	30	40	50	60	70	80	90	100	5	4	9.75	0.25	0	0	-248	2
150923_1155	1	summary	Period
150923_1155	1	summary	1
150923_1155	1	session	Subject	FinalProfit	ShowUpFee	ShowUpFeeInvested	MoneyAdded	MoneyToPay	MoneyEarned	randomize	Ligne	ProfitHL
150923_1155	1	session	1	9.75	0	0	0	9.75	9.75	34	9	9.75
150923_1155	1	session	2	9.75	0	0	0	9.75	9.75	53	7	9.75
150923_1155	1	session	3	9.75	0	0	0	9.75	9.75	56	9	9.75
150923_1155	1	session	4	5	0	0	0	5	5	41	7	5
150923_1155	1	session	5	9.75	0	0	0	9.75	9.75	10	8	9.75
150923_1155	1	session	6	9.75	0	0	0	9.75	9.75	18	6	9.75
150923_1155	1	session	7	4	0	0	0	4	4	48	3	4
150923_1155	1	session	8	4	0	0	0	4	4	93	1	4
150923_1155	1	session	9	9.75	0	0	0	9.75	9.75	35	10	9.75
150923_1155	1	session	10	5	0	0	0	5	5	45	5	5
150923_1155	1	session	11	4	0	0	0	4	4	54	2	4
150923_1155	1	session	12	9.75	0	0	0	9.75	9.75	1	9	9.75
150923_1155	1	session	13	9.75	0	0	0	9.75	9.75	40	6	9.75
150923_1155	1	session	14	4	0	0	0	4	4	69	3	4
150923_1155	1	session	15	4	0	0	0	4	4	74	6	4
150923_1155	1	session	16	5	0	0	0	5	5	30	3	5
150923_1155	1	session	17	0.25	0	0	0	0.25	0.25	57	5	0.25
150923_1155	1	session	18	9.75	0	0	0	9.75	9.75	29	8	9.75
150923_1155	1	session	19	9.75	0	0	0	9.75	9.75	24	10	9.75
150923_1155	1	session	20	4	0	0	0	4	4	68	4	4
150923_1155	1	session	21	9.75	0	0	0	9.75	9.75	51	9	9.75
150923_1155	1	session	22	5	0	0	0	5	5	25	7	5
150923_1155	1	session	23	4	0	0	0	4	4	66	6	4
150923_1155	1	session	24	4	0	0	0	4	4	58	3	4
150923_1155	2	globals	Period	NumPeriods	RepeatTreatment	GMIN	GMAX	regle	ENDOWMENT	COST_AB_1	COST_AB_2	COST_AC_1	COST_AC_2	COST_CB_1	COST_CB_2	COST_BD_1	COST_BD_2	COST_CD_1	COST_CD_2	R	ABD	ACBD	ACD	num_rounds	P_S1	P_S2	S1_Presence	S2_Presence	S1_Counter	S2_Counter	Cap_S1	Cap_S2
150923_1155	2	globals	1	20	0	-12	12	0	45	10	10	0	0	20	1	0	0	10	10	1	1	2	3	20	0.2	0.8	0	0	0	0	4	16
150923_1155	2	subjects	Period	Subject	Group	Profit	TotalProfit	Participate	S1_Counter	S2_Counter	S1_Presence	S2_Presence	AB_Select	AC_Select	BD_Select	CB_Select	CD_Select	TimeABChoiceOK	TimeACChoiceOK	TimeCBChoiceOK	TimeBDChoiceOK	TimeCDChoiceOK	TimeCancelChoiceOK	TimeConfirmChoiceOK	Choice	CountABD	CountACBD	CountACD	Count_LinkBD	Count_LinkAC	Cost	Profit_NoInfo	TimeContinueProfitOK
150923_1155	2	subjects	1	1	1	0	0	1	0	1	0	1	1	0	1	0	0	-4	0	0	-5	0	0	-8	1	5	2	5	7	7	17	28	13
150923_1155	2	subjects	1	2	1	0	0	1	0	1	0	1	0	1	0	0	1	0	7	0	0	3	0	1	3	5	2	5	7	7	17	28	1
150923_1155	2	subjects	1	3	1	0	0	1	0	1	0	1	0	1	0	0	1	-2	-3	0	-1	-5	0	-6	3	5	2	5	7	7	17	28	-7
150923_1155	2	subjects	1	4	1	0	0	1	0	1	0	1	0	1	0	0	1	0	-1	0	0	-9	0	-35	3	5	2	5	7	7	17	28	-69
150923_1155	2	subjects	1	5	1	0	0	1	0	1	0	1	1	0	1	0	0	11	0	0	-15	0	0	-22	1	5	2	5	7	7	17	28	4
150923_1155	2	subjects	1	6	1	0	0	1	0	1	0	1	0	1	0	0	1	0	5	0	0	2	0	-4	3	5	2	5	7	7	17	28	3
150923_1155	2	subjects	1	7	1	0	0	1	0	1	0	1	1	0	1	0	0	-29	0	0	-38	0	0	-56	1	5	2	5	7	7	17	28	-20
150923_1155	2	subjects	1	8	1	0	0	1	0	1	0	1	0	1	1	1	0	0	6	5	4	0	0	2	2	5	2	5	7	7	15	30	-2
150923_1155	2	subjects	1	9	1	0	0	1	0	1	0	1	0	1	0	0	1	0	11	0	0	8	0	2	3	5	2	5	7	7	17	28	-2
150923_1155	2	subjects	1	10	1	0	0	1	0	1	0	1	0	1	1	1	0	0	-132	-133	-135	0	0	-143	2	5	2	5	7	7	15	30	1
150923_1155	2	subjects	1	11	1	0	0	1	0	1	0	1	1	0	1	0	0	4	7	0	1	6	0	0	1	5	2	5	7	7	17	28	3
150923_1155	2	subjects	1	12	1	0	0	1	0	1	0	1	1	0	1	0	0	4	0	0	1	0	0	-2	1	5	2	5	7	7	17	28	-3
150923_1155	2	subjects	1	13	2	0	0	1	0	1	0	1	0	1	0	0	1	0	11	0	0	9	0	8	3	4	2	6	6	8	18	27	8
150923_1155	2	subjects	1	14	2	0	0	1	0	1	0	1	0	1	0	0	1	0	4	0	0	-7	0	-17	3	4	2	6	6	8	18	27	0
150923_1155	2	subjects	1	15	2	0	0	1	0	1	0	1	0	1	0	0	1	0	-55	0	0	-65	0	-102	3	4	2	6	6	8	18	27	-6
150923_1155	2	subjects	1	16	2	0	0	1	0	1	0	1	0	1	0	0	1	0	8	0	0	5	0	2	3	4	2	6	6	8	18	27	-1
150923_1155	2	subjects	1	17	2	0	0	1	0	1	0	1	1	0	1	0	0	0	0	0	-1	0	0	-2	1	4	2	6	6	8	16	29	-6
150923_1155	2	subjects	1	18	2	0	0	1	0	1	0	1	0	1	0	0	1	0	-1	0	0	-4	0	-24	3	4	2	6	6	8	18	27	-2
150923_1155	2	subjects	1	19	2	0	0	1	0	1	0	1	1	0	1	0	0	-2	0	0	-11	0	0	-13	1	4	2	6	6	8	16	29	1
150923_1155	2	subjects	1	20	2	0	0	1	0	1	0	1	1	0	1	0	0	12	0	0	10	0	0	8	1	4	2	6	6	8	16	29	-9
150923_1155	2	subjects	1	21	2	0	0	1	0	1	0	1	1	0	1	0	0	3	0	0	-6	0	0	-21	1	4	2	6	6	8	16	29	-27
150923_1155	2	subjects	1	22	2	0	0	1	0	1	0	1	0	1	0	0	1	-26	-55	-8	-27	-56	-54	-59	3	4	2	6	6	8	18	27	-17
150923_1155	2	subjects	1	23	2	0	0	1	0	1	0	1	0	1	1	1	0	0	12	11	10	0	0	6	2	4	2	6	6	8	15	30	-1
150923_1155	2	subjects	1	24	2	0	0	1	0	1	0	1	0	1	1	1	0	0	6	4	3	0	0	1	2	4	2	6	6	8	15	30	-6
150923_1155	2	globals	Period	NumPeriods	RepeatTreatment	GMIN	GMAX	regle	ENDOWMENT	COST_AB_1	COST_AB_2	COST_AC_1	COST_AC_2	COST_CB_1	COST_CB_2	COST_BD_1	COST_BD_2	COST_CD_1	COST_CD_2	R	ABD	ACBD	ACD	num_rounds	P_S1	P_S2	S1_Presence	S2_Presence	S1_Counter	S2_Counter	Cap_S1	Cap_S2
150923_1155	2	globals	2	20	0	-12	12	0	45	10	10	0	0	20	1	0	0	10	10	1	1	2	3	20	0.2	0.8	0	0	0	0	4	16
150923_1155	2	subjects	Period	Subject	Group	Profit	TotalProfit	Participate	S1_Counter	S2_Counter	S1_Presence	S2_Presence	AB_Select	AC_Select	BD_Select	CB_Select	CD_Select	TimeABChoiceOK	TimeACChoiceOK	TimeCBChoiceOK	TimeBDChoiceOK	TimeCDChoiceOK	TimeCancelChoiceOK	TimeConfirmChoiceOK	Choice	CountABD	CountACBD	CountACD	Count_LinkBD	Count_LinkAC	Cost	Profit_NoInfo	TimeContinueProfitOK
150923_1155	2	subjects	2	1	1	0	0	1	0	2	0	1	0	1	0	0	1	0	10	0	0	7	0	5	3	5	2	5	7	7	17	28	11
150923_1155	2	subjects	2	2	1	0	0	1	0	2	0	1	1	0	1	0	0	15	0	0	11	0	0	10	1	5	2	5	7	7	17	28	5
150923_1155	2	subjects	2	3	1	0	0	1	0	2	0	1	1	0	1	0	0	1	0	0	0	0	0	-2	1	5	2	5	7	7	17	28	-9
150923_1155	2	subjects	2	4	1	0	0	1	0	2	0	1	1	0	1	0	0	5	0	0	3	0	0	0	1	5	2	5	7	7	17	28	0
150923_1155	2	subjects	2	5	1	0	0	1	0	2	0	1	1	0	1	0	0	12	0	0	2	0	0	-15	1	5	2	5	7	7	17	28	-15
150923_1155	2	subjects	2	6	1	0	0	1	0	2	0	1	0	1	0	0	1	0	5	0	0	3	0	-10	3	5	2	5	7	7	17	28	5
150923_1155	2	subjects	2	7	1	0	0	1	0	2	0	1	1	0	1	0	0	2	0	0	-17	0	0	-19	1	5	2	5	7	7	17	28	-16
150923_1155	2	subjects	2	8	1	0	0	1	0	2	0	1	0	1	0	0	1	-9	-21	0	-10	-22	0	-25	3	5	2	5	7	7	17	28	-2
150923_1155	2	subjects	2	9	1	0	0	1	0	2	0	1	0	1	0	0	1	0	10	0	0	10	0	-4	3	5	2	5	7	7	17	28	-4
150923_1155	2	subjects	2	10	1	0	0	1	0	2	0	1	0	1	1	1	0	0	2	1	-2	0	0	-5	2	5	2	5	7	7	15	30	-55
150923_1155	2	subjects	2	11	1	0	0	1	0	2	0	1	0	1	1	1	0	0	7	6	6	0	0	-2	2	5	2	5	7	7	15	30	5
150923_1155	2	subjects	2	12	1	0	0	1	0	2	0	1	0	1	0	0	1	0	5	0	0	3	0	2	3	5	2	5	7	7	17	28	3
150923_1155	2	subjects	2	13	2	0	0	1	0	2	0	1	0	1	0	0	1	13	10	0	0	10	0	7	3	5	2	5	7	7	17	28	11
150923_1155	2	subjects	2	14	2	0	0	1	0	2	0	1	1	0	1	0	0	11	0	0	10	0	0	7	1	5	2	5	7	7	17	28	6
150923_1155	2	subjects	2	15	2	0	0	1	0	2	0	1	1	0	1	0	0	-82	0	-78	-87	-65	0	-106	1	5	2	5	7	7	17	28	-16
150923_1155	2	subjects	2	16	2	0	0	1	0	2	0	1	0	1	0	0	1	0	-4	0	0	-10	0	-11	3	5	2	5	7	7	17	28	6
150923_1155	2	subjects	2	17	2	0	0	1	0	2	0	1	1	0	1	0	0	2	0	0	1	0	0	-3	1	5	2	5	7	7	17	28	-3
150923_1155	2	subjects	2	18	2	0	0	1	0	2	0	1	1	0	1	0	0	4	0	0	-13	0	0	-37	1	5	2	5	7	7	17	28	-2
150923_1155	2	subjects	2	19	2	0	0	1	0	2	0	1	0	1	0	0	1	0	11	0	0	8	0	-2	3	5	2	5	7	7	17	28	6
150923_1155	2	subjects	2	20	2	0	0	1	0	2	0	1	0	1	1	1	0	0	9	6	5	0	0	3	2	5	2	5	7	7	15	30	9
150923_1155	2	subjects	2	21	2	0	0	1	0	2	0	1	1	0	1	0	0	-7	-1	0	-8	0	0	-14	1	5	2	5	7	7	17	28	-10
150923_1155	2	subjects	2	22	2	0	0	1	0	2	0	1	0	1	0	0	1	-6	-17	0	-7	-18	-16	-20	3	5	2	5	7	7	17	28	-10
150923_1155	2	subjects	2	23	2	0	0	1	0	2	0	1	0	1	1	1	0	0	10	9	9	0	0	4	2	5	2	5	7	7	15	30	8
150923_1155	2	subjects	2	24	2	0	0	1	0	2	0	1	0	1	0	0	1	0	6	0	0	5	0	0	3	5	2	5	7	7	17	28	-7
150923_1155	2	globals	Period	NumPeriods	RepeatTreatment	GMIN	GMAX	regle	ENDOWMENT	COST_AB_1	COST_AB_2	COST_AC_1	COST_AC_2	COST_CB_1	COST_CB_2	COST_BD_1	COST_BD_2	COST_CD_1	COST_CD_2	R	ABD	ACBD	ACD	num_rounds	P_S1	P_S2	S1_Presence	S2_Presence	S1_Counter	S2_Counter	Cap_S1	Cap_S2
150923_1155	2	globals	3	20	0	-12	12	0	45	10	10	0	0	20	1	0	0	10	10	1	1	2	3	20	0.2	0.8	0	0	0	0	4	16
150923_1155	2	subjects	Period	Subject	Group	Profit	TotalProfit	Participate	S1_Counter	S2_Counter	S1_Presence	S2_Presence	AB_Select	AC_Select	BD_Select	CB_Select	CD_Select	TimeABChoiceOK	TimeACChoiceOK	TimeCBChoiceOK	TimeBDChoiceOK	TimeCDChoiceOK	TimeCancelChoiceOK	TimeConfirmChoiceOK	Choice	CountABD	CountACBD	CountACD	Count_LinkBD	Count_LinkAC	Cost	Profit_NoInfo	TimeContinueProfitOK
150923_1155	2	subjects	3	1	1	0	0	1	0	3	0	1	1	0	1	0	0	14	0	0	13	0	-	12	1	3	4	5	7	9	17	28	9
150923_1155	2	subjects	3	2	1	0	0	1	0	3	0	1	0	1	1	1	0	14	0	10	9	0	-	8	2	3	4	5	7	9	17	28	12
150923_1155	2	subjects	3	3	1	0	0	1	0	3	0	1	1	0	1	0	0	11	0	0	10	0	-	9	1	3	4	5	7	9	17	28	5
150923_1155	2	subjects	3	4	1	0	0	1	0	3	0	1	1	0	1	0	0	6	8	0	5	0	-	3	1	3	4	5	7	9	17	28	-18
150923_1155	2	subjects	3	5	1	0	0	1	0	3	0	1	0	1	0	0	1	0	4	0	0	3	-	-4	3	3	4	5	7	9	19	26	3
150923_1155	2	subjects	3	6	1	0	0	1	0	3	0	1	0	1	1	1	0	0	12	11	10	0	-	8	2	3	4	5	7	9	17	28	7
150923_1155	2	subjects	3	7	1	0	0	1	0	3	0	1	0	1	1	1	0	0	12	2	-3	0	-	-5	2	3	4	5	7	9	17	28	-17
150923_1155	2	subjects	3	8	1	0	0	1	0	3	0	1	0	1	0	0	1	0	14	0	0	13	-	6	3	3	4	5	7	9	19	26	9
150923_1155	2	subjects	3	9	1	0	0	1	0	3	0	1	0	1	0	0	1	0	15	0	0	15	-	14	3	3	4	5	7	9	19	26	7
150923_1155	2	subjects	3	10	1	0	0	1	0	3	0	1	0	1	0	0	1	0	4	3	-1	-8	-	-24	3	3	4	5	7	9	19	26	-12
150923_1155	2	subjects	3	11	1	0	0	1	0	3	0	1	0	1	1	1	0	10	8	7	7	0	-	5	2	3	4	5	7	9	17	28	11
150923_1155	2	subjects	3	12	1	0	0	1	0	3	0	1	0	1	0	0	1	14	9	0	13	8	-	7	3	3	4	5	7	9	19	26	9
150923_1155	2	subjects	3	13	2	0	0	1	0	3	0	1	0	1	0	0	1	0	13	0	0	12	-	10	3	2	6	4	8	10	20	25	7
150923_1155	2	subjects	3	14	2	0	0	1	0	3	0	1	0	1	0	0	1	0	14	0	0	13	-	12	3	2	6	4	8	10	20	25	11
150923_1155	2	subjects	3	15	2	0	0	1	0	3	0	1	0	1	0	0	1	0	3	0	0	-5	-	-12	3	2	6	4	8	10	20	25	10
150923_1155	2	subjects	3	16	2	0	0	1	0	3	0	1	1	0	1	0	0	9	0	0	7	0	-	6	1	2	6	4	8	10	18	27	2
150923_1155	2	subjects	3	17	2	0	0	1	0	3	0	1	0	1	1	1	0	0	14	0	13	0	-	12	2	2	6	4	8	10	19	26	-6
150923_1155	2	subjects	3	18	2	0	0	1	0	3	0	1	0	1	1	1	0	0	4	3	3	0	-	0	2	2	6	4	8	10	19	26	-5
150923_1155	2	subjects	3	19	2	0	0	1	0	3	0	1	1	0	1	0	0	13	0	0	12	0	-	10	1	2	6	4	8	10	18	27	3
150923_1155	2	subjects	3	20	2	0	0	1	0	3	0	1	0	1	1	1	0	13	0	12	10	0	-	8	2	2	6	4	8	10	19	26	10
150923_1155	2	subjects	3	21	2	0	0	1	0	3	0	1	0	1	0	0	1	0	14	0	0	11	-	3	3	2	6	4	8	10	20	25	-18
150923_1155	2	subjects	3	22	2	0	0	1	0	3	0	1	0	1	1	1	0	0	15	14	13	0	-	10	2	2	6	4	8	10	19	26	0
150923_1155	2	subjects	3	23	2	0	0	1	0	3	0	1	0	1	1	1	0	0	15	14	14	0	-	13	2	2	6	4	8	10	19	26	9
150923_1155	2	subjects	3	24	2	0	0	1	0	3	0	1	0	1	1	1	0	0	14	14	13	0	-	11	2	2	6	4	8	10	19	26	-2
150923_1155	2	globals	Period	NumPeriods	RepeatTreatment	GMIN	GMAX	regle	ENDOWMENT	COST_AB_1	COST_AB_2	COST_AC_1	COST_AC_2	COST_CB_1	COST_CB_2	COST_BD_1	COST_BD_2	COST_CD_1	COST_CD_2	R	ABD	ACBD	ACD	num_rounds	P_S1	P_S2	S1_Presence	S2_Presence	S1_Counter	S2_Counter	Cap_S1	Cap_S2
150923_1155	2	globals	4	20	0	-12	12	0	45	10	10	0	0	20	1	0	0	10	10	1	1	2	3	20	0.2	0.8	0	0	0	0	4	16
150923_1155	2	subjects	Period	Subject	Group	Profit	TotalProfit	Participate	S1_Counter	S2_Counter	S1_Presence	S2_Presence	AB_Select	AC_Select	BD_Select	CB_Select	CD_Select	TimeABChoiceOK	TimeACChoiceOK	TimeCBChoiceOK	TimeBDChoiceOK	TimeCDChoiceOK	TimeCancelChoiceOK	TimeConfirmChoiceOK	Choice	CountABD	CountACBD	CountACD	Count_LinkBD	Count_LinkAC	Cost	Profit_NoInfo	TimeContinueProfitOK
150923_1155	2	subjects	4	1	1	0	0	1	0	4	0	1	1	0	1	0	0	13	0	0	11	0	-	3	1	4	3	5	7	8	17	28	14
150923_1155	2	subjects	4	2	1	0	0	1	0	4	0	1	1	0	1	0	0	14	0	0	13	0	-	12	1	4	3	5	7	8	17	28	7
150923_1155	2	subjects	4	3	1	0	0	1	0	4	0	1	0	1	1	1	0	0	11	10	9	0	-	8	2	4	3	5	7	8	16	29	8
150923_1155	2	subjects	4	4	1	0	0	1	0	4	0	1	0	1	0	0	1	0	10	0	0	9	-	7	3	4	3	5	7	8	18	27	-12
150923_1155	2	subjects	4	5	1	0	0	1	0	4	0	1	0	1	0	0	1	11	8	4	4	2	-	1	3	4	3	5	7	8	18	27	-4
150923_1155	2	subjects	4	6	1	0	0	1	0	4	0	1	0	1	0	0	1	0	12	0	0	11	-	9	3	4	3	5	7	8	18	27	10
150923_1155	2	subjects	4	7	1	0	0	1	0	4	0	1	0	1	0	0	1	0	-20	-33	0	-38	-	-39	3	4	3	5	7	8	18	27	11
150923_1155	2	subjects	4	8	1	0	0	1	0	4	0	1	1	0	1	0	0	14	0	0	13	0	-	10	1	4	3	5	7	8	17	28	11
150923_1155	2	subjects	4	9	1	0	0	1	0	4	0	1	0	1	1	1	0	13	4	2	2	0	-	1	2	4	3	5	7	8	16	29	8
150923_1155	2	subjects	4	10	1	0	0	1	0	4	0	1	0	1	1	1	0	0	7	6	5	0	-	1	2	4	3	5	7	8	16	29	-26
150923_1155	2	subjects	4	11	1	0	0	1	0	4	0	1	1	0	1	0	0	7	0	0	6	0	-	4	1	4	3	5	7	8	17	28	8
150923_1155	2	subjects	4	12	1	0	0	1	0	4	0	1	0	1	0	0	1	11	8	13	10	7	-	4	3	4	3	5	7	8	18	27	9
150923_1155	2	subjects	4	13	2	0	0	1	0	4	0	1	0	1	1	1	0	12	11	10	10	0	-	9	2	5	3	4	8	7	16	29	12
150923_1155	2	subjects	4	14	2	0	0	1	0	4	0	1	1	0	1	0	0	13	0	0	12	0	-	11	1	5	3	4	8	7	18	27	8
150923_1155	2	subjects	4	15	2	0	0	1	0	4	0	1	1	0	1	0	0	7	0	0	5	0	-	-6	1	5	3	4	8	7	18	27	3
150923_1155	2	subjects	4	16	2	0	0	1	0	4	0	1	0	1	0	0	1	0	-2	0	0	-5	-	-7	3	5	3	4	8	7	17	28	0
150923_1155	2	subjects	4	17	2	0	0	1	0	4	0	1	1	0	1	0	0	8	0	0	6	0	-	2	1	5	3	4	8	7	18	27	7
150923_1155	2	subjects	4	18	2	0	0	1	0	4	0	1	1	0	1	0	0	4	0	0	3	0	-	-2	1	5	3	4	8	7	18	27	5
150923_1155	2	subjects	4	19	2	0	0	1	0	4	0	1	0	1	0	0	1	0	7	0	0	6	-	4	3	5	3	4	8	7	17	28	8
150923_1155	2	subjects	4	20	2	0	0	1	0	4	0	1	0	1	0	0	1	0	12	0	0	11	-	9	3	5	3	4	8	7	17	28	10
150923_1155	2	subjects	4	21	2	0	0	1	0	4	0	1	0	1	0	0	1	0	10	0	0	7	-	-2	3	5	3	4	8	7	17	28	-10
150923_1155	2	subjects	4	22	2	0	0	1	0	4	0	1	1	0	1	0	0	14	0	0	13	0	-	12	1	5	3	4	8	7	18	27	5
150923_1155	2	subjects	4	23	2	0	0	1	0	4	0	1	0	1	1	1	0	0	14	13	13	0	-	10	2	5	3	4	8	7	16	29	2
150923_1155	2	subjects	4	24	2	0	0	1	0	4	0	1	0	1	1	1	0	0	11	11	10	0	-	8	2	5	3	4	8	7	16	29	-4
150923_1155	2	globals	Period	NumPeriods	RepeatTreatment	GMIN	GMAX	regle	ENDOWMENT	COST_AB_1	COST_AB_2	COST_AC_1	COST_AC_2	COST_CB_1	COST_CB_2	COST_BD_1	COST_BD_2	COST_CD_1	COST_CD_2	R	ABD	ACBD	ACD	num_rounds	P_S1	P_S2	S1_Presence	S2_Presence	S1_Counter	S2_Counter	Cap_S1	Cap_S2
150923_1155	2	globals	5	20	0	-12	12	0	45	10	10	0	0	20	1	0	0	10	10	0	1	2	3	20	0.2	0.8	0	0	0	0	4	16
150923_1155	2	subjects	Period	Subject	Group	Profit	TotalProfit	Participate	S1_Counter	S2_Counter	S1_Presence	S2_Presence	AB_Select	AC_Select	BD_Select	CB_Select	CD_Select	TimeABChoiceOK	TimeACChoiceOK	TimeCBChoiceOK	TimeBDChoiceOK	TimeCDChoiceOK	TimeCancelChoiceOK	TimeConfirmChoiceOK	Choice	CountABD	CountACBD	CountACD	Count_LinkBD	Count_LinkAC	Cost	Profit_NoInfo	TimeContinueProfitOK
150923_1155	2	subjects	5	1	1	0	0	1	0	5	0	1	1	0	1	0	0	13	0	0	13	0	-	12	1	5	3	4	8	7	18	27	14
150923_1155	2	subjects	5	2	1	0	0	1	0	5	0	1	0	1	0	0	1	0	15	0	0	14	-	13	3	5	3	4	8	7	17	28	9
150923_1155	2	subjects	5	3	1	0	0	1	0	5	0	1	0	1	1	1	0	0	14	13	13	0	-	9	2	5	3	4	8	7	16	29	9
150923_1155	2	subjects	5	4	1	0	0	1	0	5	0	1	1	0	1	0	0	10	0	0	9	0	-	8	1	5	3	4	8	7	18	27	3
150923_1155	2	subjects	5	5	1	0	0	1	0	5	0	1	1	0	1	0	0	0	0	0	-1	0	-	-3	1	5	3	4	8	7	18	27	9
150923_1155	2	subjects	5	6	1	0	0	1	0	5	0	1	0	1	0	0	1	0	12	10	0	9	-	8	3	5	3	4	8	7	17	28	12
150923_1155	2	subjects	5	7	1	0	0	1	0	5	0	1	1	0	1	0	0	12	13	0	10	0	-	6	1	5	3	4	8	7	18	27	6
150923_1155	2	subjects	5	8	1	0	0	1	0	5	0	1	0	1	0	0	1	0	0	0	0	14	-	11	3	5	3	4	8	7	17	28	12
150923_1155	2	subjects	5	9	1	0	0	1	0	5	0	1	0	1	0	0	1	0	14	0	0	12	-	3	3	5	3	4	8	7	17	28	11
150923_1155	2	subjects	5	10	1	0	0	1	0	5	0	1	0	1	1	1	0	0	15	14	14	0	-	12	2	5	3	4	8	7	16	29	9
150923_1155	2	subjects	5	11	1	0	0	1	0	5	0	1	1	0	1	0	0	11	12	0	10	0	-	9	1	5	3	4	8	7	18	27	11
150923_1155	2	subjects	5	12	1	0	0	1	0	5	0	1	0	1	1	1	0	0	12	12	11	0	-	10	2	5	3	4	8	7	16	29	10
150923_1155	2	subjects	5	13	2	0	0	1	0	5	0	1	0	1	0	0	1	0	12	0	0	11	-	9	3	6	1	5	7	6	16	29	11
150923_1155	2	subjects	5	14	2	0	0	1	0	5	0	1	1	0	1	0	0	15	0	0	14	0	-	13	1	6	1	5	7	6	17	28	11
150923_1155	2	subjects	5	15	2	0	0	1	0	5	0	1	1	0	1	0	0	14	0	0	12	0	-	1	1	6	1	5	7	6	17	28	12
150923_1155	2	subjects	5	16	2	0	0	1	0	5	0	1	0	1	1	1	0	0	14	13	12	0	-	11	2	6	1	5	7	6	14	31	8
150923_1155	2	subjects	5	17	2	0	0	1	0	5	0	1	1	0	1	0	0	14	0	0	13	0	-	8	1	6	1	5	7	6	17	28	2
150923_1155	2	subjects	5	18	2	0	0	1	0	5	0	1	0	1	0	0	1	0	11	0	0	10	-	9	3	6	1	5	7	6	16	29	8
150923_1155	2	subjects	5	19	2	0	0	1	0	5	0	1	1	0	1	0	0	13	0	0	12	0	-	11	1	6	1	5	7	6	17	28	11
150923_1155	2	subjects	5	20	2	0	0	1	0	5	0	1	1	0	1	0	0	14	0	0	13	0	-	12	1	6	1	5	7	6	17	28	13
150923_1155	2	subjects	5	21	2	0	0	1	0	5	0	1	0	1	0	0	1	0	13	0	14	9	-	6	3	6	1	5	7	6	16	29	1
150923_1155	2	subjects	5	22	2	0	0	1	0	5	0	1	0	1	0	0	1	0	14	0	0	13	-	8	3	6	1	5	7	6	16	29	7
150923_1155	2	subjects	5	23	2	0	0	1	0	5	0	1	0	1	0	0	1	0	14	0	0	13	-	12	3	6	1	5	7	6	16	29	0
150923_1155	2	subjects	5	24	2	0	0	1	0	5	0	1	1	0	1	0	0	14	0	0	13	0	-	12	1	6	1	5	7	6	17	28	1
150923_1155	2	globals	Period	NumPeriods	RepeatTreatment	GMIN	GMAX	regle	ENDOWMENT	COST_AB_1	COST_AB_2	COST_AC_1	COST_AC_2	COST_CB_1	COST_CB_2	COST_BD_1	COST_BD_2	COST_CD_1	COST_CD_2	R	ABD	ACBD	ACD	num_rounds	P_S1	P_S2	S1_Presence	S2_Presence	S1_Counter	S2_Counter	Cap_S1	Cap_S2
150923_1155	2	globals	6	20	0	-12	12	0	45	10	10	0	0	20	1	0	0	10	10	0	1	2	3	20	0.2	0.8	0	0	0	0	4	16
150923_1155	2	subjects	Period	Subject	Group	Profit	TotalProfit	Participate	S1_Counter	S2_Counter	S1_Presence	S2_Presence	AB_Select	AC_Select	BD_Select	CB_Select	CD_Select	TimeABChoiceOK	TimeACChoiceOK	TimeCBChoiceOK	TimeBDChoiceOK	TimeCDChoiceOK	TimeCancelChoiceOK	TimeConfirmChoiceOK	Choice	CountABD	CountACBD	CountACD	Count_LinkBD	Count_LinkAC	Cost	Profit_NoInfo	TimeContinueProfitOK
150923_1155	2	subjects	6	1	1	0	0	1	1	5	1	0	0	1	0	0	1	0	13	0	0	12	-	9	3	6	2	4	8	6	16	29	14
150923_1155	2	subjects	6	2	1	0	0	1	1	5	1	0	0	1	1	1	0	13	0	11	9	0	-	6	2	6	2	4	8	6	34	11	13
150923_1155	2	subjects	6	3	1	0	0	1	1	5	1	0	0	1	0	0	1	0	10	0	0	9	-	8	3	6	2	4	8	6	16	29	-3
150923_1155	2	subjects	6	4	1	0	0	1	1	5	1	0	1	0	1	0	0	12	0	0	11	0	-	10	1	6	2	4	8	6	18	27	-13
150923_1155	2	subjects	6	5	1	0	0	1	1	5	1	0	1	0	1	0	0	5	0	0	4	0	-	2	1	6	2	4	8	6	18	27	5
150923_1155	2	subjects	6	6	1	0	0	1	1	5	1	0	0	1	0	0	1	0	12	0	0	11	-	10	3	6	2	4	8	6	16	29	10
150923_1155	2	subjects	6	7	1	0	0	1	1	5	1	0	1	0	1	0	0	14	0	0	11	0	-	7	1	6	2	4	8	6	18	27	8
150923_1155	2	subjects	6	8	1	0	0	1	1	5	1	0	1	0	1	0	0	15	0	0	14	0	-	13	1	6	2	4	8	6	18	27	0
150923_1155	2	subjects	6	9	1	0	0	1	1	5	1	0	0	1	1	1	0	0	14	13	13	0	-	12	2	6	2	4	8	6	34	11	13
150923_1155	2	subjects	6	10	1	0	0	1	1	5	1	0	0	1	0	0	1	0	14	0	0	9	-	-17	3	6	2	4	8	6	16	29	6
150923_1155	2	subjects	6	11	1	0	0	1	1	5	1	0	1	0	1	0	0	12	0	0	10	0	-	7	1	6	2	4	8	6	18	27	9
150923_1155	2	subjects	6	12	1	0	0	1	1	5	1	0	1	0	1	0	0	1	4	0	0	0	-	-1	1	6	2	4	8	6	18	27	10
150923_1155	2	subjects	6	13	2	0	0	1	1	5	1	0	1	0	1	0	0	14	0	0	13	0	-	12	1	4	2	6	6	8	16	29	12
150923_1155	2	subjects	6	14	2	0	0	1	1	5	1	0	0	1	0	0	1	0	14	0	0	12	-	11	3	4	2	6	6	8	18	27	12
150923_1155	2	subjects	6	15	2	0	0	1	1	5	1	0	0	1	0	0	1	0	6	0	0	4	-	1	3	4	2	6	6	8	18	27	1
150923_1155	2	subjects	6	16	2	0	0	1	1	5	1	0	0	1	0	0	1	0	11	0	0	9	-	8	3	4	2	6	6	8	18	27	-4
150923_1155	2	subjects	6	17	2	0	0	1	1	5	1	0	1	0	1	0	0	14	0	0	12	0	-	11	1	4	2	6	6	8	16	29	11
150923_1155	2	subjects	6	18	2	0	0	1	1	5	1	0	1	0	1	0	0	5	0	0	4	0	-	2	1	4	2	6	6	8	16	29	-3
150923_1155	2	subjects	6	19	2	0	0	1	1	5	1	0	0	1	0	0	1	0	14	0	0	13	-	11	3	4	2	6	6	8	18	27	8
150923_1155	2	subjects	6	20	2	0	0	1	1	5	1	0	0	1	0	0	1	0	13	0	0	12	-	11	3	4	2	6	6	8	18	27	13
150923_1155	2	subjects	6	21	2	0	0	1	1	5	1	0	0	1	1	1	0	0	12	11	10	0	-	-6	2	4	2	6	6	8	34	11	8
150923_1155	2	subjects	6	22	2	0	0	1	1	5	1	0	0	1	0	0	1	0	15	0	0	14	-	13	3	4	2	6	6	8	18	27	2
150923_1155	2	subjects	6	23	2	0	0	1	1	5	1	0	0	1	1	1	0	0	13	12	12	0	-	11	2	4	2	6	6	8	34	11	2
150923_1155	2	subjects	6	24	2	0	0	1	1	5	1	0	1	0	1	0	0	14	0	0	13	0	-	12	1	4	2	6	6	8	16	29	4
150923_1155	2	globals	Period	NumPeriods	RepeatTreatment	GMIN	GMAX	regle	ENDOWMENT	COST_AB_1	COST_AB_2	COST_AC_1	COST_AC_2	COST_CB_1	COST_CB_2	COST_BD_1	COST_BD_2	COST_CD_1	COST_CD_2	R	ABD	ACBD	ACD	num_rounds	P_S1	P_S2	S1_Presence	S2_Presence	S1_Counter	S2_Counter	Cap_S1	Cap_S2
150923_1155	2	globals	7	20	0	-12	12	0	45	10	10	0	0	20	1	0	0	10	10	0	1	2	3	20	0.2	0.8	0	0	0	0	4	16
150923_1155	2	subjects	Period	Subject	Group	Profit	TotalProfit	Participate	S1_Counter	S2_Counter	S1_Presence	S2_Presence	AB_Select	AC_Select	BD_Select	CB_Select	CD_Select	TimeABChoiceOK	TimeACChoiceOK	TimeCBChoiceOK	TimeBDChoiceOK	TimeCDChoiceOK	TimeCancelChoiceOK	TimeConfirmChoiceOK	Choice	CountABD	CountACBD	CountACD	Count_LinkBD	Count_LinkAC	Cost	Profit_NoInfo	TimeContinueProfitOK
150923_1155	2	subjects	7	1	1	0	0	1	2	5	1	0	0	1	0	0	1	7	-3	0	0	-6	-	-10	3	3	2	7	5	9	19	26	9
150923_1155	2	subjects	7	2	1	0	0	1	2	5	1	0	0	1	0	0	1	0	4	0	0	-3	-	-4	3	3	2	7	5	9	19	26	12
150923_1155	2	subjects	7	3	1	0	0	1	2	5	1	0	0	1	0	0	1	0	-8	0	0	-11	-	-12	3	3	2	7	5	9	19	26	5
150923_1155	2	subjects	7	4	1	0	0	1	2	5	1	0	1	0	1	0	0	6	0	0	5	0	-	0	1	3	2	7	5	9	15	30	-18
150923_1155	2	subjects	7	5	1	0	0	1	2	5	1	0	1	0	1	0	0	12	0	0	10	0	-	2	1	3	2	7	5	9	15	30	3
150923_1155	2	subjects	7	6	1	0	0	1	2	5	1	0	0	1	0	0	1	0	8	0	0	3	-	-6	3	3	2	7	5	9	19	26	7
150923_1155	2	subjects	7	7	1	0	0	1	2	5	1	0	0	1	0	0	1	0	-3	0	0	-14	-	-17	3	3	2	7	5	9	19	26	-17
150923_1155	2	subjects	7	8	1	0	0	1	2	5	1	0	1	0	1	0	0	-10	-6	0	-11	0	-	-17	1	3	2	7	5	9	15	30	9
150923_1155	2	subjects	7	9	1	0	0	1	2	5	1	0	0	1	1	1	0	0	11	11	10	0	-	1	2	3	2	7	5	9	34	11	7
150923_1155	2	subjects	7	10	1	0	0	1	2	5	1	0	0	1	1	1	0	0	6	5	1	0	-	-2	2	3	2	7	5	9	34	11	-12
150923_1155	2	subjects	7	11	1	0	0	1	2	5	1	0	0	1	0	0	1	0	6	0	0	5	-	3	3	3	2	7	5	9	19	26	11
150923_1155	2	subjects	7	12	1	0	0	1	2	5	1	0	0	1	0	0	1	0	1	0	0	0	-	0	3	3	2	7	5	9	19	26	9
150923_1155	2	subjects	7	13	2	0	0	1	2	5	1	0	1	0	1	0	0	6	13	9	5	8	-	4	1	7	2	3	9	5	19	26	7
150923_1155	2	subjects	7	14	2	0	0	1	2	5	1	0	1	0	1	0	0	12	0	0	11	0	-	10	1	7	2	3	9	5	19	26	11
150923_1155	2	subjects	7	15	2	0	0	1	2	5	1	0	0	1	1	1	0	0	0	-37	-39	-29	-	-41	2	7	2	3	9	5	34	11	10
150923_1155	2	subjects	7	16	2	0	0	1	2	5	1	0	1	0	1	0	0	6	0	0	5	0	-	4	1	7	2	3	9	5	19	26	2
150923_1155	2	subjects	7	17	2	0	0	1	2	5	1	0	0	1	0	0	1	0	10	0	0	9	-	5	3	7	2	3	9	5	15	30	-6
150923_1155	2	subjects	7	18	2	0	0	1	2	5	1	0	1	0	1	0	0	-1	0	0	-2	0	-	-12	1	7	2	3	9	5	19	26	-5
150923_1155	2	subjects	7	19	2	0	0	1	2	5	1	0	0	1	0	0	1	0	8	0	0	7	-	3	3	7	2	3	9	5	15	30	3
150923_1155	2	subjects	7	20	2	0	0	1	2	5	1	0	0	1	1	1	0	0	12	7	7	0	-	5	2	7	2	3	9	5	34	11	10
150923_1155	2	subjects	7	21	2	0	0	1	2	5	1	0	1	0	1	0	0	-5	0	0	-5	0	-	-9	1	7	2	3	9	5	19	26	-18
150923_1155	2	subjects	7	22	2	0	0	1	2	5	1	0	1	0	1	0	0	9	0	0	8	0	-	6	1	7	2	3	9	5	19	26	0
150923_1155	2	subjects	7	23	2	0	0	1	2	5	1	0	1	0	1	0	0	11	0	0	10	0	-	8	1	7	2	3	9	5	19	26	9
150923_1155	2	subjects	7	24	2	0	0	1	2	5	1	0	0	1	0	0	1	0	12	0	0	10	-	8	3	7	2	3	9	5	15	30	-2
150923_1155	2	globals	Period	NumPeriods	RepeatTreatment	GMIN	GMAX	regle	ENDOWMENT	COST_AB_1	COST_AB_2	COST_AC_1	COST_AC_2	COST_CB_1	COST_CB_2	COST_BD_1	COST_BD_2	COST_CD_1	COST_CD_2	R	ABD	ACBD	ACD	num_rounds	P_S1	P_S2	S1_Presence	S2_Presence	S1_Counter	S2_Counter	Cap_S1	Cap_S2
150923_1155	2	globals	8	20	0	-12	12	0	45	10	10	0	0	20	1	0	0	10	10	1	1	2	3	20	0.2	0.8	0	0	0	0	4	16
150923_1155	2	subjects	Period	Subject	Group	Profit	TotalProfit	Participate	S1_Counter	S2_Counter	S1_Presence	S2_Presence	AB_Select	AC_Select	BD_Select	CB_Select	CD_Select	TimeABChoiceOK	TimeACChoiceOK	TimeCBChoiceOK	TimeBDChoiceOK	TimeCDChoiceOK	TimeCancelChoiceOK	TimeConfirmChoiceOK	Choice	CountABD	CountACBD	CountACD	Count_LinkBD	Count_LinkAC	Cost	Profit_NoInfo	TimeContinueProfitOK
150923_1155	2	subjects	8	1	1	0	0	1	2	6	0	1	0	1	0	0	1	0	13	0	0	12	0	11	3	6	2	4	8	6	16	29	14
150923_1155	2	subjects	8	2	1	0	0	1	2	6	0	1	1	0	1	0	0	13	0	0	12	0	0	11	1	6	2	4	8	6	18	27	9
150923_1155	2	subjects	8	3	1	0	0	1	2	6	0	1	0	1	1	1	0	0	9	3	3	0	0	2	2	6	2	4	8	6	15	30	11
150923_1155	2	subjects	8	4	1	0	0	1	2	6	0	1	0	1	0	0	1	0	-9	0	0	-11	0	-12	3	6	2	4	8	6	16	29	5
150923_1155	2	subjects	8	5	1	0	0	1	2	6	0	1	0	1	1	1	0	0	8	7	6	0	0	0	2	6	2	4	8	6	15	30	5
150923_1155	2	subjects	8	6	1	0	0	1	2	6	0	1	1	0	1	0	0	14	0	0	12	0	0	11	1	6	2	4	8	6	18	27	12
150923_1155	2	subjects	8	7	1	0	0	1	2	6	0	1	0	1	0	0	1	8	6	0	0	-2	0	-12	3	6	2	4	8	6	16	29	-3
150923_1155	2	subjects	8	8	1	0	0	1	2	6	0	1	1	0	1	0	0	14	0	0	13	0	0	12	1	6	2	4	8	6	18	27	3
150923_1155	2	subjects	8	9	1	0	0	1	2	6	0	1	1	0	1	0	0	15	0	0	14	0	0	13	1	6	2	4	8	6	18	27	11
150923_1155	2	subjects	8	10	1	0	0	1	2	6	0	1	1	0	1	0	0	-26	8	0	-28	0	0	-30	1	6	2	4	8	6	18	27	4
150923_1155	2	subjects	8	11	1	0	0	1	2	6	0	1	0	1	0	0	1	0	12	0	0	11	0	8	3	6	2	4	8	6	16	29	10
150923_1155	2	subjects	8	12	1	0	0	1	2	6	0	1	1	0	1	0	0	7	0	0	6	0	0	5	1	6	2	4	8	6	18	27	12
150923_1155	2	subjects	8	13	2	0	0	1	2	6	0	1	0	1	1	1	0	9	0	-1	-1	0	1	-3	2	4	3	5	7	8	16	29	5
150923_1155	2	subjects	8	14	2	0	0	1	2	6	0	1	1	0	1	0	0	14	0	0	13	0	0	12	1	4	3	5	7	8	17	28	12
150923_1155	2	subjects	8	15	2	0	0	1	2	6	0	1	1	0	1	0	0	13	0	0	11	0	0	-2	1	4	3	5	7	8	17	28	7
150923_1155	2	subjects	8	16	2	0	0	1	2	6	0	1	0	1	0	0	1	0	5	0	0	4	0	3	3	4	3	5	7	8	18	27	6
150923_1155	2	subjects	8	17	2	0	0	1	2	6	0	1	1	0	1	0	0	12	0	0	11	0	0	10	1	4	3	5	7	8	17	28	4
150923_1155	2	subjects	8	18	2	0	0	1	2	6	0	1	0	1	0	0	1	0	11	0	0	9	0	5	3	4	3	5	7	8	18	27	11
150923_1155	2	subjects	8	19	2	0	0	1	2	6	0	1	0	1	0	0	1	0	12	0	0	11	0	9	3	4	3	5	7	8	18	27	8
150923_1155	2	subjects	8	20	2	0	0	1	2	6	0	1	1	0	1	0	0	14	0	0	13	0	0	12	1	4	3	5	7	8	17	28	13
150923_1155	2	subjects	8	21	2	0	0	1	2	6	0	1	0	1	1	1	0	0	15	0	13	0	0	8	2	4	3	5	7	8	16	29	-5
150923_1155	2	subjects	8	22	2	0	0	1	2	6	0	1	0	1	1	1	0	0	15	14	13	0	0	12	2	4	3	5	7	8	16	29	5
150923_1155	2	subjects	8	23	2	0	0	1	2	6	0	1	0	1	0	0	1	0	14	0	0	13	0	12	3	4	3	5	7	8	18	27	-20
150923_1155	2	subjects	8	24	2	0	0	1	2	6	0	1	0	1	0	0	1	0	14	0	0	13	0	12	3	4	3	5	7	8	18	27	0
150923_1155	2	globals	Period	NumPeriods	RepeatTreatment	GMIN	GMAX	regle	ENDOWMENT	COST_AB_1	COST_AB_2	COST_AC_1	COST_AC_2	COST_CB_1	COST_CB_2	COST_BD_1	COST_BD_2	COST_CD_1	COST_CD_2	R	ABD	ACBD	ACD	num_rounds	P_S1	P_S2	S1_Presence	S2_Presence	S1_Counter	S2_Counter	Cap_S1	Cap_S2
150923_1155	2	globals	9	20	0	-12	12	0	45	10	10	0	0	20	1	0	0	10	10	0	1	2	3	20	0.2	0.8	0	0	0	0	4	16
150923_1155	2	subjects	Period	Subject	Group	Profit	TotalProfit	Participate	S1_Counter	S2_Counter	S1_Presence	S2_Presence	AB_Select	AC_Select	BD_Select	CB_Select	CD_Select	TimeABChoiceOK	TimeACChoiceOK	TimeCBChoiceOK	TimeBDChoiceOK	TimeCDChoiceOK	TimeCancelChoiceOK	TimeConfirmChoiceOK	Choice	CountABD	CountACBD	CountACD	Count_LinkBD	Count_LinkAC	Cost	Profit_NoInfo	TimeContinueProfitOK
150923_1155	2	subjects	9	1	1	0	0	1	3	6	1	0	1	0	1	0	0	15	0	0	14	0	-	13	1	8	2	2	10	4	20	25	14
150923_1155	2	subjects	9	2	1	0	0	1	3	6	1	0	1	0	1	0	0	14	0	0	13	0	-	11	1	8	2	2	10	4	20	25	13
150923_1155	2	subjects	9	3	1	0	0	1	3	6	1	0	1	0	1	0	0	10	0	0	9	0	-	6	1	8	2	2	10	4	20	25	7
150923_1155	2	subjects	9	4	1	0	0	1	3	6	1	0	1	0	1	0	0	10	0	0	9	0	-	2	1	8	2	2	10	4	20	25	-1
150923_1155	2	subjects	9	5	1	0	0	1	3	6	1	0	1	0	1	0	0	9	0	0	8	0	-	6	1	8	2	2	10	4	20	25	1
150923_1155	2	subjects	9	6	1	0	0	1	3	6	1	0	0	1	0	0	1	0	14	0	0	13	-	12	3	8	2	2	10	4	14	31	12
150923_1155	2	subjects	9	7	1	0	0	1	3	6	1	0	0	1	1	1	0	-10	-11	-16	-17	0	-	-20	2	8	2	2	10	4	34	11	8
150923_1155	2	subjects	9	8	1	0	0	1	3	6	1	0	1	0	1	0	0	13	0	0	12	0	-	9	1	8	2	2	10	4	20	25	12
150923_1155	2	subjects	9	9	1	0	0	1	3	6	1	0	0	1	0	0	1	0	15	0	0	14	-	14	3	8	2	2	10	4	14	31	10
150923_1155	2	subjects	9	10	1	0	0	1	3	6	1	0	0	1	1	1	0	0	7	1	-2	6	-	-12	2	8	2	2	10	4	34	11	9
150923_1155	2	subjects	9	11	1	0	0	1	3	6	1	0	1	0	1	0	0	11	0	0	10	0	-	4	1	8	2	2	10	4	20	25	7
150923_1155	2	subjects	9	12	1	0	0	1	3	6	1	0	1	0	1	0	0	15	0	0	14	0	-	12	1	8	2	2	10	4	20	25	2
150923_1155	2	subjects	9	13	2	0	0	1	3	6	1	0	0	1	0	0	1	0	14	0	0	13	-	12	3	6	2	4	8	6	16	29	13
150923_1155	2	subjects	9	14	2	0	0	1	3	6	1	0	1	0	1	0	0	15	0	0	14	0	-	12	1	6	2	4	8	6	18	27	13
150923_1155	2	subjects	9	15	2	0	0	1	3	6	1	0	0	1	0	0	1	-11	-18	0	-9	-20	-	-24	3	6	2	4	8	6	16	29	13
150923_1155	2	subjects	9	16	2	0	0	1	3	6	1	0	1	0	1	0	0	4	0	0	-4	0	-	-5	1	6	2	4	8	6	18	27	10
150923_1155	2	subjects	9	17	2	0	0	1	3	6	1	0	1	0	1	0	0	14	0	0	13	0	-	12	1	6	2	4	8	6	18	27	10
150923_1155	2	subjects	9	18	2	0	0	1	3	6	1	0	1	0	1	0	0	13	0	0	12	0	-	10	1	6	2	4	8	6	18	27	7
150923_1155	2	subjects	9	19	2	0	0	1	3	6	1	0	1	0	1	0	0	11	0	0	10	0	-	9	1	6	2	4	8	6	18	27	7
150923_1155	2	subjects	9	20	2	0	0	1	3	6	1	0	0	1	1	1	0	0	13	13	11	0	-	10	2	6	2	4	8	6	34	11	11
150923_1155	2	subjects	9	21	2	0	0	1	3	6	1	0	0	1	0	0	1	0	6	0	0	-3	-	-5	3	6	2	4	8	6	16	29	8
150923_1155	2	subjects	9	22	2	0	0	1	3	6	1	0	0	1	0	0	1	0	15	0	0	14	-	10	3	6	2	4	8	6	16	29	2
150923_1155	2	subjects	9	23	2	0	0	1	3	6	1	0	0	1	1	1	0	0	7	2	0	0	-	-1	2	6	2	4	8	6	34	11	7
150923_1155	2	subjects	9	24	2	0	0	1	3	6	1	0	1	0	1	0	0	14	0	0	13	0	-	12	1	6	2	4	8	6	18	27	-3
150923_1155	2	globals	Period	NumPeriods	RepeatTreatment	GMIN	GMAX	regle	ENDOWMENT	COST_AB_1	COST_AB_2	COST_AC_1	COST_AC_2	COST_CB_1	COST_CB_2	COST_BD_1	COST_BD_2	COST_CD_1	COST_CD_2	R	ABD	ACBD	ACD	num_rounds	P_S1	P_S2	S1_Presence	S2_Presence	S1_Counter	S2_Counter	Cap_S1	Cap_S2
150923_1155	2	globals	10	20	0	-12	12	0	45	10	10	0	0	20	1	0	0	10	10	0	1	2	3	20	0.2	0.8	0	0	0	0	4	16
150923_1155	2	subjects	Period	Subject	Group	Profit	TotalProfit	Participate	S1_Counter	S2_Counter	S1_Presence	S2_Presence	AB_Select	AC_Select	BD_Select	CB_Select	CD_Select	TimeABChoiceOK	TimeACChoiceOK	TimeCBChoiceOK	TimeBDChoiceOK	TimeCDChoiceOK	TimeCancelChoiceOK	TimeConfirmChoiceOK	Choice	CountABD	CountACBD	CountACD	Count_LinkBD	Count_LinkAC	Cost	Profit_NoInfo	TimeContinueProfitOK
150923_1155	2	subjects	10	1	1	0	0	1	4	6	1	0	0	1	0	0	1	12	11	0	0	9	0	5	3	5	2	5	7	7	17	28	13
150923_1155	2	subjects	10	2	1	0	0	1	4	6	1	0	1	0	1	0	0	14	0	0	13	0	0	12	1	5	2	5	7	7	17	28	9
150923_1155	2	subjects	10	3	1	0	0	1	4	6	1	0	0	1	0	0	1	0	14	0	0	13	0	12	3	5	2	5	7	7	17	28	7
150923_1155	2	subjects	10	4	1	0	0	1	4	6	1	0	1	0	1	0	0	8	0	0	7	0	0	4	1	5	2	5	7	7	17	28	-8
150923_1155	2	subjects	10	5	1	0	0	1	4	6	1	0	1	0	1	0	0	9	0	0	6	0	0	3	1	5	2	5	7	7	17	28	-18
150923_1155	2	subjects	10	6	1	0	0	1	4	6	1	0	0	1	0	0	1	0	14	0	0	14	0	12	3	5	2	5	7	7	17	28	12
150923_1155	2	subjects	10	7	1	0	0	1	4	6	1	0	0	1	1	1	0	0	-5	-13	-14	0	0	-22	2	5	2	5	7	7	34	11	9
150923_1155	2	subjects	10	8	1	0	0	1	4	6	1	0	1	0	1	0	0	13	0	0	12	0	0	11	1	5	2	5	7	7	17	28	5
150923_1155	2	subjects	10	9	1	0	0	1	4	6	1	0	0	1	0	0	1	0	13	0	0	11	0	5	3	5	2	5	7	7	17	28	9
150923_1155	2	subjects	10	10	1	0	0	1	4	6	1	0	0	1	0	0	1	0	13	0	0	12	0	1	3	5	2	5	7	7	17	28	-29
150923_1155	2	subjects	10	11	1	0	0	1	4	6	1	0	0	1	1	1	0	0	9	8	6	0	0	5	2	5	2	5	7	7	34	11	9
150923_1155	2	subjects	10	12	1	0	0	1	4	6	1	0	1	0	1	0	0	12	0	0	11	0	0	10	1	5	2	5	7	7	17	28	9
150923_1155	2	subjects	10	13	2	0	0	1	4	6	1	0	0	1	0	0	1	0	12	0	0	10	0	9	3	5	3	4	8	7	17	28	8
150923_1155	2	subjects	10	14	2	0	0	1	4	6	1	0	0	1	0	0	1	0	13	0	0	9	0	5	3	5	3	4	8	7	17	28	12
150923_1155	2	subjects	10	15	2	0	0	1	4	6	1	0	0	1	0	0	1	0	6	0	2	0	0	-6	3	5	3	4	8	7	17	28	12
150923_1155	2	subjects	10	16	2	0	0	1	4	6	1	0	1	0	1	0	0	-4	7	0	-5	6	0	-7	1	5	3	4	8	7	18	27	10
150923_1155	2	subjects	10	17	2	0	0	1	4	6	1	0	0	1	1	1	0	0	11	0	9	0	0	-1	2	5	3	4	8	7	35	10	6
150923_1155	2	subjects	10	18	2	0	0	1	4	6	1	0	1	0	1	0	0	-4	3	0	-6	0	0	-11	1	5	3	4	8	7	18	27	7
150923_1155	2	subjects	10	19	2	0	0	1	4	6	1	0	1	0	1	0	0	9	0	0	8	0	0	7	1	5	3	4	8	7	18	27	7
150923_1155	2	subjects	10	20	2	0	0	1	4	6	1	0	1	0	1	0	0	13	0	0	12	0	0	11	1	5	3	4	8	7	18	27	12
150923_1155	2	subjects	10	21	2	0	0	1	4	6	1	0	0	1	1	1	0	0	4	3	2	0	0	-9	2	5	3	4	8	7	35	10	-19
150923_1155	2	subjects	10	22	2	0	0	1	4	6	1	0	0	1	0	0	1	13	1	0	12	0	2	-1	3	5	3	4	8	7	17	28	9
150923_1155	2	subjects	10	23	2	0	0	1	4	6	1	0	0	1	1	1	0	0	13	12	11	0	0	10	2	5	3	4	8	7	35	10	7
150923_1155	2	subjects	10	24	2	0	0	1	4	6	1	0	1	0	1	0	0	14	0	0	14	0	0	11	1	5	3	4	8	7	18	27	-6
150923_1155	2	globals	Period	NumPeriods	RepeatTreatment	GMIN	GMAX	regle	ENDOWMENT	COST_AB_1	COST_AB_2	COST_AC_1	COST_AC_2	COST_CB_1	COST_CB_2	COST_BD_1	COST_BD_2	COST_CD_1	COST_CD_2	R	ABD	ACBD	ACD	num_rounds	P_S1	P_S2	S1_Presence	S2_Presence	S1_Counter	S2_Counter	Cap_S1	Cap_S2
150923_1155	2	globals	11	20	0	-12	12	0	45	10	10	0	0	20	1	0	0	10	10	0	1	2	3	20	0.2	0.8	0	0	0	0	4	16
150923_1155	2	subjects	Period	Subject	Group	Profit	TotalProfit	Participate	S1_Counter	S2_Counter	S1_Presence	S2_Presence	AB_Select	AC_Select	BD_Select	CB_Select	CD_Select	TimeABChoiceOK	TimeACChoiceOK	TimeCBChoiceOK	TimeBDChoiceOK	TimeCDChoiceOK	TimeCancelChoiceOK	TimeConfirmChoiceOK	Choice	CountABD	CountACBD	CountACD	Count_LinkBD	Count_LinkAC	Cost	Profit_NoInfo	TimeContinueProfitOK
150923_1155	2	subjects	11	1	1	0	0	1	4	7	0	1	0	1	0	0	1	0	14	0	0	13	-	13	3	4	4	4	8	8	18	27	14
150923_1155	2	subjects	11	2	1	0	0	1	4	7	0	1	0	1	0	0	1	0	0	0	0	14	-	13	3	4	4	4	8	8	18	27	12
150923_1155	2	subjects	11	3	1	0	0	1	4	7	0	1	1	0	1	0	0	11	0	0	10	0	-	9	1	4	4	4	8	8	18	27	11
150923_1155	2	subjects	11	4	1	0	0	1	4	7	0	1	1	0	1	0	0	13	0	0	13	0	-	10	1	4	4	4	8	8	18	27	2
150923_1155	2	subjects	11	5	1	0	0	1	4	7	0	1	0	1	1	1	0	0	14	13	12	0	-	10	2	4	4	4	8	8	17	28	3
150923_1155	2	subjects	11	6	1	0	0	1	4	7	0	1	0	1	0	0	1	0	14	0	0	13	-	12	3	4	4	4	8	8	18	27	13
150923_1155	2	subjects	11	7	1	0	0	1	4	7	0	1	0	1	1	1	0	0	11	10	9	0	-	8	2	4	4	4	8	8	17	28	13
150923_1155	2	subjects	11	8	1	0	0	1	4	7	0	1	1	0	1	0	0	5	14	0	4	0	-	2	1	4	4	4	8	8	18	27	13
150923_1155	2	subjects	11	9	1	0	0	1	4	7	0	1	0	1	0	0	1	0	15	0	0	15	-	14	3	4	4	4	8	8	18	27	13
150923_1155	2	subjects	11	10	1	0	0	1	4	7	0	1	0	1	1	1	0	0	15	14	11	0	-	10	2	4	4	4	8	8	17	28	10
150923_1155	2	subjects	11	11	1	0	0	1	4	7	0	1	0	1	1	1	0	0	11	11	10	0	-	9	2	4	4	4	8	8	17	28	11
150923_1155	2	subjects	11	12	1	0	0	1	4	7	0	1	1	0	1	0	0	13	0	0	12	0	-	11	1	4	4	4	8	8	18	27	12
150923_1155	2	subjects	11	13	2	0	0	1	4	7	0	1	1	0	1	0	0	10	0	0	9	0	-	8	1	5	1	6	6	7	16	29	14
150923_1155	2	subjects	11	14	2	0	0	1	4	7	0	1	1	0	1	0	0	15	0	0	15	0	-	13	1	5	1	6	6	7	16	29	12
150923_1155	2	subjects	11	15	2	0	0	1	4	7	0	1	0	1	0	0	1	0	14	0	0	9	-	3	3	5	1	6	6	7	17	28	12
150923_1155	2	subjects	11	16	2	0	0	1	4	7	0	1	0	1	0	0	1	0	14	0	0	13	-	12	3	5	1	6	6	7	17	28	12
150923_1155	2	subjects	11	17	2	0	0	1	4	7	0	1	1	0	1	0	0	10	0	0	8	0	-	7	1	5	1	6	6	7	16	29	10
150923_1155	2	subjects	11	18	2	0	0	1	4	7	0	1	0	1	0	0	1	0	8	0	0	8	-	6	3	5	1	6	6	7	17	28	11
150923_1155	2	subjects	11	19	2	0	0	1	4	7	0	1	0	1	0	0	1	0	15	0	0	14	-	13	3	5	1	6	6	7	17	28	11
150923_1155	2	subjects	11	20	2	0	0	1	4	7	0	1	1	0	1	0	0	14	15	0	13	0	-	12	1	5	1	6	6	7	16	29	14
150923_1155	2	subjects	11	21	2	0	0	1	4	7	0	1	0	1	1	1	0	0	15	14	13	0	-	10	2	5	1	6	6	7	14	31	4
150923_1155	2	subjects	11	22	2	0	0	1	4	7	0	1	0	1	0	0	1	0	14	0	0	13	-	11	3	5	1	6	6	7	17	28	14
150923_1155	2	subjects	11	23	2	0	0	1	4	7	0	1	1	0	1	0	0	10	0	0	10	0	-	9	1	5	1	6	6	7	16	29	4
150923_1155	2	subjects	11	24	2	0	0	1	4	7	0	1	0	1	0	0	1	0	14	0	0	13	-	12	3	5	1	6	6	7	17	28	5
150923_1155	2	globals	Period	NumPeriods	RepeatTreatment	GMIN	GMAX	regle	ENDOWMENT	COST_AB_1	COST_AB_2	COST_AC_1	COST_AC_2	COST_CB_1	COST_CB_2	COST_BD_1	COST_BD_2	COST_CD_1	COST_CD_2	R	ABD	ACBD	ACD	num_rounds	P_S1	P_S2	S1_Presence	S2_Presence	S1_Counter	S2_Counter	Cap_S1	Cap_S2
150923_1155	2	globals	12	20	0	-12	12	0	45	10	10	0	0	20	1	0	0	10	10	1	1	2	3	20	0.2	0.8	0	0	0	0	4	16
150923_1155	2	subjects	Period	Subject	Group	Profit	TotalProfit	Participate	S1_Counter	S2_Counter	S1_Presence	S2_Presence	AB_Select	AC_Select	BD_Select	CB_Select	CD_Select	TimeABChoiceOK	TimeACChoiceOK	TimeCBChoiceOK	TimeBDChoiceOK	TimeCDChoiceOK	TimeCancelChoiceOK	TimeConfirmChoiceOK	Choice	CountABD	CountACBD	CountACD	Count_LinkBD	Count_LinkAC	Cost	Profit_NoInfo	TimeContinueProfitOK
150923_1155	2	subjects	12	1	1	0	0	1	4	8	0	1	0	1	0	0	1	0	13	0	0	13	-	12	3	3	2	7	5	9	19	26	14
150923_1155	2	subjects	12	2	1	0	0	1	4	8	0	1	0	1	0	0	1	0	14	0	0	13	-	12	3	3	2	7	5	9	19	26	12
150923_1155	2	subjects	12	3	1	0	0	1	4	8	0	1	0	1	0	0	1	0	10	0	0	9	-	8	3	3	2	7	5	9	19	26	12
150923_1155	2	subjects	12	4	1	0	0	1	4	8	0	1	0	1	0	0	1	0	13	0	0	12	-	11	3	3	2	7	5	9	19	26	4
150923_1155	2	subjects	12	5	1	0	0	1	4	8	0	1	0	1	0	0	1	0	11	0	0	10	-	8	3	3	2	7	5	9	19	26	5
150923_1155	2	subjects	12	6	1	0	0	1	4	8	0	1	1	0	1	0	0	14	0	0	13	0	-	12	1	3	2	7	5	9	15	30	14
150923_1155	2	subjects	12	7	1	0	0	1	4	8	0	1	0	1	1	1	0	0	12	6	5	0	-	2	2	3	2	7	5	9	15	30	13
150923_1155	2	subjects	12	8	1	0	0	1	4	8	0	1	1	0	1	0	0	9	0	0	8	0	-	6	1	3	2	7	5	9	15	30	11
150923_1155	2	subjects	12	9	1	0	0	1	4	8	0	1	1	0	1	0	0	15	0	0	15	0	-	13	1	3	2	7	5	9	15	30	10
150923_1155	2	subjects	12	10	1	0	0	1	4	8	0	1	0	1	0	0	1	0	15	0	0	14	-	13	3	3	2	7	5	9	19	26	9
150923_1155	2	subjects	12	11	1	0	0	1	4	8	0	1	0	1	1	1	0	0	14	13	12	0	-	11	2	3	2	7	5	9	15	30	12
150923_1155	2	subjects	12	12	1	0	0	1	4	8	0	1	0	1	0	0	1	0	14	0	0	13	-	12	3	3	2	7	5	9	19	26	10
150923_1155	2	subjects	12	13	2	0	0	1	4	8	0	1	1	0	1	0	0	13	0	0	12	0	-	11	1	5	1	6	6	7	16	29	14
150923_1155	2	subjects	12	14	2	0	0	1	4	8	0	1	1	0	1	0	0	15	0	0	14	0	-	13	1	5	1	6	6	7	16	29	10
150923_1155	2	subjects	12	15	2	0	0	1	4	8	0	1	1	0	1	0	0	12	0	0	10	0	-	4	1	5	1	6	6	7	16	29	13
150923_1155	2	subjects	12	16	2	0	0	1	4	8	0	1	0	1	1	1	0	0	13	12	12	0	-	11	2	5	1	6	6	7	14	31	11
150923_1155	2	subjects	12	17	2	0	0	1	4	8	0	1	1	0	1	0	0	15	0	0	14	0	-	13	1	5	1	6	6	7	16	29	12
150923_1155	2	subjects	12	18	2	0	0	1	4	8	0	1	0	1	0	0	1	0	10	0	0	8	-	7	3	5	1	6	6	7	17	28	12
150923_1155	2	subjects	12	19	2	0	0	1	4	8	0	1	0	1	0	0	1	0	14	0	0	14	-	11	3	5	1	6	6	7	17	28	13
150923_1155	2	subjects	12	20	2	0	0	1	4	8	0	1	0	1	0	0	1	0	15	0	0	14	-	12	3	5	1	6	6	7	17	28	14
150923_1155	2	subjects	12	21	2	0	0	1	4	8	0	1	0	1	0	0	1	0	11	0	0	9	-	3	3	5	1	6	6	7	17	28	6
150923_1155	2	subjects	12	22	2	0	0	1	4	8	0	1	1	0	1	0	0	14	0	0	13	0	-	12	1	5	1	6	6	7	16	29	7
150923_1155	2	subjects	12	23	2	0	0	1	4	8	0	1	0	1	0	0	1	0	3	0	0	2	-	1	3	5	1	6	6	7	17	28	4
150923_1155	2	subjects	12	24	2	0	0	1	4	8	0	1	0	1	0	0	1	0	12	0	0	11	-	8	3	5	1	6	6	7	17	28	7
150923_1155	2	globals	Period	NumPeriods	RepeatTreatment	GMIN	GMAX	regle	ENDOWMENT	COST_AB_1	COST_AB_2	COST_AC_1	COST_AC_2	COST_CB_1	COST_CB_2	COST_BD_1	COST_BD_2	COST_CD_1	COST_CD_2	R	ABD	ACBD	ACD	num_rounds	P_S1	P_S2	S1_Presence	S2_Presence	S1_Counter	S2_Counter	Cap_S1	Cap_S2
150923_1155	2	globals	13	20	0	-12	12	0	45	10	10	0	0	20	1	0	0	10	10	1	1	2	3	20	0.2	0.8	0	0	0	0	4	16
150923_1155	2	subjects	Period	Subject	Group	Profit	TotalProfit	Participate	S1_Counter	S2_Counter	S1_Presence	S2_Presence	AB_Select	AC_Select	BD_Select	CB_Select	CD_Select	TimeABChoiceOK	TimeACChoiceOK	TimeCBChoiceOK	TimeBDChoiceOK	TimeCDChoiceOK	TimeCancelChoiceOK	TimeConfirmChoiceOK	Choice	CountABD	CountACBD	CountACD	Count_LinkBD	Count_LinkAC	Cost	Profit_NoInfo	TimeContinueProfitOK
150923_1155	2	subjects	13	1	1	0	0	1	4	9	0	1	1	0	1	0	0	14	0	0	14	0	0	13	1	6	1	5	7	6	17	28	15
150923_1155	2	subjects	13	2	1	0	0	1	4	9	0	1	1	0	1	0	0	15	0	0	14	0	0	12	1	6	1	5	7	6	17	28	9
150923_1155	2	subjects	13	3	1	0	0	1	4	9	0	1	1	0	1	0	0	13	0	0	12	0	0	10	1	6	1	5	7	6	17	28	7
150923_1155	2	subjects	13	4	1	0	0	1	4	9	0	1	1	0	1	0	0	14	0	0	14	0	0	13	1	6	1	5	7	6	17	28	1
150923_1155	2	subjects	13	5	1	0	0	1	4	9	0	1	0	1	0	0	1	0	14	0	0	13	0	12	3	6	1	5	7	6	16	29	8
150923_1155	2	subjects	13	6	1	0	0	1	4	9	0	1	0	1	0	0	1	0	14	0	0	14	0	12	3	6	1	5	7	6	16	29	14
150923_1155	2	subjects	13	7	1	0	0	1	4	9	0	1	1	0	1	0	0	3	13	0	2	0	0	1	1	6	1	5	7	6	17	28	10
150923_1155	2	subjects	13	8	1	0	0	1	4	9	0	1	0	1	0	0	1	0	9	0	0	8	0	7	3	6	1	5	7	6	16	29	8
150923_1155	2	subjects	13	9	1	0	0	1	4	9	0	1	0	1	0	0	1	0	12	0	0	11	0	7	3	6	1	5	7	6	16	29	9
150923_1155	2	subjects	13	10	1	0	0	1	4	9	0	1	0	1	0	0	1	0	14	0	0	13	0	12	3	6	1	5	7	6	16	29	-5
150923_1155	2	subjects	13	11	1	0	0	1	4	9	0	1	0	1	1	1	0	0	11	11	10	0	0	9	2	6	1	5	7	6	14	31	12
150923_1155	2	subjects	13	12	1	0	0	1	4	9	0	1	1	0	1	0	0	11	0	0	10	0	13	8	1	6	1	5	7	6	17	28	11
150923_1155	2	subjects	13	13	2	0	0	1	4	9	0	1	1	0	1	0	0	6	0	0	5	0	0	4	1	6	1	5	7	6	17	28	10
150923_1155	2	subjects	13	14	2	0	0	1	4	9	0	1	1	0	1	0	0	15	0	0	15	0	0	14	1	6	1	5	7	6	17	28	8
150923_1155	2	subjects	13	15	2	0	0	1	4	9	0	1	0	1	0	0	1	0	15	0	0	14	0	9	3	6	1	5	7	6	16	29	11
150923_1155	2	subjects	13	16	2	0	0	1	4	9	0	1	1	0	1	0	0	12	0	0	10	0	0	9	1	6	1	5	7	6	17	28	11
150923_1155	2	subjects	13	17	2	0	0	1	4	9	0	1	0	1	0	0	1	0	15	0	0	14	0	13	3	6	1	5	7	6	16	29	8
150923_1155	2	subjects	13	18	2	0	0	1	4	9	0	1	0	1	0	0	1	0	14	0	0	13	0	12	3	6	1	5	7	6	16	29	7
150923_1155	2	subjects	13	19	2	0	0	1	4	9	0	1	0	1	0	0	1	0	14	0	0	12	0	11	3	6	1	5	7	6	16	29	10
150923_1155	2	subjects	13	20	2	0	0	1	4	9	0	1	0	1	0	0	1	0	14	0	0	13	0	12	3	6	1	5	7	6	16	29	14
150923_1155	2	subjects	13	21	2	0	0	1	4	9	0	1	0	1	1	1	0	14	12	12	11	0	0	2	2	6	1	5	7	6	14	31	-3
150923_1155	2	subjects	13	22	2	0	0	1	4	9	0	1	1	0	1	0	0	15	0	0	15	0	0	14	1	6	1	5	7	6	17	28	12
150923_1155	2	subjects	13	23	2	0	0	1	4	9	0	1	1	0	1	0	0	14	0	0	14	0	0	12	1	6	1	5	7	6	17	28	8
150923_1155	2	subjects	13	24	2	0	0	1	4	9	0	1	1	0	1	0	0	14	0	0	14	0	0	12	1	6	1	5	7	6	17	28	6
150923_1155	2	globals	Period	NumPeriods	RepeatTreatment	GMIN	GMAX	regle	ENDOWMENT	COST_AB_1	COST_AB_2	COST_AC_1	COST_AC_2	COST_CB_1	COST_CB_2	COST_BD_1	COST_BD_2	COST_CD_1	COST_CD_2	R	ABD	ACBD	ACD	num_rounds	P_S1	P_S2	S1_Presence	S2_Presence	S1_Counter	S2_Counter	Cap_S1	Cap_S2
150923_1155	2	globals	14	20	0	-12	12	0	45	10	10	0	0	20	1	0	0	10	10	0	1	2	3	20	0.2	0.8	0	0	0	0	4	16
150923_1155	2	subjects	Period	Subject	Group	Profit	TotalProfit	Participate	S1_Counter	S2_Counter	S1_Presence	S2_Presence	AB_Select	AC_Select	BD_Select	CB_Select	CD_Select	TimeABChoiceOK	TimeACChoiceOK	TimeCBChoiceOK	TimeBDChoiceOK	TimeCDChoiceOK	TimeCancelChoiceOK	TimeConfirmChoiceOK	Choice	CountABD	CountACBD	CountACD	Count_LinkBD	Count_LinkAC	Cost	Profit_NoInfo	TimeContinueProfitOK
150923_1155	2	subjects	14	1	1	0	0	1	4	10	0	1	1	0	1	0	0	15	0	0	14	0	-	13	1	7	1	4	8	5	18	27	15
150923_1155	2	subjects	14	2	1	0	0	1	4	10	0	1	0	1	0	0	1	0	14	0	0	13	-	12	3	7	1	4	8	5	15	30	10
150923_1155	2	subjects	14	3	1	0	0	1	4	10	0	1	1	0	1	0	0	15	0	0	14	0	-	13	1	7	1	4	8	5	18	27	12
150923_1155	2	subjects	14	4	1	0	0	1	4	10	0	1	1	0	1	0	0	13	0	0	12	0	-	11	1	7	1	4	8	5	18	27	-1
150923_1155	2	subjects	14	5	1	0	0	1	4	10	0	1	1	0	1	0	0	14	0	0	13	0	-	11	1	7	1	4	8	5	18	27	5
150923_1155	2	subjects	14	6	1	0	0	1	4	10	0	1	0	1	0	0	1	0	14	0	0	13	-	12	3	7	1	4	8	5	15	30	12
150923_1155	2	subjects	14	7	1	0	0	1	4	10	0	1	0	1	1	1	0	0	13	-2	-3	2	-	-4	2	7	1	4	8	5	14	31	12
150923_1155	2	subjects	14	8	1	0	0	1	4	10	0	1	1	0	1	0	0	6	0	0	6	0	-	3	1	7	1	4	8	5	18	27	10
150923_1155	2	subjects	14	9	1	0	0	1	4	10	0	1	0	1	0	0	1	0	14	0	0	14	-	13	3	7	1	4	8	5	15	30	13
150923_1155	2	subjects	14	10	1	0	0	1	4	10	0	1	1	0	1	0	0	12	0	0	11	0	-	10	1	7	1	4	8	5	18	27	3
150923_1155	2	subjects	14	11	1	0	0	1	4	10	0	1	0	1	0	0	1	0	14	0	0	13	-	12	3	7	1	4	8	5	15	30	12
150923_1155	2	subjects	14	12	1	0	0	1	4	10	0	1	1	0	1	0	0	15	0	0	14	0	-	13	1	7	1	4	8	5	18	27	6
150923_1155	2	subjects	14	13	2	0	0	1	4	10	0	1	1	0	1	0	0	14	0	0	13	0	-	12	1	7	1	4	8	5	18	27	13
150923_1155	2	subjects	14	14	2	0	0	1	4	10	0	1	0	1	1	1	0	0	14	13	12	0	-	11	2	7	1	4	8	5	14	31	8
150923_1155	2	subjects	14	15	2	0	0	1	4	10	0	1	1	0	1	0	0	14	0	0	13	0	-	8	1	7	1	4	8	5	18	27	11
150923_1155	2	subjects	14	16	2	0	0	1	4	10	0	1	1	0	1	0	0	7	0	0	6	0	-	5	1	7	1	4	8	5	18	27	8
150923_1155	2	subjects	14	17	2	0	0	1	4	10	0	1	0	1	0	0	1	0	15	0	0	14	-	13	3	7	1	4	8	5	15	30	12
150923_1155	2	subjects	14	18	2	0	0	1	4	10	0	1	0	1	0	0	1	0	14	0	0	13	-	10	3	7	1	4	8	5	15	30	9
150923_1155	2	subjects	14	19	2	0	0	1	4	10	0	1	0	1	0	0	1	0	15	0	0	14	-	13	3	7	1	4	8	5	15	30	11
150923_1155	2	subjects	14	20	2	0	0	1	4	10	0	1	1	0	1	0	0	15	0	0	14	0	-	13	1	7	1	4	8	5	18	27	14
150923_1155	2	subjects	14	21	2	0	0	1	4	10	0	1	1	0	1	0	0	11	15	0	10	14	-	8	1	7	1	4	8	5	18	27	5
150923_1155	2	subjects	14	22	2	0	0	1	4	10	0	1	0	1	0	0	1	0	14	0	0	13	-	12	3	7	1	4	8	5	15	30	9
150923_1155	2	subjects	14	23	2	0	0	1	4	10	0	1	1	0	1	0	0	13	14	0	13	0	-	12	1	7	1	4	8	5	18	27	12
150923_1155	2	subjects	14	24	2	0	0	1	4	10	0	1	1	0	1	0	0	15	0	0	14	0	-	13	1	7	1	4	8	5	18	27	5
150923_1155	2	globals	Period	NumPeriods	RepeatTreatment	GMIN	GMAX	regle	ENDOWMENT	COST_AB_1	COST_AB_2	COST_AC_1	COST_AC_2	COST_CB_1	COST_CB_2	COST_BD_1	COST_BD_2	COST_CD_1	COST_CD_2	R	ABD	ACBD	ACD	num_rounds	P_S1	P_S2	S1_Presence	S2_Presence	S1_Counter	S2_Counter	Cap_S1	Cap_S2
150923_1155	2	globals	15	20	0	-12	12	0	45	10	10	0	0	20	1	0	0	10	10	0	1	2	3	20	0.2	0.8	0	0	0	0	4	16
150923_1155	2	subjects	Period	Subject	Group	Profit	TotalProfit	Participate	S1_Counter	S2_Counter	S1_Presence	S2_Presence	AB_Select	AC_Select	BD_Select	CB_Select	CD_Select	TimeABChoiceOK	TimeACChoiceOK	TimeCBChoiceOK	TimeBDChoiceOK	TimeCDChoiceOK	TimeCancelChoiceOK	TimeConfirmChoiceOK	Choice	CountABD	CountACBD	CountACD	Count_LinkBD	Count_LinkAC	Cost	Profit_NoInfo	TimeContinueProfitOK
150923_1155	2	subjects	15	1	1	0	0	1	4	11	0	1	0	1	0	0	1	0	15	0	0	14	-	13	3	5	1	6	6	7	17	28	14
150923_1155	2	subjects	15	2	1	0	0	1	4	11	0	1	0	1	0	0	1	0	15	0	0	9	-	8	3	5	1	6	6	7	17	28	11
150923_1155	2	subjects	15	3	1	0	0	1	4	11	0	1	1	0	1	0	0	10	0	0	10	0	-	8	1	5	1	6	6	7	16	29	8
150923_1155	2	subjects	15	4	1	0	0	1	4	11	0	1	1	0	1	0	0	15	0	0	14	0	-	13	1	5	1	6	6	7	16	29	4
150923_1155	2	subjects	15	5	1	0	0	1	4	11	0	1	0	1	0	0	1	0	12	0	0	11	-	8	3	5	1	6	6	7	17	28	5
150923_1155	2	subjects	15	6	1	0	0	1	4	11	0	1	1	0	1	0	0	14	0	0	13	0	-	11	1	5	1	6	6	7	16	29	13
150923_1155	2	subjects	15	7	1	0	0	1	4	11	0	1	1	0	1	0	0	6	15	0	5	11	-	-4	1	5	1	6	6	7	16	29	11
150923_1155	2	subjects	15	8	1	0	0	1	4	11	0	1	1	0	1	0	0	11	0	0	10	0	-	9	1	5	1	6	6	7	16	29	11
150923_1155	2	subjects	15	9	1	0	0	1	4	11	0	1	0	1	0	0	1	0	6	6	0	4	-	3	3	5	1	6	6	7	17	28	13
150923_1155	2	subjects	15	10	1	0	0	1	4	11	0	1	0	1	0	0	1	0	11	0	0	10	-	8	3	5	1	6	6	7	17	28	-8
150923_1155	2	subjects	15	11	1	0	0	1	4	11	0	1	0	1	1	1	0	0	13	13	12	0	-	11	2	5	1	6	6	7	14	31	10
150923_1155	2	subjects	15	12	1	0	0	1	4	11	0	1	0	1	0	0	1	0	11	0	0	8	-	6	3	5	1	6	6	7	17	28	13
150923_1155	2	subjects	15	13	2	0	0	1	4	11	0	1	1	0	1	0	0	11	0	0	11	0	-	10	1	2	1	9	3	10	13	32	4
150923_1155	2	subjects	15	14	2	0	0	1	4	11	0	1	0	1	0	0	1	0	15	0	0	14	-	13	3	2	1	9	3	10	20	25	13
150923_1155	2	subjects	15	15	2	0	0	1	4	11	0	1	0	1	0	0	1	0	13	0	0	11	-	3	3	2	1	9	3	10	20	25	8
150923_1155	2	subjects	15	16	2	0	0	1	4	11	0	1	0	1	0	0	1	0	12	0	0	10	-	10	3	2	1	9	3	10	20	25	13
150923_1155	2	subjects	15	17	2	0	0	1	4	11	0	1	0	1	0	0	1	0	15	0	0	14	-	13	3	2	1	9	3	10	20	25	7
150923_1155	2	subjects	15	18	2	0	0	1	4	11	0	1	0	1	0	0	1	0	14	0	0	13	-	12	3	2	1	9	3	10	20	25	8
150923_1155	2	subjects	15	19	2	0	0	1	4	11	0	1	0	1	0	0	1	0	15	0	0	14	-	13	3	2	1	9	3	10	20	25	10
150923_1155	2	subjects	15	20	2	0	0	1	4	11	0	1	1	0	1	0	0	14	0	0	14	0	-	12	1	2	1	9	3	10	13	32	13
150923_1155	2	subjects	15	21	2	0	0	1	4	11	0	1	0	1	0	0	1	0	14	0	0	14	-	12	3	2	1	9	3	10	20	25	8
150923_1155	2	subjects	15	22	2	0	0	1	4	11	0	1	0	1	0	0	1	0	15	0	0	15	-	14	3	2	1	9	3	10	20	25	10
150923_1155	2	subjects	15	23	2	0	0	1	4	11	0	1	0	1	0	0	1	0	99999	0	0	15	-	14	3	2	1	9	3	10	20	25	11
150923_1155	2	subjects	15	24	2	0	0	1	4	11	0	1	0	1	1	1	0	0	0	14	13	0	-	12	2	2	1	9	3	10	14	31	9
150923_1155	2	globals	Period	NumPeriods	RepeatTreatment	GMIN	GMAX	regle	ENDOWMENT	COST_AB_1	COST_AB_2	COST_AC_1	COST_AC_2	COST_CB_1	COST_CB_2	COST_BD_1	COST_BD_2	COST_CD_1	COST_CD_2	R	ABD	ACBD	ACD	num_rounds	P_S1	P_S2	S1_Presence	S2_Presence	S1_Counter	S2_Counter	Cap_S1	Cap_S2
150923_1155	2	globals	16	20	0	-12	12	0	45	10	10	0	0	20	1	0	0	10	10	0	1	2	3	20	0.2	0.8	0	0	0	0	4	16
150923_1155	2	subjects	Period	Subject	Group	Profit	TotalProfit	Participate	S1_Counter	S2_Counter	S1_Presence	S2_Presence	AB_Select	AC_Select	BD_Select	CB_Select	CD_Select	TimeABChoiceOK	TimeACChoiceOK	TimeCBChoiceOK	TimeBDChoiceOK	TimeCDChoiceOK	TimeCancelChoiceOK	TimeConfirmChoiceOK	Choice	CountABD	CountACBD	CountACD	Count_LinkBD	Count_LinkAC	Cost	Profit_NoInfo	TimeContinueProfitOK
150923_1155	2	subjects	16	1	1	0	0	1	4	12	0	1	1	0	1	0	0	15	0	0	14	0	-	12	1	4	1	7	5	8	15	30	14
150923_1155	2	subjects	16	2	1	0	0	1	4	12	0	1	1	0	1	0	0	13	0	0	12	0	-	11	1	4	1	7	5	8	15	30	10
150923_1155	2	subjects	16	3	1	0	0	1	4	12	0	1	0	1	0	0	1	0	15	0	0	14	-	13	3	4	1	7	5	8	18	27	13
150923_1155	2	subjects	16	4	1	0	0	1	4	12	0	1	1	0	1	0	0	15	0	0	14	0	-	13	1	4	1	7	5	8	15	30	-2
150923_1155	2	subjects	16	5	1	0	0	1	4	12	0	1	0	1	0	0	1	0	14	0	0	12	-	10	3	4	1	7	5	8	18	27	8
150923_1155	2	subjects	16	6	1	0	0	1	4	12	0	1	0	1	0	0	1	0	14	0	0	13	-	12	3	4	1	7	5	8	18	27	14
150923_1155	2	subjects	16	7	1	0	0	1	4	12	0	1	0	1	1	1	0	0	15	15	14	0	-	12	2	4	1	7	5	8	14	31	10
150923_1155	2	subjects	16	8	1	0	0	1	4	12	0	1	0	1	0	0	1	0	12	0	0	9	-	6	3	4	1	7	5	8	18	27	12
150923_1155	2	subjects	16	9	1	0	0	1	4	12	0	1	0	1	0	0	1	0	99999	0	0	15	-	14	3	4	1	7	5	8	18	27	11
150923_1155	2	subjects	16	10	1	0	0	1	4	12	0	1	0	1	0	0	1	0	10	0	0	5	-	4	3	4	1	7	5	8	18	27	9
150923_1155	2	subjects	16	11	1	0	0	1	4	12	0	1	0	1	0	0	1	0	8	0	0	7	-	6	3	4	1	7	5	8	18	27	10
150923_1155	2	subjects	16	12	1	0	0	1	4	12	0	1	1	0	1	0	0	14	0	0	12	0	-	11	1	4	1	7	5	8	15	30	13
150923_1155	2	subjects	16	13	2	0	0	1	4	12	0	1	0	1	0	0	1	9	7	0	10	7	-	6	3	6	1	5	7	6	16	29	-15
150923_1155	2	subjects	16	14	2	0	0	1	4	12	0	1	0	1	0	0	1	0	12	0	0	12	-	11	3	6	1	5	7	6	16	29	12
150923_1155	2	subjects	16	15	2	0	0	1	4	12	0	1	0	1	0	0	1	0	14	0	0	12	-	-1	3	6	1	5	7	6	16	29	9
150923_1155	2	subjects	16	16	2	0	0	1	4	12	0	1	0	1	0	0	1	0	14	0	0	12	-	11	3	6	1	5	7	6	16	29	12
150923_1155	2	subjects	16	17	2	0	0	1	4	12	0	1	0	1	0	0	1	0	15	0	0	14	-	13	3	6	1	5	7	6	16	29	13
150923_1155	2	subjects	16	18	2	0	0	1	4	12	0	1	1	0	1	0	0	5	7	0	4	14	-	3	1	6	1	5	7	6	17	28	12
150923_1155	2	subjects	16	19	2	0	0	1	4	12	0	1	1	0	1	0	0	12	13	0	11	0	-	10	1	6	1	5	7	6	17	28	12
150923_1155	2	subjects	16	20	2	0	0	1	4	12	0	1	1	0	1	0	0	15	0	0	14	0	-	13	1	6	1	5	7	6	17	28	14
150923_1155	2	subjects	16	21	2	0	0	1	4	12	0	1	1	0	1	0	0	14	0	0	13	0	-	6	1	6	1	5	7	6	17	28	8
150923_1155	2	subjects	16	22	2	0	0	1	4	12	0	1	1	0	1	0	0	14	0	0	13	0	-	12	1	6	1	5	7	6	17	28	11
150923_1155	2	subjects	16	23	2	0	0	1	4	12	0	1	1	0	1	0	0	99999	0	0	15	0	-	13	1	6	1	5	7	6	17	28	12
150923_1155	2	subjects	16	24	2	0	0	1	4	12	0	1	0	1	1	1	0	0	10	9	8	0	-	7	2	6	1	5	7	6	14	31	11
150923_1155	2	globals	Period	NumPeriods	RepeatTreatment	GMIN	GMAX	regle	ENDOWMENT	COST_AB_1	COST_AB_2	COST_AC_1	COST_AC_2	COST_CB_1	COST_CB_2	COST_BD_1	COST_BD_2	COST_CD_1	COST_CD_2	R	ABD	ACBD	ACD	num_rounds	P_S1	P_S2	S1_Presence	S2_Presence	S1_Counter	S2_Counter	Cap_S1	Cap_S2
150923_1155	2	globals	17	20	0	-12	12	0	45	10	10	0	0	20	1	0	0	10	10	1	1	2	3	20	0.2	0.8	0	0	0	0	4	16
150923_1155	2	subjects	Period	Subject	Group	Profit	TotalProfit	Participate	S1_Counter	S2_Counter	S1_Presence	S2_Presence	AB_Select	AC_Select	BD_Select	CB_Select	CD_Select	TimeABChoiceOK	TimeACChoiceOK	TimeCBChoiceOK	TimeBDChoiceOK	TimeCDChoiceOK	TimeCancelChoiceOK	TimeConfirmChoiceOK	Choice	CountABD	CountACBD	CountACD	Count_LinkBD	Count_LinkAC	Cost	Profit_NoInfo	TimeContinueProfitOK
150923_1155	2	subjects	17	1	1	0	0	1	4	13	0	1	0	1	0	0	1	0	15	0	0	14	-	13	3	5	1	6	6	7	17	28	14
150923_1155	2	subjects	17	2	1	0	0	1	4	13	0	1	1	0	1	0	0	15	0	0	12	0	-	11	1	5	1	6	6	7	16	29	10
150923_1155	2	subjects	17	3	1	0	0	1	4	13	0	1	1	0	1	0	0	15	0	0	14	0	-	12	1	5	1	6	6	7	16	29	13
150923_1155	2	subjects	17	4	1	0	0	1	4	13	0	1	0	1	0	0	1	0	15	0	0	14	-	12	3	5	1	6	6	7	17	28	-5
150923_1155	2	subjects	17	5	1	0	0	1	4	13	0	1	1	0	1	0	0	9	0	0	7	0	-	5	1	5	1	6	6	7	16	29	-1
150923_1155	2	subjects	17	6	1	0	0	1	4	13	0	1	0	1	0	0	1	0	15	0	0	14	-	13	3	5	1	6	6	7	17	28	14
150923_1155	2	subjects	17	7	1	0	0	1	4	13	0	1	0	1	0	0	1	0	7	0	0	-1	-	-2	3	5	1	6	6	7	17	28	10
150923_1155	2	subjects	17	8	1	0	0	1	4	13	0	1	1	0	1	0	0	12	0	0	11	0	-	10	1	5	1	6	6	7	16	29	9
150923_1155	2	subjects	17	9	1	0	0	1	4	13	0	1	0	1	0	0	1	0	14	0	0	13	-	12	3	5	1	6	6	7	17	28	10
150923_1155	2	subjects	17	10	1	0	0	1	4	13	0	1	0	1	0	0	1	0	5	0	0	3	-	-4	3	5	1	6	6	7	17	28	6
150923_1155	2	subjects	17	11	1	0	0	1	4	13	0	1	0	1	1	1	0	0	12	12	11	0	-	10	2	5	1	6	6	7	14	31	10
150923_1155	2	subjects	17	12	1	0	0	1	4	13	0	1	1	0	1	0	0	15	0	0	14	0	-	13	1	5	1	6	6	7	16	29	12
150923_1155	2	subjects	17	13	2	0	0	1	4	13	0	1	1	0	1	0	0	15	0	0	14	0	-	13	1	7	0	5	7	5	17	28	-7
150923_1155	2	subjects	17	14	2	0	0	1	4	13	0	1	1	0	1	0	0	15	0	0	14	0	-	13	1	7	0	5	7	5	17	28	11
150923_1155	2	subjects	17	15	2	0	0	1	4	13	0	1	1	0	1	0	0	13	0	0	4	0	-	-2	1	7	0	5	7	5	17	28	6
150923_1155	2	subjects	17	16	2	0	0	1	4	13	0	1	1	0	1	0	0	15	0	0	14	0	-	13	1	7	0	5	7	5	17	28	9
150923_1155	2	subjects	17	17	2	0	0	1	4	13	0	1	1	0	1	0	0	15	0	0	14	0	-	13	1	7	0	5	7	5	17	28	11
150923_1155	2	subjects	17	18	2	0	0	1	4	13	0	1	0	1	0	0	1	0	15	0	0	14	-	12	3	7	0	5	7	5	15	30	12
150923_1155	2	subjects	17	19	2	0	0	1	4	13	0	1	1	0	1	0	0	15	0	0	14	0	-	12	1	7	0	5	7	5	17	28	12
150923_1155	2	subjects	17	20	2	0	0	1	4	13	0	1	0	1	0	0	1	0	14	0	0	11	-	10	3	7	0	5	7	5	15	30	14
150923_1155	2	subjects	17	21	2	0	0	1	4	13	0	1	0	1	0	0	1	0	15	0	0	14	-	10	3	7	0	5	7	5	15	30	3
150923_1155	2	subjects	17	22	2	0	0	1	4	13	0	1	1	0	1	0	0	15	0	0	14	0	-	13	1	7	0	5	7	5	17	28	12
150923_1155	2	subjects	17	23	2	0	0	1	4	13	0	1	0	1	0	0	1	0	15	0	0	15	-	14	3	7	0	5	7	5	15	30	-2
150923_1155	2	subjects	17	24	2	0	0	1	4	13	0	1	0	1	0	0	1	0	11	0	0	9	-	9	3	7	0	5	7	5	15	30	7
150923_1155	2	globals	Period	NumPeriods	RepeatTreatment	GMIN	GMAX	regle	ENDOWMENT	COST_AB_1	COST_AB_2	COST_AC_1	COST_AC_2	COST_CB_1	COST_CB_2	COST_BD_1	COST_BD_2	COST_CD_1	COST_CD_2	R	ABD	ACBD	ACD	num_rounds	P_S1	P_S2	S1_Presence	S2_Presence	S1_Counter	S2_Counter	Cap_S1	Cap_S2
150923_1155	2	globals	18	20	0	-12	12	0	45	10	10	0	0	20	1	0	0	10	10	0	1	2	3	20	0.2	0.8	0	0	0	0	4	16
150923_1155	2	subjects	Period	Subject	Group	Profit	TotalProfit	Participate	S1_Counter	S2_Counter	S1_Presence	S2_Presence	AB_Select	AC_Select	BD_Select	CB_Select	CD_Select	TimeABChoiceOK	TimeACChoiceOK	TimeCBChoiceOK	TimeBDChoiceOK	TimeCDChoiceOK	TimeCancelChoiceOK	TimeConfirmChoiceOK	Choice	CountABD	CountACBD	CountACD	Count_LinkBD	Count_LinkAC	Cost	Profit_NoInfo	TimeContinueProfitOK
150923_1155	2	subjects	18	1	1	0	0	1	4	14	0	1	1	0	1	0	0	14	0	0	13	0	-	13	1	6	1	5	7	6	17	28	15
150923_1155	2	subjects	18	2	1	0	0	1	4	14	0	1	0	1	0	0	1	0	15	0	0	14	-	13	3	6	1	5	7	6	16	29	12
150923_1155	2	subjects	18	3	1	0	0	1	4	14	0	1	0	1	0	0	1	0	14	0	0	12	-	11	3	6	1	5	7	6	16	29	11
150923_1155	2	subjects	18	4	1	0	0	1	4	14	0	1	0	1	0	0	1	0	12	0	0	11	-	9	3	6	1	5	7	6	16	29	1
150923_1155	2	subjects	18	5	1	0	0	1	4	14	0	1	0	1	1	1	0	0	11	9	8	0	-	5	2	6	1	5	7	6	14	31	8
150923_1155	2	subjects	18	6	1	0	0	1	4	14	0	1	0	1	0	0	1	0	13	0	0	12	-	11	3	6	1	5	7	6	16	29	13
150923_1155	2	subjects	18	7	1	0	0	1	4	14	0	1	1	0	1	0	0	13	0	0	9	0	-	8	1	6	1	5	7	6	17	28	12
150923_1155	2	subjects	18	8	1	0	0	1	4	14	0	1	1	0	1	0	0	12	0	0	11	0	-	10	1	6	1	5	7	6	17	28	11
150923_1155	2	subjects	18	9	1	0	0	1	4	14	0	1	0	1	0	0	1	0	15	0	0	15	-	14	3	6	1	5	7	6	16	29	9
150923_1155	2	subjects	18	10	1	0	0	1	4	14	0	1	1	0	1	0	0	15	0	0	14	0	-	13	1	6	1	5	7	6	17	28	6
150923_1155	2	subjects	18	11	1	0	0	1	4	14	0	1	1	0	1	0	0	14	0	0	13	0	-	12	1	6	1	5	7	6	17	28	12
150923_1155	2	subjects	18	12	1	0	0	1	4	14	0	1	1	0	1	0	0	14	0	0	10	0	-	9	1	6	1	5	7	6	17	28	8
150923_1155	2	subjects	18	13	2	0	0	1	4	14	0	1	1	0	1	0	0	99999	0	0	15	0	-	14	1	6	1	5	7	6	17	28	-2
150923_1155	2	subjects	18	14	2	0	0	1	4	14	0	1	1	0	1	0	0	14	0	0	13	0	-	12	1	6	1	5	7	6	17	28	10
150923_1155	2	subjects	18	15	2	0	0	1	4	14	0	1	1	0	1	0	0	14	0	0	13	0	-	9	1	6	1	5	7	6	17	28	13
150923_1155	2	subjects	18	16	2	0	0	1	4	14	0	1	1	0	1	0	0	12	0	0	11	0	-	10	1	6	1	5	7	6	17	28	11
150923_1155	2	subjects	18	17	2	0	0	1	4	14	0	1	0	1	1	1	0	0	15	0	14	0	-	13	2	6	1	5	7	6	14	31	6
150923_1155	2	subjects	18	18	2	0	0	1	4	14	0	1	0	1	0	0	1	0	11	0	0	10	-	8	3	6	1	5	7	6	16	29	12
150923_1155	2	subjects	18	19	2	0	0	1	4	14	0	1	0	1	0	0	1	0	99999	0	0	15	-	13	3	6	1	5	7	6	16	29	10
150923_1155	2	subjects	18	20	2	0	0	1	4	14	0	1	0	1	0	0	1	0	14	0	0	14	-	13	3	6	1	5	7	6	16	29	14
150923_1155	2	subjects	18	21	2	0	0	1	4	14	0	1	1	0	1	0	0	14	0	0	11	0	-	3	1	6	1	5	7	6	17	28	7
150923_1155	2	subjects	18	22	2	0	0	1	4	14	0	1	0	1	0	0	1	0	15	0	0	14	-	13	3	6	1	5	7	6	16	29	12
150923_1155	2	subjects	18	23	2	0	0	1	4	14	0	1	0	1	0	0	1	0	14	0	0	14	-	12	3	6	1	5	7	6	16	29	5
150923_1155	2	subjects	18	24	2	0	0	1	4	14	0	1	1	0	1	0	0	1	12	0	1	11	-	0	1	6	1	5	7	6	17	28	9
150923_1155	2	globals	Period	NumPeriods	RepeatTreatment	GMIN	GMAX	regle	ENDOWMENT	COST_AB_1	COST_AB_2	COST_AC_1	COST_AC_2	COST_CB_1	COST_CB_2	COST_BD_1	COST_BD_2	COST_CD_1	COST_CD_2	R	ABD	ACBD	ACD	num_rounds	P_S1	P_S2	S1_Presence	S2_Presence	S1_Counter	S2_Counter	Cap_S1	Cap_S2
150923_1155	2	globals	19	20	0	-12	12	0	45	10	10	0	0	20	1	0	0	10	10	1	1	2	3	20	0.2	0.8	0	0	0	0	4	16
150923_1155	2	subjects	Period	Subject	Group	Profit	TotalProfit	Participate	S1_Counter	S2_Counter	S1_Presence	S2_Presence	AB_Select	AC_Select	BD_Select	CB_Select	CD_Select	TimeABChoiceOK	TimeACChoiceOK	TimeCBChoiceOK	TimeBDChoiceOK	TimeCDChoiceOK	TimeCancelChoiceOK	TimeConfirmChoiceOK	Choice	CountABD	CountACBD	CountACD	Count_LinkBD	Count_LinkAC	Cost	Profit_NoInfo	TimeContinueProfitOK
150923_1155	2	subjects	19	1	1	0	0	1	4	15	0	1	1	0	1	0	0	15	0	0	14	0	-	13	1	6	0	6	6	6	16	29	15
150923_1155	2	subjects	19	2	1	0	0	1	4	15	0	1	1	0	1	0	0	14	0	0	13	0	-	12	1	6	0	6	6	6	16	29	12
150923_1155	2	subjects	19	3	1	0	0	1	4	15	0	1	0	1	0	0	1	0	13	0	0	13	-	12	3	6	0	6	6	6	16	29	12
150923_1155	2	subjects	19	4	1	0	0	1	4	15	0	1	1	0	1	0	0	15	0	0	14	0	-	13	1	6	0	6	6	6	16	29	-2
150923_1155	2	subjects	19	5	1	0	0	1	4	15	0	1	1	0	1	0	0	12	0	0	11	0	-	10	1	6	0	6	6	6	16	29	-4
150923_1155	2	subjects	19	6	1	0	0	1	4	15	0	1	0	1	0	0	1	0	14	0	0	13	-	12	3	6	0	6	6	6	16	29	14
150923_1155	2	subjects	19	7	1	0	0	1	4	15	0	1	0	1	0	0	1	0	8	0	0	3	-	2	3	6	0	6	6	6	16	29	13
150923_1155	2	subjects	19	8	1	0	0	1	4	15	0	1	1	0	1	0	0	11	15	0	10	0	-	9	1	6	0	6	6	6	16	29	12
150923_1155	2	subjects	19	9	1	0	0	1	4	15	0	1	1	0	1	0	0	15	0	0	15	0	-	11	1	6	0	6	6	6	16	29	12
150923_1155	2	subjects	19	10	1	0	0	1	4	15	0	1	0	1	0	0	1	0	15	0	0	13	-	10	3	6	0	6	6	6	16	29	10
150923_1155	2	subjects	19	11	1	0	0	1	4	15	0	1	0	1	0	0	1	0	13	0	0	11	-	9	3	6	0	6	6	6	16	29	11
150923_1155	2	subjects	19	12	1	0	0	1	4	15	0	1	0	1	0	0	1	14	12	0	13	10	-	9	3	6	0	6	6	6	16	29	13
150923_1155	2	subjects	19	13	2	0	0	1	4	15	0	1	1	0	1	0	0	15	0	0	15	0	-	13	1	5	1	6	6	7	16	29	14
150923_1155	2	subjects	19	14	2	0	0	1	4	15	0	1	1	0	1	0	0	14	0	0	14	0	-	13	1	5	1	6	6	7	16	29	10
150923_1155	2	subjects	19	15	2	0	0	1	4	15	0	1	1	0	1	0	0	14	0	0	12	0	-	9	1	5	1	6	6	7	16	29	10
150923_1155	2	subjects	19	16	2	0	0	1	4	15	0	1	0	1	0	0	1	0	7	0	0	6	-	5	3	5	1	6	6	7	17	28	11
150923_1155	2	subjects	19	17	2	0	0	1	4	15	0	1	0	1	1	1	0	0	13	0	12	0	-	11	2	5	1	6	6	7	14	31	7
150923_1155	2	subjects	19	18	2	0	0	1	4	15	0	1	0	1	0	0	1	0	14	0	0	13	-	9	3	5	1	6	6	7	17	28	9
150923_1155	2	subjects	19	19	2	0	0	1	4	15	0	1	0	1	0	0	1	0	11	0	0	10	-	9	3	5	1	6	6	7	17	28	10
150923_1155	2	subjects	19	20	2	0	0	1	4	15	0	1	0	1	0	0	1	0	12	0	0	11	-	10	3	5	1	6	6	7	17	28	14
150923_1155	2	subjects	19	21	2	0	0	1	4	15	0	1	0	1	0	0	1	0	14	0	0	12	-	5	3	5	1	6	6	7	17	28	12
150923_1155	2	subjects	19	22	2	0	0	1	4	15	0	1	1	0	1	0	0	13	0	0	12	0	-	11	1	5	1	6	6	7	16	29	13
150923_1155	2	subjects	19	23	2	0	0	1	4	15	0	1	0	1	0	0	1	0	14	0	0	14	-	13	3	5	1	6	6	7	17	28	13
150923_1155	2	subjects	19	24	2	0	0	1	4	15	0	1	1	0	1	0	0	11	13	0	9	0	-	8	1	5	1	6	6	7	16	29	13
150923_1155	2	globals	Period	NumPeriods	RepeatTreatment	GMIN	GMAX	regle	ENDOWMENT	COST_AB_1	COST_AB_2	COST_AC_1	COST_AC_2	COST_CB_1	COST_CB_2	COST_BD_1	COST_BD_2	COST_CD_1	COST_CD_2	R	ABD	ACBD	ACD	num_rounds	P_S1	P_S2	S1_Presence	S2_Presence	S1_Counter	S2_Counter	Cap_S1	Cap_S2
150923_1155	2	globals	20	20	0	-12	12	0	45	10	10	0	0	20	1	0	0	10	10	1	1	2	3	20	0.2	0.8	0	0	0	0	4	16
150923_1155	2	subjects	Period	Subject	Group	Profit	TotalProfit	Participate	S1_Counter	S2_Counter	S1_Presence	S2_Presence	AB_Select	AC_Select	BD_Select	CB_Select	CD_Select	TimeABChoiceOK	TimeACChoiceOK	TimeCBChoiceOK	TimeBDChoiceOK	TimeCDChoiceOK	TimeCancelChoiceOK	TimeConfirmChoiceOK	Choice	CountABD	CountACBD	CountACD	Count_LinkBD	Count_LinkAC	Cost	Profit_NoInfo	TimeContinueProfitOK
150923_1155	2	subjects	20	1	1	0	0	1	4	16	0	1	1	0	1	0	0	14	0	0	14	0	-	13	1	6	0	6	6	6	16	29	15
150923_1155	2	subjects	20	2	1	0	0	1	4	16	0	1	1	0	1	0	0	14	0	0	14	0	-	13	1	6	0	6	6	6	16	29	10
150923_1155	2	subjects	20	3	1	0	0	1	4	16	0	1	0	1	0	0	1	0	13	0	0	12	-	12	3	6	0	6	6	6	16	29	12
150923_1155	2	subjects	20	4	1	0	0	1	4	16	0	1	0	1	0	0	1	0	9	0	0	8	-	6	3	6	0	6	6	6	16	29	3
150923_1155	2	subjects	20	5	1	0	0	1	4	16	0	1	1	0	1	0	0	15	0	0	14	0	-	12	1	6	0	6	6	6	16	29	-19
150923_1155	2	subjects	20	6	1	0	0	1	4	16	0	1	0	1	0	0	1	0	14	0	0	13	-	12	3	6	0	6	6	6	16	29	14
150923_1155	2	subjects	20	7	1	0	0	1	4	16	0	1	1	0	1	0	0	12	0	0	12	0	-	11	1	6	0	6	6	6	16	29	11
150923_1155	2	subjects	20	8	1	0	0	1	4	16	0	1	1	0	1	0	0	11	0	0	10	0	-	9	1	6	0	6	6	6	16	29	13
150923_1155	2	subjects	20	9	1	0	0	1	4	16	0	1	0	1	0	0	1	15	15	0	0	14	-	13	3	6	0	6	6	6	16	29	13
150923_1155	2	subjects	20	10	1	0	0	1	4	16	0	1	1	0	1	0	0	10	0	0	8	0	-	7	1	6	0	6	6	6	16	29	-5
150923_1155	2	subjects	20	11	1	0	0	1	4	16	0	1	0	1	0	0	1	0	14	0	0	12	-	10	3	6	0	6	6	6	16	29	11
150923_1155	2	subjects	20	12	1	0	0	1	4	16	0	1	0	1	0	0	1	0	9	0	0	8	-	7	3	6	0	6	6	6	16	29	9
150923_1155	2	subjects	20	13	2	0	0	1	4	16	0	1	1	0	1	0	0	0	0	0	-1	0	-	-2	1	6	0	6	6	6	16	29	-16
150923_1155	2	subjects	20	14	2	0	0	1	4	16	0	1	1	0	1	0	0	14	0	0	14	0	-	13	1	6	0	6	6	6	16	29	11
150923_1155	2	subjects	20	15	2	0	0	1	4	16	0	1	1	0	1	0	0	14	0	0	7	0	-	3	1	6	0	6	6	6	16	29	10
150923_1155	2	subjects	20	16	2	0	0	1	4	16	0	1	1	0	1	0	0	15	0	0	15	0	-	14	1	6	0	6	6	6	16	29	10
150923_1155	2	subjects	20	17	2	0	0	1	4	16	0	1	1	0	1	0	0	12	0	0	10	0	-	9	1	6	0	6	6	6	16	29	11
150923_1155	2	subjects	20	18	2	0	0	1	4	16	0	1	0	1	0	0	1	0	15	0	0	14	-	11	3	6	0	6	6	6	16	29	11
150923_1155	2	subjects	20	19	2	0	0	1	4	16	0	1	0	1	0	0	1	0	14	0	0	13	-	11	3	6	0	6	6	6	16	29	13
150923_1155	2	subjects	20	20	2	0	0	1	4	16	0	1	0	1	0	0	1	0	13	0	0	13	-	12	3	6	0	6	6	6	16	29	14
150923_1155	2	subjects	20	21	2	0	0	1	4	16	0	1	1	0	1	0	0	11	0	0	10	0	-	8	1	6	0	6	6	6	16	29	-35
150923_1155	2	subjects	20	22	2	0	0	1	4	16	0	1	0	1	0	0	1	0	15	0	0	14	-	13	3	6	0	6	6	6	16	29	13
150923_1155	2	subjects	20	23	2	0	0	1	4	16	0	1	0	1	0	0	1	0	0	0	0	15	-	12	3	6	0	6	6	6	16	29	13
150923_1155	2	subjects	20	24	2	0	0	1	4	16	0	1	0	1	0	0	1	0	13	0	0	11	-	10	3	6	0	6	6	6	16	29	12
150923_1155	2	summary	Period
150923_1155	2	summary	1
150923_1155	2	summary	2
150923_1155	2	summary	3
150923_1155	2	summary	4
150923_1155	2	summary	5
150923_1155	2	summary	6
150923_1155	2	summary	7
150923_1155	2	summary	8
150923_1155	2	summary	9
150923_1155	2	summary	10
150923_1155	2	summary	11
150923_1155	2	summary	12
150923_1155	2	summary	13
150923_1155	2	summary	14
150923_1155	2	summary	15
150923_1155	2	summary	16
150923_1155	2	summary	17
150923_1155	2	summary	18
150923_1155	2	summary	19
150923_1155	2	summary	20
150923_1155	2	session	Subject	FinalProfit	ShowUpFee	ShowUpFeeInvested	MoneyAdded	MoneyToPay	MoneyEarned	randomize	Ligne	ProfitHL	SelectedProfit_NoInfo	SelectedPeriod_NoInfo
150923_1155	2	session	1	9.75	0	0	0	9.75	9.75	34	9	9.75	28	3
150923_1155	2	session	2	9.75	0	0	0	9.75	9.75	53	7	9.75	28	3
150923_1155	2	session	3	9.75	0	0	0	9.75	9.75	56	9	9.75	28	3
150923_1155	2	session	4	5	0	0	0	5	5	41	7	5	28	3
150923_1155	2	session	5	9.75	0	0	0	9.75	9.75	10	8	9.75	26	3
150923_1155	2	session	6	9.75	0	0	0	9.75	9.75	18	6	9.75	28	3
150923_1155	2	session	7	4	0	0	0	4	4	48	3	4	28	3
150923_1155	2	session	8	4	0	0	0	4	4	93	1	4	26	3
150923_1155	2	session	9	9.75	0	0	0	9.75	9.75	35	10	9.75	26	3
150923_1155	2	session	10	5	0	0	0	5	5	45	5	5	26	3
150923_1155	2	session	11	4	0	0	0	4	4	54	2	4	28	3
150923_1155	2	session	12	9.75	0	0	0	9.75	9.75	1	9	9.75	26	3
150923_1155	2	session	13	9.75	0	0	0	9.75	9.75	40	6	9.75	25	3
150923_1155	2	session	14	4	0	0	0	4	4	69	3	4	25	3
150923_1155	2	session	15	4	0	0	0	4	4	74	6	4	25	3
150923_1155	2	session	16	5	0	0	0	5	5	30	3	5	27	3
150923_1155	2	session	17	0.25	0	0	0	0.25	0.25	57	5	0.25	26	3
150923_1155	2	session	18	9.75	0	0	0	9.75	9.75	29	8	9.75	26	3
150923_1155	2	session	19	9.75	0	0	0	9.75	9.75	24	10	9.75	27	3
150923_1155	2	session	20	4	0	0	0	4	4	68	4	4	26	3
150923_1155	2	session	21	9.75	0	0	0	9.75	9.75	51	9	9.75	25	3
150923_1155	2	session	22	5	0	0	0	5	5	25	7	5	26	3
150923_1155	2	session	23	4	0	0	0	4	4	66	6	4	26	3
150923_1155	2	session	24	4	0	0	0	4	4	58	3	4	26	3
150923_1155	3	globals	Period	NumPeriods	RepeatTreatment	GMIN	GMAX	regle	ENDOWMENT	COST_AB_1	COST_AB_2	COST_AC_1	COST_AC_2	COST_CB_1	COST_CB_2	COST_BD_1	COST_BD_2	COST_CD_1	COST_CD_2	R	ABD	ACBD	ACD	num_rounds	P_S1	P_S2	S1_Presence	S2_Presence	S1_Counter	S2_Counter	Cap_S1	Cap_S2
150923_1155	3	globals	1	20	0	-12	12	0	45	10	10	0	0	20	1	0	0	10	10	1	1	2	3	20	0.2	0.8	0	0	0	0	4	16
150923_1155	3	subjects	Period	Subject	Group	Profit	TotalProfit	Participate	S1_Counter	S2_Counter	S1_Presence	S2_Presence	AB_Select	AC_Select	BD_Select	CB_Select	CD_Select	TimeABChoiceABACOK	TimeACChoiceABACOK	TimeCancelChoiceABACOK	TimeConfirmChoiceABACOK	TimeABChoiceBDCBCDOK	TimeACChoiceBDCBCDOK	TimeCBChoiceBDCBCDOK	TimeBDChoiceBDCBCDOK	TimeCDChoiceBDCBCDOK	TimeOKChoiceBDCBCDOK	Choice	CountABD	CountACBD	CountACD	Count_LinkBD	Count_LinkAC	Cost	Profit_Info	TimeContinueProfitOK
150923_1155	3	subjects	1	1	1	0	0	1	0	1	0	1	0	1	1	1	0	0	13	-	13	-	-	13	12	0	11	2	5	6	1	11	7	19	26	30
150923_1155	3	subjects	1	2	1	0	0	1	0	1	0	1	0	1	1	1	0	0	14	-	12	-	-	0	13	0	12	2	5	6	1	11	7	19	26	26
150923_1155	3	subjects	1	3	1	0	0	1	0	1	0	1	1	0	1	0	0	11	0	-	10	-	-	0	14	0	14	1	5	6	1	11	7	21	24	28
150923_1155	3	subjects	1	4	1	0	0	1	0	1	0	1	1	0	1	0	0	12	0	-	10	-	-	0	10	0	8	1	5	6	1	11	7	21	24	16
150923_1155	3	subjects	1	5	1	0	0	1	0	1	0	1	1	0	1	0	0	14	0	-	13	-	-	0	12	0	11	1	5	6	1	11	7	21	24	23
150923_1155	3	subjects	1	6	1	0	0	1	0	1	0	1	1	0	1	0	0	14	0	-	13	-	-	0	14	0	12	1	5	6	1	11	7	21	24	29
150923_1155	3	subjects	1	7	1	0	0	1	0	1	0	1	1	0	1	0	0	13	0	-	12	-	-	0	15	0	14	1	5	6	1	11	7	21	24	22
150923_1155	3	subjects	1	8	1	0	0	1	0	1	0	1	0	1	1	1	0	0	15	-	14	-	-	0	14	0	10	2	5	6	1	11	7	19	26	21
150923_1155	3	subjects	1	9	1	0	0	1	0	1	0	1	0	1	1	1	0	0	14	-	14	-	-	14	14	0	13	2	5	6	1	11	7	19	26	19
150923_1155	3	subjects	1	10	1	0	0	1	0	1	0	1	0	1	1	1	0	0	15	-	14	-	-	4	3	0	2	2	5	6	1	11	7	19	26	-15
150923_1155	3	subjects	1	11	1	0	0	1	0	1	0	1	0	1	0	0	1	0	14	-	13	-	-	0	0	14	13	3	5	6	1	11	7	17	28	27
150923_1155	3	subjects	1	12	1	0	0	1	0	1	0	1	0	1	1	1	0	0	14	-	13	-	-	14	13	0	12	2	5	6	1	11	7	19	26	24
150923_1155	3	subjects	1	13	2	0	0	1	0	1	0	1	1	0	1	0	0	7	0	-	6	-	-	0	-22	0	-23	1	3	6	3	9	9	19	26	29
150923_1155	3	subjects	1	14	2	0	0	1	0	1	0	1	0	1	1	1	0	0	14	-	12	-	-	14	11	0	10	2	3	6	3	9	9	19	26	27
150923_1155	3	subjects	1	15	2	0	0	1	0	1	0	1	0	1	1	1	0	0	14	-	13	-	-	15	14	0	13	2	3	6	3	9	9	19	26	26
150923_1155	3	subjects	1	16	2	0	0	1	0	1	0	1	0	1	1	1	0	0	13	-	10	-	-	15	14	0	12	2	3	6	3	9	9	19	26	24
150923_1155	3	subjects	1	17	2	0	0	1	0	1	0	1	0	1	1	1	0	0	14	-	13	-	-	15	15	0	14	2	3	6	3	9	9	19	26	25
150923_1155	3	subjects	1	18	2	0	0	1	0	1	0	1	0	1	1	1	0	0	14	-	14	-	-	14	14	0	13	2	3	6	3	9	9	19	26	26
150923_1155	3	subjects	1	19	2	0	0	1	0	1	0	1	0	1	1	1	0	0	14	-	13	-	-	14	13	0	12	2	3	6	3	9	9	19	26	26
150923_1155	3	subjects	1	20	2	0	0	1	0	1	0	1	0	1	0	0	1	0	14	-	13	-	-	14	13	12	11	3	3	6	3	9	9	19	26	29
150923_1155	3	subjects	1	21	2	0	0	1	0	1	0	1	0	1	0	0	1	0	13	-	7	-	-	0	0	-33	-34	3	3	6	3	9	9	19	26	26
150923_1155	3	subjects	1	22	2	0	0	1	0	1	0	1	0	1	0	0	1	0	15	-	14	-	-	0	0	15	13	3	3	6	3	9	9	19	26	27
150923_1155	3	subjects	1	23	2	0	0	1	0	1	0	1	1	0	1	0	0	14	0	-	9	-	-	0	15	0	14	1	3	6	3	9	9	19	26	26
150923_1155	3	subjects	1	24	2	0	0	1	0	1	0	1	1	0	1	0	0	12	0	-	10	-	-	0	15	0	13	1	3	6	3	9	9	19	26	22
150923_1155	3	globals	Period	NumPeriods	RepeatTreatment	GMIN	GMAX	regle	ENDOWMENT	COST_AB_1	COST_AB_2	COST_AC_1	COST_AC_2	COST_CB_1	COST_CB_2	COST_BD_1	COST_BD_2	COST_CD_1	COST_CD_2	R	ABD	ACBD	ACD	num_rounds	P_S1	P_S2	S1_Presence	S2_Presence	S1_Counter	S2_Counter	Cap_S1	Cap_S2
150923_1155	3	globals	2	20	0	-12	12	0	45	10	10	0	0	20	1	0	0	10	10	0	1	2	3	20	0.2	0.8	0	0	0	0	4	16
150923_1155	3	subjects	Period	Subject	Group	Profit	TotalProfit	Participate	S1_Counter	S2_Counter	S1_Presence	S2_Presence	AB_Select	AC_Select	BD_Select	CB_Select	CD_Select	TimeABChoiceABACOK	TimeACChoiceABACOK	TimeCancelChoiceABACOK	TimeConfirmChoiceABACOK	TimeABChoiceBDCBCDOK	TimeACChoiceBDCBCDOK	TimeCBChoiceBDCBCDOK	TimeBDChoiceBDCBCDOK	TimeCDChoiceBDCBCDOK	TimeOKChoiceBDCBCDOK	Choice	CountABD	CountACBD	CountACD	Count_LinkBD	Count_LinkAC	Cost	Profit_Info	TimeContinueProfitOK
150923_1155	3	subjects	2	1	1	0	0	1	0	2	0	1	0	1	1	1	0	0	14	0	11	-	-	13	12	0	11	2	8	2	2	10	4	15	30	29
150923_1155	3	subjects	2	2	1	0	0	1	0	2	0	1	1	0	1	0	0	10	0	0	9	-	-	0	14	0	13	1	8	2	2	10	4	20	25	28
150923_1155	3	subjects	2	3	1	0	0	1	0	2	0	1	1	0	1	0	0	13	0	0	11	-	-	0	15	0	14	1	8	2	2	10	4	20	25	27
150923_1155	3	subjects	2	4	1	0	0	1	0	2	0	1	0	1	0	0	1	0	7	0	6	-	-	9	0	5	4	3	8	2	2	10	4	14	31	17
150923_1155	3	subjects	2	5	1	0	0	1	0	2	0	1	1	0	1	0	0	12	0	0	10	-	-	0	14	0	13	1	8	2	2	10	4	20	25	16
150923_1155	3	subjects	2	6	1	0	0	1	0	2	0	1	0	1	0	0	1	0	14	0	13	-	-	0	0	14	13	3	8	2	2	10	4	14	31	29
150923_1155	3	subjects	2	7	1	0	0	1	0	2	0	1	1	0	1	0	0	8	0	0	7	-	-	0	15	0	14	1	8	2	2	10	4	20	25	27
150923_1155	3	subjects	2	8	1	0	0	1	0	2	0	1	0	1	1	1	0	0	14	0	13	-	-	0	10	0	4	2	8	2	2	10	4	15	30	12
150923_1155	3	subjects	2	9	1	0	0	1	0	2	0	1	1	0	1	0	0	15	0	0	14	-	-	0	14	0	13	1	8	2	2	10	4	20	25	26
150923_1155	3	subjects	2	10	1	0	0	1	0	2	0	1	1	0	1	0	0	14	0	0	13	-	-	0	14	0	13	1	8	2	2	10	4	20	25	24
150923_1155	3	subjects	2	11	1	0	0	1	0	2	0	1	1	0	1	0	0	15	0	0	13	-	-	0	13	0	12	1	8	2	2	10	4	20	25	25
150923_1155	3	subjects	2	12	1	0	0	1	0	2	0	1	1	0	1	0	0	15	0	0	14	-	-	0	15	0	14	1	8	2	2	10	4	20	25	25
150923_1155	3	subjects	2	13	2	0	0	1	0	2	0	1	0	1	1	1	0	0	9	0	8	-	-	-1	-2	0	-3	2	6	5	1	11	6	18	27	29
150923_1155	3	subjects	2	14	2	0	0	1	0	2	0	1	0	1	1	1	0	0	15	0	14	-	-	13	12	0	11	2	6	5	1	11	6	18	27	27
150923_1155	3	subjects	2	15	2	0	0	1	0	2	0	1	0	1	1	1	0	0	14	0	12	-	-	12	10	0	7	2	6	5	1	11	6	18	27	27
150923_1155	3	subjects	2	16	2	0	0	1	0	2	0	1	0	1	1	1	0	0	15	0	14	-	-	12	11	0	10	2	6	5	1	11	6	18	27	27
150923_1155	3	subjects	2	17	2	0	0	1	0	2	0	1	1	0	1	0	0	13	0	0	12	-	-	0	14	0	13	1	6	5	1	11	6	21	24	23
150923_1155	3	subjects	2	18	2	0	0	1	0	2	0	1	0	1	1	1	0	0	14	0	12	-	-	14	13	0	11	2	6	5	1	11	6	18	27	28
150923_1155	3	subjects	2	19	2	0	0	1	0	2	0	1	1	0	1	0	0	14	0	0	13	-	-	0	14	0	13	1	6	5	1	11	6	21	24	26
150923_1155	3	subjects	2	20	2	0	0	1	0	2	0	1	1	0	1	0	0	15	0	0	14	-	-	0	15	0	14	1	6	5	1	11	6	21	24	29
150923_1155	3	subjects	2	21	2	0	0	1	0	2	0	1	1	0	1	0	0	5	9	6	4	-	-	0	9	0	8	1	6	5	1	11	6	21	24	24
150923_1155	3	subjects	2	22	2	0	0	1	0	2	0	1	0	1	0	0	1	0	15	0	14	-	-	0	0	12	11	3	6	5	1	11	6	16	29	28
150923_1155	3	subjects	2	23	2	0	0	1	0	2	0	1	1	0	1	0	0	13	0	0	12	-	-	0	13	0	11	1	6	5	1	11	6	21	24	26
150923_1155	3	subjects	2	24	2	0	0	1	0	2	0	1	1	0	1	0	0	14	0	0	13	-	-	0	13	0	12	1	6	5	1	11	6	21	24	28
150923_1155	3	globals	Period	NumPeriods	RepeatTreatment	GMIN	GMAX	regle	ENDOWMENT	COST_AB_1	COST_AB_2	COST_AC_1	COST_AC_2	COST_CB_1	COST_CB_2	COST_BD_1	COST_BD_2	COST_CD_1	COST_CD_2	R	ABD	ACBD	ACD	num_rounds	P_S1	P_S2	S1_Presence	S2_Presence	S1_Counter	S2_Counter	Cap_S1	Cap_S2
150923_1155	3	globals	3	20	0	-12	12	0	45	10	10	0	0	20	1	0	0	10	10	1	1	2	3	20	0.2	0.8	0	0	0	0	4	16
150923_1155	3	subjects	Period	Subject	Group	Profit	TotalProfit	Participate	S1_Counter	S2_Counter	S1_Presence	S2_Presence	AB_Select	AC_Select	BD_Select	CB_Select	CD_Select	TimeABChoiceABACOK	TimeACChoiceABACOK	TimeCancelChoiceABACOK	TimeConfirmChoiceABACOK	TimeABChoiceBDCBCDOK	TimeACChoiceBDCBCDOK	TimeCBChoiceBDCBCDOK	TimeBDChoiceBDCBCDOK	TimeCDChoiceBDCBCDOK	TimeOKChoiceBDCBCDOK	Choice	CountABD	CountACBD	CountACD	Count_LinkBD	Count_LinkAC	Cost	Profit_Info	TimeContinueProfitOK
150923_1155	3	subjects	3	1	1	0	0	1	0	3	0	1	0	1	1	1	0	0	14	-	13	-	-	9	8	0	6	2	4	5	3	9	8	18	27	30
150923_1155	3	subjects	3	2	1	0	0	1	0	3	0	1	1	0	1	0	0	14	0	-	9	-	-	0	8	0	4	1	4	5	3	9	8	19	26	26
150923_1155	3	subjects	3	3	1	0	0	1	0	3	0	1	1	0	1	0	0	14	0	-	13	-	-	0	14	0	14	1	4	5	3	9	8	19	26	24
150923_1155	3	subjects	3	4	1	0	0	1	0	3	0	1	0	1	1	1	0	0	14	-	10	-	-	9	5	0	3	2	4	5	3	9	8	18	27	18
150923_1155	3	subjects	3	5	1	0	0	1	0	3	0	1	0	1	1	1	0	0	13	-	11	-	-	13	13	0	10	2	4	5	3	9	8	18	27	23
150923_1155	3	subjects	3	6	1	0	0	1	0	3	0	1	0	1	0	0	1	0	13	-	10	-	-	0	0	12	11	3	4	5	3	9	8	18	27	28
150923_1155	3	subjects	3	7	1	0	0	1	0	3	0	1	0	1	0	0	1	0	13	-	1	-	-	0	0	9	8	3	4	5	3	9	8	18	27	17
150923_1155	3	subjects	3	8	1	0	0	1	0	3	0	1	0	1	1	1	0	0	14	-	13	-	-	0	14	0	11	2	4	5	3	9	8	18	27	25
150923_1155	3	subjects	3	9	1	0	0	1	0	3	0	1	0	1	0	0	1	0	15	-	14	-	-	3	0	1	1	3	4	5	3	9	8	18	27	14
150923_1155	3	subjects	3	10	1	0	0	1	0	3	0	1	0	1	1	1	0	0	15	-	13	-	-	-6	-9	0	-10	2	4	5	3	9	8	18	27	-17
150923_1155	3	subjects	3	11	1	0	0	1	0	3	0	1	1	0	1	0	0	11	0	-	10	-	-	0	12	0	10	1	4	5	3	9	8	19	26	27
150923_1155	3	subjects	3	12	1	0	0	1	0	3	0	1	1	0	1	0	0	15	0	-	14	-	-	0	15	0	14	1	4	5	3	9	8	19	26	7
150923_1155	3	subjects	3	13	2	0	0	1	0	3	0	1	1	0	1	0	0	1	0	-	0	-	-	0	-13	0	-14	1	3	6	3	9	9	19	26	-9
150923_1155	3	subjects	3	14	2	0	0	1	0	3	0	1	1	0	1	0	0	14	0	-	11	-	-	0	14	0	13	1	3	6	3	9	9	19	26	25
150923_1155	3	subjects	3	15	2	0	0	1	0	3	0	1	1	0	1	0	0	11	0	-	2	-	-	0	12	0	11	1	3	6	3	9	9	19	26	25
150923_1155	3	subjects	3	16	2	0	0	1	0	3	0	1	0	1	0	0	1	0	13	-	12	-	-	0	0	7	6	3	3	6	3	9	9	19	26	25
150923_1155	3	subjects	3	17	2	0	0	1	0	3	0	1	0	1	1	1	0	0	13	-	12	-	-	10	8	0	6	2	3	6	3	9	9	19	26	23
150923_1155	3	subjects	3	18	2	0	0	1	0	3	0	1	0	1	1	1	0	0	3	-	-2	-	-	12	11	0	10	2	3	6	3	9	9	19	26	25
150923_1155	3	subjects	3	19	2	0	0	1	0	3	0	1	0	1	1	1	0	0	14	-	13	-	-	14	12	0	7	2	3	6	3	9	9	19	26	24
150923_1155	3	subjects	3	20	2	0	0	1	0	3	0	1	0	1	1	1	0	0	14	-	13	-	-	14	13	0	12	2	3	6	3	9	9	19	26	28
150923_1155	3	subjects	3	21	2	0	0	1	0	3	0	1	0	1	1	1	0	0	14	-	13	-	-	2	1	3	0	2	3	6	3	9	9	19	26	4
150923_1155	3	subjects	3	22	2	0	0	1	0	3	0	1	0	1	0	0	1	0	15	-	14	-	-	0	0	10	9	3	3	6	3	9	9	19	26	27
150923_1155	3	subjects	3	23	2	0	0	1	0	3	0	1	0	1	1	1	0	0	14	-	11	-	-	6	4	0	1	2	3	6	3	9	9	19	26	25
150923_1155	3	subjects	3	24	2	0	0	1	0	3	0	1	0	1	0	0	1	0	14	-	13	-	-	0	0	12	11	3	3	6	3	9	9	19	26	27
150923_1155	3	globals	Period	NumPeriods	RepeatTreatment	GMIN	GMAX	regle	ENDOWMENT	COST_AB_1	COST_AB_2	COST_AC_1	COST_AC_2	COST_CB_1	COST_CB_2	COST_BD_1	COST_BD_2	COST_CD_1	COST_CD_2	R	ABD	ACBD	ACD	num_rounds	P_S1	P_S2	S1_Presence	S2_Presence	S1_Counter	S2_Counter	Cap_S1	Cap_S2
150923_1155	3	globals	4	20	0	-12	12	0	45	10	10	0	0	20	1	0	0	10	10	1	1	2	3	20	0.2	0.8	0	0	0	0	4	16
150923_1155	3	subjects	Period	Subject	Group	Profit	TotalProfit	Participate	S1_Counter	S2_Counter	S1_Presence	S2_Presence	AB_Select	AC_Select	BD_Select	CB_Select	CD_Select	TimeABChoiceABACOK	TimeACChoiceABACOK	TimeCancelChoiceABACOK	TimeConfirmChoiceABACOK	TimeABChoiceBDCBCDOK	TimeACChoiceBDCBCDOK	TimeCBChoiceBDCBCDOK	TimeBDChoiceBDCBCDOK	TimeCDChoiceBDCBCDOK	TimeOKChoiceBDCBCDOK	Choice	CountABD	CountACBD	CountACD	Count_LinkBD	Count_LinkAC	Cost	Profit_Info	TimeContinueProfitOK
150923_1155	3	subjects	4	1	1	0	0	1	0	4	0	1	1	0	1	0	0	12	0	0	10	-	-	0	15	0	14	1	4	5	3	9	8	19	26	29
150923_1155	3	subjects	4	2	1	0	0	1	0	4	0	1	0	1	1	1	0	0	15	0	13	-	-	0	12	0	10	2	4	5	3	9	8	18	27	27
150923_1155	3	subjects	4	3	1	0	0	1	0	4	0	1	1	0	1	0	0	14	0	0	13	-	-	0	14	0	13	1	4	5	3	9	8	19	26	23
150923_1155	3	subjects	4	4	1	0	0	1	0	4	0	1	1	0	1	0	0	14	0	0	6	-	-	0	12	0	10	1	4	5	3	9	8	19	26	13
150923_1155	3	subjects	4	5	1	0	0	1	0	4	0	1	0	1	0	0	1	11	-7	-1	-9	-	-	0	0	12	11	3	4	5	3	9	8	18	27	24
150923_1155	3	subjects	4	6	1	0	0	1	0	4	0	1	0	1	0	0	1	0	14	0	13	-	-	0	0	13	12	3	4	5	3	9	8	18	27	29
150923_1155	3	subjects	4	7	1	0	0	1	0	4	0	1	0	1	1	1	0	0	10	0	8	-	-	14	13	0	11	2	4	5	3	9	8	18	27	19
150923_1155	3	subjects	4	8	1	0	0	1	0	4	0	1	0	1	1	1	0	0	14	0	13	-	-	0	13	0	13	2	4	5	3	9	8	18	27	24
150923_1155	3	subjects	4	9	1	0	0	1	0	4	0	1	0	1	1	1	0	0	15	0	13	-	-	7	7	0	5	2	4	5	3	9	8	18	27	28
150923_1155	3	subjects	4	10	1	0	0	1	0	4	0	1	0	1	1	1	0	0	10	0	5	-	-	14	12	0	10	2	4	5	3	9	8	18	27	11
150923_1155	3	subjects	4	11	1	0	0	1	0	4	0	1	0	1	0	0	1	0	14	0	12	-	-	0	0	11	10	3	4	5	3	9	8	18	27	23
150923_1155	3	subjects	4	12	1	0	0	1	0	4	0	1	1	0	1	0	0	5	10	6	4	-	-	0	15	0	14	1	4	5	3	9	8	19	26	28
150923_1155	3	subjects	4	13	2	0	0	1	0	4	0	1	0	1	0	0	1	0	8	0	7	-	-	14	12	11	10	3	4	5	3	9	8	18	27	28
150923_1155	3	subjects	4	14	2	0	0	1	0	4	0	1	0	1	1	1	0	0	14	0	13	-	-	13	12	0	10	2	4	5	3	9	8	18	27	28
150923_1155	3	subjects	4	15	2	0	0	1	0	4	0	1	0	1	1	1	0	0	14	0	11	-	-	9	6	0	0	2	4	5	3	9	8	18	27	27
150923_1155	3	subjects	4	16	2	0	0	1	0	4	0	1	0	1	0	0	1	0	13	0	12	-	-	0	0	8	6	3	4	5	3	9	8	18	27	26
150923_1155	3	subjects	4	17	2	0	0	1	0	4	0	1	1	0	1	0	0	12	0	0	10	-	-	0	13	0	12	1	4	5	3	9	8	19	26	23
150923_1155	3	subjects	4	18	2	0	0	1	0	4	0	1	0	1	1	1	0	0	12	0	11	-	-	11	10	0	9	2	4	5	3	9	8	18	27	28
150923_1155	3	subjects	4	19	2	0	0	1	0	4	0	1	1	0	1	0	0	13	0	0	12	-	-	0	13	0	11	1	4	5	3	9	8	19	26	27
150923_1155	3	subjects	4	20	2	0	0	1	0	4	0	1	0	1	1	1	0	0	14	0	13	-	-	13	13	0	12	2	4	5	3	9	8	18	27	29
150923_1155	3	subjects	4	21	2	0	0	1	0	4	0	1	0	1	0	0	1	0	14	0	13	-	-	0	0	7	6	3	4	5	3	9	8	18	27	-8
150923_1155	3	subjects	4	22	2	0	0	1	0	4	0	1	0	1	1	1	0	0	15	0	14	-	-	13	13	0	11	2	4	5	3	9	8	18	27	26
150923_1155	3	subjects	4	23	2	0	0	1	0	4	0	1	1	0	1	0	0	5	11	6	4	-	-	0	11	0	9	1	4	5	3	9	8	19	26	24
150923_1155	3	subjects	4	24	2	0	0	1	0	4	0	1	1	0	1	0	0	14	0	0	13	-	-	0	14	0	13	1	4	5	3	9	8	19	26	26
150923_1155	3	globals	Period	NumPeriods	RepeatTreatment	GMIN	GMAX	regle	ENDOWMENT	COST_AB_1	COST_AB_2	COST_AC_1	COST_AC_2	COST_CB_1	COST_CB_2	COST_BD_1	COST_BD_2	COST_CD_1	COST_CD_2	R	ABD	ACBD	ACD	num_rounds	P_S1	P_S2	S1_Presence	S2_Presence	S1_Counter	S2_Counter	Cap_S1	Cap_S2
150923_1155	3	globals	5	20	0	-12	12	0	45	10	10	0	0	20	1	0	0	10	10	0	1	2	3	20	0.2	0.8	0	0	0	0	4	16
150923_1155	3	subjects	Period	Subject	Group	Profit	TotalProfit	Participate	S1_Counter	S2_Counter	S1_Presence	S2_Presence	AB_Select	AC_Select	BD_Select	CB_Select	CD_Select	TimeABChoiceABACOK	TimeACChoiceABACOK	TimeCancelChoiceABACOK	TimeConfirmChoiceABACOK	TimeABChoiceBDCBCDOK	TimeACChoiceBDCBCDOK	TimeCBChoiceBDCBCDOK	TimeBDChoiceBDCBCDOK	TimeCDChoiceBDCBCDOK	TimeOKChoiceBDCBCDOK	Choice	CountABD	CountACBD	CountACD	Count_LinkBD	Count_LinkAC	Cost	Profit_Info	TimeContinueProfitOK
150923_1155	3	subjects	5	1	1	0	0	1	0	5	0	1	1	0	1	0	0	12	0	0	11	-	-	0	15	0	14	1	7	4	1	11	5	21	24	29
150923_1155	3	subjects	5	2	1	0	0	1	0	5	0	1	0	1	1	1	0	0	15	0	14	-	-	15	14	0	13	2	7	4	1	11	5	17	28	28
150923_1155	3	subjects	5	3	1	0	0	1	0	5	0	1	1	0	1	0	0	14	0	0	13	-	-	0	14	0	13	1	7	4	1	11	5	21	24	28
150923_1155	3	subjects	5	4	1	0	0	1	0	5	0	1	1	0	1	0	0	14	0	0	13	-	-	0	15	0	14	1	7	4	1	11	5	21	24	19
150923_1155	3	subjects	5	5	1	0	0	1	0	5	0	1	1	0	1	0	0	13	0	0	7	-	-	0	15	0	14	1	7	4	1	11	5	21	24	26
150923_1155	3	subjects	5	6	1	0	0	1	0	5	0	1	1	0	1	0	0	14	0	0	12	-	-	0	14	0	13	1	7	4	1	11	5	21	24	29
150923_1155	3	subjects	5	7	1	0	0	1	0	5	0	1	0	1	1	1	0	0	14	0	12	-	-	12	3	0	3	2	7	4	1	11	5	17	28	15
150923_1155	3	subjects	5	8	1	0	0	1	0	5	0	1	0	1	1	1	0	0	15	0	14	-	-	13	11	0	10	2	7	4	1	11	5	17	28	25
150923_1155	3	subjects	5	9	1	0	0	1	0	5	0	1	0	1	0	0	1	0	14	0	13	-	-	0	0	13	12	3	7	4	1	11	5	15	30	25
150923_1155	3	subjects	5	10	1	0	0	1	0	5	0	1	1	0	1	0	0	11	0	0	9	-	-	0	15	0	14	1	7	4	1	11	5	21	24	20
150923_1155	3	subjects	5	11	1	0	0	1	0	5	0	1	0	1	1	1	0	0	14	0	13	-	-	13	10	0	9	2	7	4	1	11	5	17	28	27
150923_1155	3	subjects	5	12	1	0	0	1	0	5	0	1	1	0	1	0	0	14	0	0	11	-	-	0	13	0	12	1	7	4	1	11	5	21	24	26
150923_1155	3	subjects	5	13	2	0	0	1	0	5	0	1	1	0	1	0	0	11	14	12	10	-	-	0	14	0	13	1	1	5	6	6	11	16	29	25
150923_1155	3	subjects	5	14	2	0	0	1	0	5	0	1	0	1	1	1	0	0	14	0	13	-	-	14	13	0	12	2	1	5	6	6	11	18	27	29
150923_1155	3	subjects	5	15	2	0	0	1	0	5	0	1	0	1	0	0	1	0	14	0	12	-	-	6	5	2	-2	3	1	5	6	6	11	21	24	27
150923_1155	3	subjects	5	16	2	0	0	1	0	5	0	1	0	1	0	0	1	0	12	0	10	-	-	0	0	11	10	3	1	5	6	6	11	21	24	23
150923_1155	3	subjects	5	17	2	0	0	1	0	5	0	1	0	1	0	0	1	0	14	0	13	-	-	0	0	13	10	3	1	5	6	6	11	21	24	28
150923_1155	3	subjects	5	18	2	0	0	1	0	5	0	1	0	1	1	1	0	0	14	0	12	-	-	13	13	0	12	2	1	5	6	6	11	18	27	29
150923_1155	3	subjects	5	19	2	0	0	1	0	5	0	1	0	1	1	1	0	0	14	0	13	-	-	13	12	0	11	2	1	5	6	6	11	18	27	28
150923_1155	3	subjects	5	20	2	0	0	1	0	5	0	1	0	1	0	0	1	0	15	0	14	-	-	0	0	13	12	3	1	5	6	6	11	21	24	30
150923_1155	3	subjects	5	21	2	0	0	1	0	5	0	1	0	1	1	1	0	0	15	0	14	-	-	5	1	2	-3	2	1	5	6	6	11	18	27	14
150923_1155	3	subjects	5	22	2	0	0	1	0	5	0	1	0	1	0	0	1	0	15	0	14	-	-	0	0	13	13	3	1	5	6	6	11	21	24	28
150923_1155	3	subjects	5	23	2	0	0	1	0	5	0	1	0	1	1	1	0	0	12	0	11	-	-	0	2	0	-1	2	1	5	6	6	11	18	27	24
150923_1155	3	subjects	5	24	2	0	0	1	0	5	0	1	0	1	0	0	1	0	15	0	14	-	-	0	0	14	13	3	1	5	6	6	11	21	24	29
150923_1155	3	globals	Period	NumPeriods	RepeatTreatment	GMIN	GMAX	regle	ENDOWMENT	COST_AB_1	COST_AB_2	COST_AC_1	COST_AC_2	COST_CB_1	COST_CB_2	COST_BD_1	COST_BD_2	COST_CD_1	COST_CD_2	R	ABD	ACBD	ACD	num_rounds	P_S1	P_S2	S1_Presence	S2_Presence	S1_Counter	S2_Counter	Cap_S1	Cap_S2
150923_1155	3	globals	6	20	0	-12	12	0	45	10	10	0	0	20	1	0	0	10	10	0	1	2	3	20	0.2	0.8	0	0	0	0	4	16
150923_1155	3	subjects	Period	Subject	Group	Profit	TotalProfit	Participate	S1_Counter	S2_Counter	S1_Presence	S2_Presence	AB_Select	AC_Select	BD_Select	CB_Select	CD_Select	TimeABChoiceABACOK	TimeACChoiceABACOK	TimeCancelChoiceABACOK	TimeConfirmChoiceABACOK	TimeABChoiceBDCBCDOK	TimeACChoiceBDCBCDOK	TimeCBChoiceBDCBCDOK	TimeBDChoiceBDCBCDOK	TimeCDChoiceBDCBCDOK	TimeOKChoiceBDCBCDOK	Choice	CountABD	CountACBD	CountACD	Count_LinkBD	Count_LinkAC	Cost	Profit_Info	TimeContinueProfitOK
150923_1155	3	subjects	6	1	1	0	0	1	1	5	1	0	1	0	1	0	0	15	0	0	13	-	-	-	15	0	14	1	3	0	9	3	9	13	32	29
150923_1155	3	subjects	6	2	1	0	0	1	1	5	1	0	0	1	0	0	1	0	15	0	14	-	-	-	0	13	13	3	3	0	9	3	9	19	26	29
150923_1155	3	subjects	6	3	1	0	0	1	1	5	1	0	1	0	1	0	0	14	0	0	13	-	-	-	14	0	14	1	3	0	9	3	9	13	32	27
150923_1155	3	subjects	6	4	1	0	0	1	1	5	1	0	0	1	0	0	1	0	6	0	5	-	-	-	0	12	10	3	3	0	9	3	9	19	26	17
150923_1155	3	subjects	6	5	1	0	0	1	1	5	1	0	1	0	1	0	0	8	0	0	7	-	-	-	11	0	10	1	3	0	9	3	9	13	32	20
150923_1155	3	subjects	6	6	1	0	0	1	1	5	1	0	0	1	0	0	1	0	14	0	12	-	-	-	0	14	13	3	3	0	9	3	9	19	26	29
150923_1155	3	subjects	6	7	1	0	0	1	1	5	1	0	0	1	0	0	1	10	4	5	1	-	-	-	0	10	6	3	3	0	9	3	9	19	26	26
150923_1155	3	subjects	6	8	1	0	0	1	1	5	1	0	0	1	0	0	1	0	12	0	10	-	-	-	0	14	12	3	3	0	9	3	9	19	26	23
150923_1155	3	subjects	6	9	1	0	0	1	1	5	1	0	0	1	0	0	1	0	15	0	14	-	-	-	0	10	9	3	3	0	9	3	9	19	26	29
150923_1155	3	subjects	6	10	1	0	0	1	1	5	1	0	0	1	0	0	1	0	8	0	4	-	-	-	0	11	9	3	3	0	9	3	9	19	26	24
150923_1155	3	subjects	6	11	1	0	0	1	1	5	1	0	0	1	0	0	1	0	13	0	11	-	-	-	0	13	13	3	3	0	9	3	9	19	26	26
150923_1155	3	subjects	6	12	1	0	0	1	1	5	1	0	0	1	0	0	1	0	13	0	11	-	-	-	0	14	13	3	3	0	9	3	9	19	26	29
150923_1155	3	subjects	6	13	2	0	0	1	1	5	1	0	1	0	1	0	0	15	0	0	14	-	-	-	12	0	11	1	4	0	8	4	8	14	31	28
150923_1155	3	subjects	6	14	2	0	0	1	1	5	1	0	0	1	0	0	1	0	13	0	12	-	-	-	0	13	11	3	4	0	8	4	8	18	27	28
150923_1155	3	subjects	6	15	2	0	0	1	1	5	1	0	0	1	0	0	1	0	8	0	4	-	-	-	0	12	10	3	4	0	8	4	8	18	27	28
150923_1155	3	subjects	6	16	2	0	0	1	1	5	1	0	0	1	0	0	1	0	14	0	13	-	-	-	0	6	5	3	4	0	8	4	8	18	27	28
150923_1155	3	subjects	6	17	2	0	0	1	1	5	1	0	0	1	0	0	1	0	14	0	12	-	-	-	0	12	10	3	4	0	8	4	8	18	27	28
150923_1155	3	subjects	6	18	2	0	0	1	1	5	1	0	0	1	0	0	1	0	14	0	12	-	-	-	0	14	12	3	4	0	8	4	8	18	27	28
150923_1155	3	subjects	6	19	2	0	0	1	1	5	1	0	1	0	1	0	0	13	0	0	12	-	-	-	12	0	11	1	4	0	8	4	8	14	31	26
150923_1155	3	subjects	6	20	2	0	0	1	1	5	1	0	1	0	1	0	0	14	0	0	12	-	-	-	15	0	14	1	4	0	8	4	8	14	31	29
150923_1155	3	subjects	6	21	2	0	0	1	1	5	1	0	1	0	1	0	0	12	0	0	10	-	-	-	13	0	12	1	4	0	8	4	8	14	31	20
150923_1155	3	subjects	6	22	2	0	0	1	1	5	1	0	0	1	0	0	1	0	14	0	13	-	-	-	0	14	13	3	4	0	8	4	8	18	27	26
150923_1155	3	subjects	6	23	2	0	0	1	1	5	1	0	0	1	0	0	1	0	11	0	8	-	-	-	0	11	7	3	4	0	8	4	8	18	27	21
150923_1155	3	subjects	6	24	2	0	0	1	1	5	1	0	0	1	0	0	1	0	14	0	13	-	-	-	0	13	12	3	4	0	8	4	8	18	27	28
150923_1155	3	globals	Period	NumPeriods	RepeatTreatment	GMIN	GMAX	regle	ENDOWMENT	COST_AB_1	COST_AB_2	COST_AC_1	COST_AC_2	COST_CB_1	COST_CB_2	COST_BD_1	COST_BD_2	COST_CD_1	COST_CD_2	R	ABD	ACBD	ACD	num_rounds	P_S1	P_S2	S1_Presence	S2_Presence	S1_Counter	S2_Counter	Cap_S1	Cap_S2
150923_1155	3	globals	7	20	0	-12	12	0	45	10	10	0	0	20	1	0	0	10	10	1	1	2	3	20	0.2	0.8	0	0	0	0	4	16
150923_1155	3	subjects	Period	Subject	Group	Profit	TotalProfit	Participate	S1_Counter	S2_Counter	S1_Presence	S2_Presence	AB_Select	AC_Select	BD_Select	CB_Select	CD_Select	TimeABChoiceABACOK	TimeACChoiceABACOK	TimeCancelChoiceABACOK	TimeConfirmChoiceABACOK	TimeABChoiceBDCBCDOK	TimeACChoiceBDCBCDOK	TimeCBChoiceBDCBCDOK	TimeBDChoiceBDCBCDOK	TimeCDChoiceBDCBCDOK	TimeOKChoiceBDCBCDOK	Choice	CountABD	CountACBD	CountACD	Count_LinkBD	Count_LinkAC	Cost	Profit_Info	TimeContinueProfitOK
150923_1155	3	subjects	7	1	1	0	0	1	1	6	0	1	0	1	1	1	0	0	14	0	13	-	-	12	11	0	9	2	7	2	3	9	5	15	30	29
150923_1155	3	subjects	7	2	1	0	0	1	1	6	0	1	0	1	0	0	1	0	14	0	13	-	-	0	0	14	13	3	7	2	3	9	5	15	30	24
150923_1155	3	subjects	7	3	1	0	0	1	1	6	0	1	1	0	1	0	0	13	0	0	12	-	-	0	14	0	13	1	7	2	3	9	5	19	26	28
150923_1155	3	subjects	7	4	1	0	0	1	1	6	0	1	1	0	1	0	0	14	0	0	12	-	-	0	15	0	14	1	7	2	3	9	5	19	26	20
150923_1155	3	subjects	7	5	1	0	0	1	1	6	0	1	1	0	1	0	0	14	0	0	13	-	-	0	12	0	11	1	7	2	3	9	5	19	26	12
150923_1155	3	subjects	7	6	1	0	0	1	1	6	0	1	1	0	1	0	0	14	0	0	13	-	-	0	14	0	13	1	7	2	3	9	5	19	26	29
150923_1155	3	subjects	7	7	1	0	0	1	1	6	0	1	1	0	1	0	0	14	0	0	13	-	-	0	15	0	14	1	7	2	3	9	5	19	26	22
150923_1155	3	subjects	7	8	1	0	0	1	1	6	0	1	0	1	0	0	1	0	14	0	12	-	-	0	14	-2	-7	3	7	2	3	9	5	15	30	25
150923_1155	3	subjects	7	9	1	0	0	1	1	6	0	1	1	0	1	0	0	9	15	10	7	-	-	0	14	0	13	1	7	2	3	9	5	19	26	26
150923_1155	3	subjects	7	10	1	0	0	1	1	6	0	1	1	0	1	0	0	12	0	0	11	-	-	0	15	0	14	1	7	2	3	9	5	19	26	-5
150923_1155	3	subjects	7	11	1	0	0	1	1	6	0	1	0	1	0	0	1	0	15	0	14	-	-	0	0	11	10	3	7	2	3	9	5	15	30	20
150923_1155	3	subjects	7	12	1	0	0	1	1	6	0	1	0	1	1	1	0	0	15	0	14	-	-	13	13	0	9	2	7	2	3	9	5	15	30	21
150923_1155	3	subjects	7	13	2	0	0	1	1	6	0	1	1	0	1	0	0	7	0	0	6	-	-	0	-7	0	-8	1	4	5	3	9	8	19	26	30
150923_1155	3	subjects	7	14	2	0	0	1	1	6	0	1	0	1	0	0	1	0	15	0	14	-	-	0	0	14	13	3	4	5	3	9	8	18	27	29
150923_1155	3	subjects	7	15	2	0	0	1	1	6	0	1	0	1	1	1	0	0	15	0	13	-	-	13	9	0	3	2	4	5	3	9	8	18	27	27
150923_1155	3	subjects	7	16	2	0	0	1	1	6	0	1	1	0	1	0	0	14	0	0	13	-	-	0	2	0	1	1	4	5	3	9	8	19	26	27
150923_1155	3	subjects	7	17	2	0	0	1	1	6	0	1	0	1	1	1	0	0	15	0	14	-	-	13	12	0	11	2	4	5	3	9	8	18	27	26
150923_1155	3	subjects	7	18	2	0	0	1	1	6	0	1	0	1	1	1	0	0	14	0	13	-	-	14	14	0	11	2	4	5	3	9	8	18	27	28
150923_1155	3	subjects	7	19	2	0	0	1	1	6	0	1	1	0	1	0	0	15	0	0	13	-	-	0	14	0	13	1	4	5	3	9	8	19	26	29
150923_1155	3	subjects	7	20	2	0	0	1	1	6	0	1	0	1	1	1	0	0	13	0	12	-	-	14	14	0	13	2	4	5	3	9	8	18	27	29
150923_1155	3	subjects	7	21	2	0	0	1	1	6	0	1	0	1	0	0	1	0	13	0	12	-	-	0	0	-6	-7	3	4	5	3	9	8	18	27	15
150923_1155	3	subjects	7	22	2	0	0	1	1	6	0	1	1	0	1	0	0	13	0	0	11	-	-	0	14	0	13	1	4	5	3	9	8	19	26	28
150923_1155	3	subjects	7	23	2	0	0	1	1	6	0	1	0	1	1	1	0	0	15	0	13	-	-	-3	-4	13	-5	2	4	5	3	9	8	18	27	20
150923_1155	3	subjects	7	24	2	0	0	1	1	6	0	1	0	1	0	0	1	0	15	0	14	-	-	0	0	13	12	3	4	5	3	9	8	18	27	27
150923_1155	3	globals	Period	NumPeriods	RepeatTreatment	GMIN	GMAX	regle	ENDOWMENT	COST_AB_1	COST_AB_2	COST_AC_1	COST_AC_2	COST_CB_1	COST_CB_2	COST_BD_1	COST_BD_2	COST_CD_1	COST_CD_2	R	ABD	ACBD	ACD	num_rounds	P_S1	P_S2	S1_Presence	S2_Presence	S1_Counter	S2_Counter	Cap_S1	Cap_S2
150923_1155	3	globals	8	20	0	-12	12	0	45	10	10	0	0	20	1	0	0	10	10	1	1	2	3	20	0.2	0.8	0	0	0	0	4	16
150923_1155	3	subjects	Period	Subject	Group	Profit	TotalProfit	Participate	S1_Counter	S2_Counter	S1_Presence	S2_Presence	AB_Select	AC_Select	BD_Select	CB_Select	CD_Select	TimeABChoiceABACOK	TimeACChoiceABACOK	TimeCancelChoiceABACOK	TimeConfirmChoiceABACOK	TimeABChoiceBDCBCDOK	TimeACChoiceBDCBCDOK	TimeCBChoiceBDCBCDOK	TimeBDChoiceBDCBCDOK	TimeCDChoiceBDCBCDOK	TimeOKChoiceBDCBCDOK	Choice	CountABD	CountACBD	CountACD	Count_LinkBD	Count_LinkAC	Cost	Profit_Info	TimeContinueProfitOK
150923_1155	3	subjects	8	1	1	0	0	1	1	7	0	1	0	1	1	1	0	0	11	-	10	-	-	13	13	0	12	2	3	4	5	7	9	17	28	30
150923_1155	3	subjects	8	2	1	0	0	1	1	7	0	1	1	0	1	0	0	13	0	-	11	-	-	0	14	0	13	1	3	4	5	7	9	17	28	29
150923_1155	3	subjects	8	3	1	0	0	1	1	7	0	1	1	0	1	0	0	14	0	-	13	-	-	0	7	0	6	1	3	4	5	7	9	17	28	28
150923_1155	3	subjects	8	4	1	0	0	1	1	7	0	1	0	1	1	1	0	0	15	-	13	-	-	12	11	0	9	2	3	4	5	7	9	17	28	5
150923_1155	3	subjects	8	5	1	0	0	1	1	7	0	1	0	1	1	1	0	0	14	-	13	-	-	10	7	0	5	2	3	4	5	7	9	17	28	19
150923_1155	3	subjects	8	6	1	0	0	1	1	7	0	1	0	1	0	0	1	0	14	-	13	-	-	0	0	13	11	3	3	4	5	7	9	19	26	29
150923_1155	3	subjects	8	7	1	0	0	1	1	7	0	1	0	1	0	0	1	0	15	-	14	-	-	0	0	7	6	3	3	4	5	7	9	19	26	27
150923_1155	3	subjects	8	8	1	0	0	1	1	7	0	1	0	1	0	0	1	0	14	-	14	-	-	0	0	13	11	3	3	4	5	7	9	19	26	25
150923_1155	3	subjects	8	9	1	0	0	1	1	7	0	1	0	1	0	0	1	0	15	-	14	-	-	0	0	6	5	3	3	4	5	7	9	19	26	21
150923_1155	3	subjects	8	10	1	0	0	1	1	7	0	1	1	0	1	0	0	-7	0	-	-9	-	-	0	15	0	14	1	3	4	5	7	9	17	28	-13
150923_1155	3	subjects	8	11	1	0	0	1	1	7	0	1	0	1	0	0	1	0	14	-	13	-	-	0	0	12	11	3	3	4	5	7	9	19	26	25
150923_1155	3	subjects	8	12	1	0	0	1	1	7	0	1	0	1	1	1	0	0	15	-	14	-	-	14	13	0	12	2	3	4	5	7	9	17	28	24
150923_1155	3	subjects	8	13	2	0	0	1	1	7	0	1	1	0	1	0	0	9	0	-	8	-	-	0	15	0	14	1	3	5	4	8	9	18	27	26
150923_1155	3	subjects	8	14	2	0	0	1	1	7	0	1	0	1	0	0	1	0	14	-	14	-	-	0	0	14	12	3	3	5	4	8	9	19	26	28
150923_1155	3	subjects	8	15	2	0	0	1	1	7	0	1	0	1	1	1	0	0	13	-	12	-	-	8	7	0	6	2	3	5	4	8	9	18	27	27
150923_1155	3	subjects	8	16	2	0	0	1	1	7	0	1	0	1	0	0	1	0	10	-	8	-	-	0	0	11	10	3	3	5	4	8	9	19	26	18
150923_1155	3	subjects	8	17	2	0	0	1	1	7	0	1	0	1	0	0	1	0	15	-	13	-	-	0	0	13	12	3	3	5	4	8	9	19	26	28
150923_1155	3	subjects	8	18	2	0	0	1	1	7	0	1	0	1	1	1	0	0	14	-	13	-	-	14	13	0	11	2	3	5	4	8	9	18	27	27
150923_1155	3	subjects	8	19	2	0	0	1	1	7	0	1	0	1	1	1	0	0	15	-	14	-	-	13	11	0	10	2	3	5	4	8	9	18	27	29
150923_1155	3	subjects	8	20	2	0	0	1	1	7	0	1	0	1	1	1	0	0	14	-	13	-	-	14	13	0	12	2	3	5	4	8	9	18	27	30
150923_1155	3	subjects	8	21	2	0	0	1	1	7	0	1	1	0	1	0	0	12	0	-	10	-	-	0	14	0	13	1	3	5	4	8	9	18	27	8
150923_1155	3	subjects	8	22	2	0	0	1	1	7	0	1	0	1	0	0	1	0	14	-	13	-	-	0	0	12	11	3	3	5	4	8	9	19	26	29
150923_1155	3	subjects	8	23	2	0	0	1	1	7	0	1	0	1	1	1	0	0	11	-	10	-	-	13	11	0	11	2	3	5	4	8	9	18	27	24
150923_1155	3	subjects	8	24	2	0	0	1	1	7	0	1	1	0	1	0	0	14	0	-	13	-	-	0	14	0	13	1	3	5	4	8	9	18	27	28
150923_1155	3	globals	Period	NumPeriods	RepeatTreatment	GMIN	GMAX	regle	ENDOWMENT	COST_AB_1	COST_AB_2	COST_AC_1	COST_AC_2	COST_CB_1	COST_CB_2	COST_BD_1	COST_BD_2	COST_CD_1	COST_CD_2	R	ABD	ACBD	ACD	num_rounds	P_S1	P_S2	S1_Presence	S2_Presence	S1_Counter	S2_Counter	Cap_S1	Cap_S2
150923_1155	3	globals	9	20	0	-12	12	0	45	10	10	0	0	20	1	0	0	10	10	0	1	2	3	20	0.2	0.8	0	0	0	0	4	16
150923_1155	3	subjects	Period	Subject	Group	Profit	TotalProfit	Participate	S1_Counter	S2_Counter	S1_Presence	S2_Presence	AB_Select	AC_Select	BD_Select	CB_Select	CD_Select	TimeABChoiceABACOK	TimeACChoiceABACOK	TimeCancelChoiceABACOK	TimeConfirmChoiceABACOK	TimeABChoiceBDCBCDOK	TimeACChoiceBDCBCDOK	TimeCBChoiceBDCBCDOK	TimeBDChoiceBDCBCDOK	TimeCDChoiceBDCBCDOK	TimeOKChoiceBDCBCDOK	Choice	CountABD	CountACBD	CountACD	Count_LinkBD	Count_LinkAC	Cost	Profit_Info	TimeContinueProfitOK
150923_1155	3	subjects	9	1	1	0	0	1	1	8	0	1	0	1	1	1	0	0	14	0	13	-	-	14	14	0	12	2	5	4	3	9	7	17	28	29
150923_1155	3	subjects	9	2	1	0	0	1	1	8	0	1	0	1	0	0	1	0	15	0	14	-	-	0	0	12	11	3	5	4	3	9	7	17	28	28
150923_1155	3	subjects	9	3	1	0	0	1	1	8	0	1	1	0	1	0	0	13	0	0	11	-	-	0	14	0	13	1	5	4	3	9	7	19	26	26
150923_1155	3	subjects	9	4	1	0	0	1	1	8	0	1	1	0	1	0	0	5	0	0	4	-	-	0	12	0	11	1	5	4	3	9	7	19	26	20
150923_1155	3	subjects	9	5	1	0	0	1	1	8	0	1	1	0	1	0	0	10	0	0	8	-	-	0	14	0	13	1	5	4	3	9	7	19	26	25
150923_1155	3	subjects	9	6	1	0	0	1	1	8	0	1	0	1	1	1	0	0	14	0	13	-	-	14	14	0	12	2	5	4	3	9	7	17	28	28
150923_1155	3	subjects	9	7	1	0	0	1	1	8	0	1	0	1	0	0	1	0	14	0	10	-	-	0	0	11	9	3	5	4	3	9	7	17	28	27
150923_1155	3	subjects	9	8	1	0	0	1	1	8	0	1	1	0	1	0	0	12	0	0	11	-	-	0	13	0	11	1	5	4	3	9	7	19	26	27
150923_1155	3	subjects	9	9	1	0	0	1	1	8	0	1	0	1	1	1	0	0	15	0	13	-	-	10	10	0	9	2	5	4	3	9	7	17	28	11
150923_1155	3	subjects	9	10	1	0	0	1	1	8	0	1	1	0	1	0	0	-11	10	0	-12	-	-	0	15	0	14	1	5	4	3	9	7	19	26	16
150923_1155	3	subjects	9	11	1	0	0	1	1	8	0	1	0	1	0	0	1	0	14	0	13	-	-	0	0	10	8	3	5	4	3	9	7	17	28	28
150923_1155	3	subjects	9	12	1	0	0	1	1	8	0	1	0	1	1	1	0	0	15	0	15	-	-	14	14	0	13	2	5	4	3	9	7	17	28	28
150923_1155	3	subjects	9	13	2	0	0	1	1	8	0	1	1	0	1	0	0	12	0	0	10	-	-	0	14	0	13	1	4	5	3	9	8	19	26	25
150923_1155	3	subjects	9	14	2	0	0	1	1	8	0	1	1	0	1	0	0	14	0	0	13	-	-	0	14	0	14	1	4	5	3	9	8	19	26	29
150923_1155	3	subjects	9	15	2	0	0	1	1	8	0	1	0	1	0	0	1	0	11	0	10	-	-	0	0	12	9	3	4	5	3	9	8	18	27	28
150923_1155	3	subjects	9	16	2	0	0	1	1	8	0	1	0	1	0	0	1	0	2	0	1	-	-	0	0	14	13	3	4	5	3	9	8	18	27	28
150923_1155	3	subjects	9	17	2	0	0	1	1	8	0	1	0	1	0	0	1	0	14	0	12	-	-	0	0	10	7	3	4	5	3	9	8	18	27	27
150923_1155	3	subjects	9	18	2	0	0	1	1	8	0	1	0	1	1	1	0	0	14	0	13	-	-	14	13	0	11	2	4	5	3	9	8	18	27	28
150923_1155	3	subjects	9	19	2	0	0	1	1	8	0	1	1	0	1	0	0	12	0	0	11	-	-	0	14	0	13	1	4	5	3	9	8	19	26	29
150923_1155	3	subjects	9	20	2	0	0	1	1	8	0	1	1	0	1	0	0	15	0	0	14	-	-	0	14	0	14	1	4	5	3	9	8	19	26	30
150923_1155	3	subjects	9	21	2	0	0	1	1	8	0	1	0	1	1	1	0	0	8	0	6	-	-	14	13	0	8	2	4	5	3	9	8	18	27	13
150923_1155	3	subjects	9	22	2	0	0	1	1	8	0	1	0	1	1	1	0	0	12	0	7	-	-	13	13	0	11	2	4	5	3	9	8	18	27	28
150923_1155	3	subjects	9	23	2	0	0	1	1	8	0	1	0	1	1	1	0	0	15	0	13	-	-	14	14	0	13	2	4	5	3	9	8	18	27	23
150923_1155	3	subjects	9	24	2	0	0	1	1	8	0	1	0	1	1	1	0	0	15	0	14	-	-	10	9	0	8	2	4	5	3	9	8	18	27	27
150923_1155	3	globals	Period	NumPeriods	RepeatTreatment	GMIN	GMAX	regle	ENDOWMENT	COST_AB_1	COST_AB_2	COST_AC_1	COST_AC_2	COST_CB_1	COST_CB_2	COST_BD_1	COST_BD_2	COST_CD_1	COST_CD_2	R	ABD	ACBD	ACD	num_rounds	P_S1	P_S2	S1_Presence	S2_Presence	S1_Counter	S2_Counter	Cap_S1	Cap_S2
150923_1155	3	globals	10	20	0	-12	12	0	45	10	10	0	0	20	1	0	0	10	10	0	1	2	3	20	0.2	0.8	0	0	0	0	4	16
150923_1155	3	subjects	Period	Subject	Group	Profit	TotalProfit	Participate	S1_Counter	S2_Counter	S1_Presence	S2_Presence	AB_Select	AC_Select	BD_Select	CB_Select	CD_Select	TimeABChoiceABACOK	TimeACChoiceABACOK	TimeCancelChoiceABACOK	TimeConfirmChoiceABACOK	TimeABChoiceBDCBCDOK	TimeACChoiceBDCBCDOK	TimeCBChoiceBDCBCDOK	TimeBDChoiceBDCBCDOK	TimeCDChoiceBDCBCDOK	TimeOKChoiceBDCBCDOK	Choice	CountABD	CountACBD	CountACD	Count_LinkBD	Count_LinkAC	Cost	Profit_Info	TimeContinueProfitOK
150923_1155	3	subjects	10	1	1	0	0	1	2	8	1	0	1	0	1	0	0	11	0	0	7	0	0	0	13	0	12	1	8	0	4	8	4	18	27	29
150923_1155	3	subjects	10	2	1	0	0	1	2	8	1	0	0	1	0	0	1	0	6	0	-2	-	-	0	0	7	5	3	8	0	4	8	4	14	31	21
150923_1155	3	subjects	10	3	1	0	0	1	2	8	1	0	1	0	1	0	0	-5	12	-1	-7	-	-	0	10	0	7	1	8	0	4	8	4	18	27	20
150923_1155	3	subjects	10	4	1	0	0	1	2	8	1	0	1	0	1	0	0	8	0	0	7	-	-	0	12	0	6	1	8	0	4	8	4	18	27	19
150923_1155	3	subjects	10	5	1	0	0	1	2	8	1	0	0	1	0	0	1	-9	-15	-11	-16	-	-	0	0	5	0	3	8	0	4	8	4	14	31	21
150923_1155	3	subjects	10	6	1	0	0	1	2	8	1	0	1	0	1	0	0	14	0	0	12	-	-	0	8	0	6	1	8	0	4	8	4	18	27	27
150923_1155	3	subjects	10	7	1	0	0	1	2	8	1	0	0	1	0	0	1	0	11	0	-15	-	-	0	0	7	4	3	8	0	4	8	4	14	31	19
150923_1155	3	subjects	10	8	1	0	0	1	2	8	1	0	0	1	0	0	1	0	9	0	7	-	-	0	0	8	6	3	8	0	4	8	4	14	31	24
150923_1155	3	subjects	10	9	1	0	0	1	2	8	1	0	1	0	1	0	0	15	0	0	7	-	-	0	13	0	10	1	8	0	4	8	4	18	27	8
150923_1155	3	subjects	10	10	1	0	0	1	2	8	1	0	1	0	1	0	0	12	0	0	10	-	-	0	4	0	-5	1	8	0	4	8	4	18	27	15
150923_1155	3	subjects	10	11	1	0	0	1	2	8	1	0	1	0	1	0	0	13	0	0	11	-	-	0	11	0	9	1	8	0	4	8	4	18	27	25
150923_1155	3	subjects	10	12	1	0	0	1	2	8	1	0	1	0	1	0	0	13	0	0	10	-	-	0	14	0	12	1	8	0	4	8	4	18	27	14
150923_1155	3	subjects	10	13	2	0	0	1	2	8	1	0	1	0	1	0	0	14	0	0	9	-	-	0	14	0	13	1	8	0	4	8	4	18	27	25
150923_1155	3	subjects	10	14	2	0	0	1	2	8	1	0	1	0	1	0	0	14	0	0	0	-	-	0	11	0	9	1	8	0	4	8	4	18	27	26
150923_1155	3	subjects	10	15	2	0	0	1	2	8	1	0	0	1	0	0	1	0	-56	0	-68	-	-	0	0	-5	-10	3	8	0	4	8	4	14	31	25
150923_1155	3	subjects	10	16	2	0	0	1	2	8	1	0	0	1	0	0	1	0	11	0	8	-	-	0	0	2	-1	3	8	0	4	8	4	14	31	22
150923_1155	3	subjects	10	17	2	0	0	1	2	8	1	0	1	0	1	0	0	11	0	0	9	-	-	0	12	0	5	1	8	0	4	8	4	18	27	16
150923_1155	3	subjects	10	18	2	0	0	1	2	8	1	0	1	0	1	0	0	4	0	0	-12	-	-	0	10	0	7	1	8	0	4	8	4	18	27	20
150923_1155	3	subjects	10	19	2	0	0	1	2	8	1	0	0	1	0	0	1	0	12	0	7	-	-	0	0	7	3	3	8	0	4	8	4	14	31	23
150923_1155	3	subjects	10	20	2	0	0	1	2	8	1	0	1	0	1	0	0	14	0	0	8	-	-	0	10	0	7	1	8	0	4	8	4	18	27	25
150923_1155	3	subjects	10	21	2	0	0	1	2	8	1	0	1	0	1	0	0	-20	0	0	-23	-	-	0	10	0	6	1	8	0	4	8	4	18	27	8
150923_1155	3	subjects	10	22	2	0	0	1	2	8	1	0	0	1	0	0	1	0	8	0	-56	-	-	0	0	8	6	3	8	0	4	8	4	14	31	21
150923_1155	3	subjects	10	23	2	0	0	1	2	8	1	0	1	0	1	0	0	14	0	0	-3	-	-	0	8	0	6	1	8	0	4	8	4	18	27	25
150923_1155	3	subjects	10	24	2	0	0	1	2	8	1	0	1	0	1	0	0	9	0	0	5	-	-	0	10	0	8	1	8	0	4	8	4	18	27	17
150923_1155	3	globals	Period	NumPeriods	RepeatTreatment	GMIN	GMAX	regle	ENDOWMENT	COST_AB_1	COST_AB_2	COST_AC_1	COST_AC_2	COST_CB_1	COST_CB_2	COST_BD_1	COST_BD_2	COST_CD_1	COST_CD_2	R	ABD	ACBD	ACD	num_rounds	P_S1	P_S2	S1_Presence	S2_Presence	S1_Counter	S2_Counter	Cap_S1	Cap_S2
150923_1155	3	globals	11	20	0	-12	12	0	45	10	10	0	0	20	1	0	0	10	10	0	1	2	3	20	0.2	0.8	0	0	0	0	4	16
150923_1155	3	subjects	Period	Subject	Group	Profit	TotalProfit	Participate	S1_Counter	S2_Counter	S1_Presence	S2_Presence	AB_Select	AC_Select	BD_Select	CB_Select	CD_Select	TimeABChoiceABACOK	TimeACChoiceABACOK	TimeCancelChoiceABACOK	TimeConfirmChoiceABACOK	TimeABChoiceBDCBCDOK	TimeACChoiceBDCBCDOK	TimeCBChoiceBDCBCDOK	TimeBDChoiceBDCBCDOK	TimeCDChoiceBDCBCDOK	TimeOKChoiceBDCBCDOK	Choice	CountABD	CountACBD	CountACD	Count_LinkBD	Count_LinkAC	Cost	Profit_Info	TimeContinueProfitOK
150923_1155	3	subjects	11	1	1	0	0	1	3	8	1	0	0	1	0	0	1	0	15	0	10	-	-	0	0	9	6	3	4	0	8	4	8	18	27	29
150923_1155	3	subjects	11	2	1	0	0	1	3	8	1	0	0	1	0	0	1	0	12	0	11	-	-	0	0	14	11	3	4	0	8	4	8	18	27	28
150923_1155	3	subjects	11	3	1	0	0	1	3	8	1	0	0	1	0	0	1	0	13	0	12	-	-	0	0	14	13	3	4	0	8	4	8	18	27	25
150923_1155	3	subjects	11	4	1	0	0	1	3	8	1	0	0	1	0	0	1	0	15	0	13	-	-	0	0	14	13	3	4	0	8	4	8	18	27	15
150923_1155	3	subjects	11	5	1	0	0	1	3	8	1	0	1	0	1	0	0	5	0	0	-2	-	-	0	13	0	11	1	4	0	8	4	8	14	31	24
150923_1155	3	subjects	11	6	1	0	0	1	3	8	1	0	0	1	0	0	1	14	10	11	9	-	-	0	0	6	5	3	4	0	8	4	8	18	27	23
150923_1155	3	subjects	11	7	1	0	0	1	3	8	1	0	1	0	1	0	0	-4	3	-3	-6	-	-	0	15	0	13	1	4	0	8	4	8	14	31	4
150923_1155	3	subjects	11	8	1	0	0	1	3	8	1	0	0	1	0	0	1	0	14	0	14	-	-	0	0	12	11	3	4	0	8	4	8	18	27	26
150923_1155	3	subjects	11	9	1	0	0	1	3	8	1	0	0	1	0	0	1	0	12	0	11	-	-	6	0	6	3	3	4	0	8	4	8	18	27	26
150923_1155	3	subjects	11	10	1	0	0	1	3	8	1	0	1	0	1	0	0	13	0	0	11	-	-	0	13	0	12	1	4	0	8	4	8	14	31	-3
150923_1155	3	subjects	11	11	1	0	0	1	3	8	1	0	0	1	0	0	1	13	7	8	6	-	-	0	0	12	11	3	4	0	8	4	8	18	27	25
150923_1155	3	subjects	11	12	1	0	0	1	3	8	1	0	1	0	1	0	0	14	0	0	13	-	-	0	13	0	10	1	4	0	8	4	8	14	31	24
150923_1155	3	subjects	11	13	2	0	0	1	3	8	1	0	0	1	0	0	1	0	11	0	10	-	-	0	0	8	6	3	4	0	8	4	8	18	27	28
150923_1155	3	subjects	11	14	2	0	0	1	3	8	1	0	1	0	1	0	0	3	6	4	3	-	-	0	14	0	13	1	4	0	8	4	8	14	31	25
150923_1155	3	subjects	11	15	2	0	0	1	3	8	1	0	0	1	0	0	1	0	11	0	3	-	-	0	0	8	6	3	4	0	8	4	8	18	27	27
150923_1155	3	subjects	11	16	2	0	0	1	3	8	1	0	0	1	0	0	1	0	14	0	12	-	-	0	0	10	9	3	4	0	8	4	8	18	27	24
150923_1155	3	subjects	11	17	2	0	0	1	3	8	1	0	0	1	0	0	1	0	13	0	11	-	-	0	0	15	14	3	4	0	8	4	8	18	27	27
150923_1155	3	subjects	11	18	2	0	0	1	3	8	1	0	0	1	0	0	1	0	3	0	1	-	-	0	0	14	13	3	4	0	8	4	8	18	27	25
150923_1155	3	subjects	11	19	2	0	0	1	3	8	1	0	0	1	0	0	1	0	13	0	11	-	-	0	0	14	12	3	4	0	8	4	8	18	27	24
150923_1155	3	subjects	11	20	2	0	0	1	3	8	1	0	1	0	1	0	0	13	0	0	11	-	-	0	13	0	12	1	4	0	8	4	8	14	31	29
150923_1155	3	subjects	11	21	2	0	0	1	3	8	1	0	1	0	1	0	0	9	0	0	7	-	-	0	12	0	11	1	4	0	8	4	8	14	31	17
150923_1155	3	subjects	11	22	2	0	0	1	3	8	1	0	1	0	1	0	0	5	0	0	3	-	-	0	15	0	14	1	4	0	8	4	8	14	31	30
150923_1155	3	subjects	11	23	2	0	0	1	3	8	1	0	0	1	0	0	1	0	7	0	6	-	-	0	0	7	4	3	4	0	8	4	8	18	27	24
150923_1155	3	subjects	11	24	2	0	0	1	3	8	1	0	0	1	0	0	1	14	7	8	6	-	-	0	0	13	11	3	4	0	8	4	8	18	27	26
150923_1155	3	globals	Period	NumPeriods	RepeatTreatment	GMIN	GMAX	regle	ENDOWMENT	COST_AB_1	COST_AB_2	COST_AC_1	COST_AC_2	COST_CB_1	COST_CB_2	COST_BD_1	COST_BD_2	COST_CD_1	COST_CD_2	R	ABD	ACBD	ACD	num_rounds	P_S1	P_S2	S1_Presence	S2_Presence	S1_Counter	S2_Counter	Cap_S1	Cap_S2
150923_1155	3	globals	12	20	0	-12	12	0	45	10	10	0	0	20	1	0	0	10	10	0	1	2	3	20	0.2	0.8	0	0	0	0	4	16
150923_1155	3	subjects	Period	Subject	Group	Profit	TotalProfit	Participate	S1_Counter	S2_Counter	S1_Presence	S2_Presence	AB_Select	AC_Select	BD_Select	CB_Select	CD_Select	TimeABChoiceABACOK	TimeACChoiceABACOK	TimeCancelChoiceABACOK	TimeConfirmChoiceABACOK	TimeABChoiceBDCBCDOK	TimeACChoiceBDCBCDOK	TimeCBChoiceBDCBCDOK	TimeBDChoiceBDCBCDOK	TimeCDChoiceBDCBCDOK	TimeOKChoiceBDCBCDOK	Choice	CountABD	CountACBD	CountACD	Count_LinkBD	Count_LinkAC	Cost	Profit_Info	TimeContinueProfitOK
150923_1155	3	subjects	12	1	1	0	0	1	4	8	1	0	0	1	0	0	1	0	14	-	13	-	-	-	0	12	11	3	5	0	7	5	7	17	28	30
150923_1155	3	subjects	12	2	1	0	0	1	4	8	1	0	0	1	0	0	1	0	14	-	13	-	-	-	0	12	10	3	5	0	7	5	7	17	28	28
150923_1155	3	subjects	12	3	1	0	0	1	4	8	1	0	1	0	1	0	0	14	0	-	12	-	-	-	13	0	12	1	5	0	7	5	7	15	30	27
150923_1155	3	subjects	12	4	1	0	0	1	4	8	1	0	1	0	1	0	0	9	0	-	8	-	-	-	14	0	13	1	5	0	7	5	7	15	30	10
150923_1155	3	subjects	12	5	1	0	0	1	4	8	1	0	1	0	1	0	0	13	0	-	12	-	-	-	13	0	11	1	5	0	7	5	7	15	30	25
150923_1155	3	subjects	12	6	1	0	0	1	4	8	1	0	0	1	0	0	1	0	14	-	13	-	-	-	0	14	12	3	5	0	7	5	7	17	28	29
150923_1155	3	subjects	12	7	1	0	0	1	4	8	1	0	1	0	1	0	0	14	0	-	12	-	-	-	15	0	14	1	5	0	7	5	7	15	30	25
150923_1155	3	subjects	12	8	1	0	0	1	4	8	1	0	0	1	0	0	1	0	15	-	14	-	-	-	0	13	12	3	5	0	7	5	7	17	28	24
150923_1155	3	subjects	12	9	1	0	0	1	4	8	1	0	0	1	0	0	1	0	8	-	7	-	-	-	0	13	13	3	5	0	7	5	7	17	28	27
150923_1155	3	subjects	12	10	1	0	0	1	4	8	1	0	1	0	1	0	0	12	0	-	7	-	-	-	14	0	13	1	5	0	7	5	7	15	30	23
150923_1155	3	subjects	12	11	1	0	0	1	4	8	1	0	0	1	0	0	1	0	14	-	12	-	-	-	0	10	9	3	5	0	7	5	7	17	28	27
150923_1155	3	subjects	12	12	1	0	0	1	4	8	1	0	0	1	0	0	1	0	14	-	13	-	-	-	0	13	12	3	5	0	7	5	7	17	28	28
150923_1155	3	subjects	12	13	2	0	0	1	4	8	1	0	1	0	1	0	0	12	0	-	10	-	-	-	13	0	12	1	5	0	7	5	7	15	30	-26
150923_1155	3	subjects	12	14	2	0	0	1	4	8	1	0	1	0	1	0	0	12	0	-	11	-	-	-	15	0	14	1	5	0	7	5	7	15	30	28
150923_1155	3	subjects	12	15	2	0	0	1	4	8	1	0	1	0	1	0	0	13	0	-	4	-	-	-	14	0	12	1	5	0	7	5	7	15	30	27
150923_1155	3	subjects	12	16	2	0	0	1	4	8	1	0	0	1	0	0	1	0	9	-	6	-	-	-	0	9	8	3	5	0	7	5	7	17	28	27
150923_1155	3	subjects	12	17	2	0	0	1	4	8	1	0	0	1	0	0	1	0	15	-	14	-	-	-	0	13	11	3	5	0	7	5	7	17	28	28
150923_1155	3	subjects	12	18	2	0	0	1	4	8	1	0	0	1	0	0	1	0	12	-	7	-	-	-	0	14	8	3	5	0	7	5	7	17	28	23
150923_1155	3	subjects	12	19	2	0	0	1	4	8	1	0	0	1	0	0	1	0	13	-	12	-	-	-	0	13	11	3	5	0	7	5	7	17	28	28
150923_1155	3	subjects	12	20	2	0	0	1	4	8	1	0	0	1	0	0	1	0	15	-	14	-	-	-	0	14	13	3	5	0	7	5	7	17	28	30
150923_1155	3	subjects	12	21	2	0	0	1	4	8	1	0	0	1	0	0	1	0	10	-	9	-	-	-	0	14	13	3	5	0	7	5	7	17	28	7
150923_1155	3	subjects	12	22	2	0	0	1	4	8	1	0	0	1	0	0	1	0	14	-	13	-	-	-	0	13	12	3	5	0	7	5	7	17	28	21
150923_1155	3	subjects	12	23	2	0	0	1	4	8	1	0	1	0	1	0	0	11	0	-	2	-	-	-	14	0	13	1	5	0	7	5	7	15	30	21
150923_1155	3	subjects	12	24	2	0	0	1	4	8	1	0	1	0	1	0	0	9	0	-	7	-	-	-	15	0	14	1	5	0	7	5	7	15	30	25
150923_1155	3	globals	Period	NumPeriods	RepeatTreatment	GMIN	GMAX	regle	ENDOWMENT	COST_AB_1	COST_AB_2	COST_AC_1	COST_AC_2	COST_CB_1	COST_CB_2	COST_BD_1	COST_BD_2	COST_CD_1	COST_CD_2	R	ABD	ACBD	ACD	num_rounds	P_S1	P_S2	S1_Presence	S2_Presence	S1_Counter	S2_Counter	Cap_S1	Cap_S2
150923_1155	3	globals	13	20	0	-12	12	0	45	10	10	0	0	20	1	0	0	10	10	0	1	2	3	20	0.2	0.8	0	0	0	0	4	16
150923_1155	3	subjects	Period	Subject	Group	Profit	TotalProfit	Participate	S1_Counter	S2_Counter	S1_Presence	S2_Presence	AB_Select	AC_Select	BD_Select	CB_Select	CD_Select	TimeABChoiceABACOK	TimeACChoiceABACOK	TimeCancelChoiceABACOK	TimeConfirmChoiceABACOK	TimeABChoiceBDCBCDOK	TimeACChoiceBDCBCDOK	TimeCBChoiceBDCBCDOK	TimeBDChoiceBDCBCDOK	TimeCDChoiceBDCBCDOK	TimeOKChoiceBDCBCDOK	Choice	CountABD	CountACBD	CountACD	Count_LinkBD	Count_LinkAC	Cost	Profit_Info	TimeContinueProfitOK
150923_1155	3	subjects	13	1	1	0	0	1	4	9	0	1	1	0	1	0	0	13	0	-	11	-	-	0	99999	0	15	1	7	4	1	11	5	21	24	29
150923_1155	3	subjects	13	2	1	0	0	1	4	9	0	1	1	0	1	0	0	15	0	-	13	-	-	0	15	0	13	1	7	4	1	11	5	21	24	27
150923_1155	3	subjects	13	3	1	0	0	1	4	9	0	1	1	0	1	0	0	14	0	-	13	-	-	0	14	0	13	1	7	4	1	11	5	21	24	24
150923_1155	3	subjects	13	4	1	0	0	1	4	9	0	1	1	0	1	0	0	15	0	-	13	-	-	0	15	0	14	1	7	4	1	11	5	21	24	16
150923_1155	3	subjects	13	5	1	0	0	1	4	9	0	1	1	0	1	0	0	12	0	-	10	-	-	0	15	0	-4	1	7	4	1	11	5	21	24	24
150923_1155	3	subjects	13	6	1	0	0	1	4	9	0	1	0	1	1	1	0	0	14	-	12	-	-	13	12	0	11	2	7	4	1	11	5	17	28	29
150923_1155	3	subjects	13	7	1	0	0	1	4	9	0	1	0	1	1	1	0	0	13	-	12	-	-	14	13	0	12	2	7	4	1	11	5	17	28	28
150923_1155	3	subjects	13	8	1	0	0	1	4	9	0	1	0	1	0	0	1	0	14	-	13	-	-	0	0	13	12	3	7	4	1	11	5	15	30	25
150923_1155	3	subjects	13	9	1	0	0	1	4	9	0	1	1	0	1	0	0	99999	0	-	13	-	-	0	15	0	15	1	7	4	1	11	5	21	24	25
150923_1155	3	subjects	13	10	1	0	0	1	4	9	0	1	1	0	1	0	0	12	0	-	11	-	-	0	15	0	14	1	7	4	1	11	5	21	24	11
150923_1155	3	subjects	13	11	1	0	0	1	4	9	0	1	0	1	1	1	0	0	13	-	11	-	-	11	11	0	9	2	7	4	1	11	5	17	28	26
150923_1155	3	subjects	13	12	1	0	0	1	4	9	0	1	0	1	1	1	0	0	15	-	14	-	-	15	14	0	13	2	7	4	1	11	5	17	28	11
150923_1155	3	subjects	13	13	2	0	0	1	4	9	0	1	0	1	1	1	0	0	14	-	13	-	-	14	14	0	13	2	3	8	1	11	9	21	24	26
150923_1155	3	subjects	13	14	2	0	0	1	4	9	0	1	0	1	1	1	0	0	15	-	14	-	-	14	13	0	11	2	3	8	1	11	9	21	24	29
150923_1155	3	subjects	13	15	2	0	0	1	4	9	0	1	0	1	0	0	1	0	15	-	14	-	-	5	7	3	-13	3	3	8	1	11	9	19	26	26
150923_1155	3	subjects	13	16	2	0	0	1	4	9	0	1	0	1	1	1	0	0	12	-	10	-	-	15	15	0	14	2	3	8	1	11	9	21	24	26
150923_1155	3	subjects	13	17	2	0	0	1	4	9	0	1	0	1	1	1	0	0	15	-	13	-	-	14	12	0	11	2	3	8	1	11	9	21	24	27
150923_1155	3	subjects	13	18	2	0	0	1	4	9	0	1	0	1	1	1	0	0	14	-	13	-	-	14	13	0	12	2	3	8	1	11	9	21	24	26
150923_1155	3	subjects	13	19	2	0	0	1	4	9	0	1	1	0	1	0	0	15	0	-	14	-	-	0	15	0	14	1	3	8	1	11	9	21	24	25
150923_1155	3	subjects	13	20	2	0	0	1	4	9	0	1	1	0	1	0	0	14	0	-	13	-	-	0	14	0	13	1	3	8	1	11	9	21	24	30
150923_1155	3	subjects	13	21	2	0	0	1	4	9	0	1	0	1	1	1	0	0	13	-	11	-	-	6	5	0	1	2	3	8	1	11	9	21	24	22
150923_1155	3	subjects	13	22	2	0	0	1	4	9	0	1	1	0	1	0	0	15	0	-	14	-	-	0	15	0	14	1	3	8	1	11	9	21	24	28
150923_1155	3	subjects	13	23	2	0	0	1	4	9	0	1	0	1	1	1	0	0	15	-	14	-	-	12	12	0	10	2	3	8	1	11	9	21	24	23
150923_1155	3	subjects	13	24	2	0	0	1	4	9	0	1	0	1	1	1	0	0	14	-	9	-	-	13	12	0	11	2	3	8	1	11	9	21	24	27
150923_1155	3	globals	Period	NumPeriods	RepeatTreatment	GMIN	GMAX	regle	ENDOWMENT	COST_AB_1	COST_AB_2	COST_AC_1	COST_AC_2	COST_CB_1	COST_CB_2	COST_BD_1	COST_BD_2	COST_CD_1	COST_CD_2	R	ABD	ACBD	ACD	num_rounds	P_S1	P_S2	S1_Presence	S2_Presence	S1_Counter	S2_Counter	Cap_S1	Cap_S2
150923_1155	3	globals	14	20	0	-12	12	0	45	10	10	0	0	20	1	0	0	10	10	1	1	2	3	20	0.2	0.8	0	0	0	0	4	16
150923_1155	3	subjects	Period	Subject	Group	Profit	TotalProfit	Participate	S1_Counter	S2_Counter	S1_Presence	S2_Presence	AB_Select	AC_Select	BD_Select	CB_Select	CD_Select	TimeABChoiceABACOK	TimeACChoiceABACOK	TimeCancelChoiceABACOK	TimeConfirmChoiceABACOK	TimeABChoiceBDCBCDOK	TimeACChoiceBDCBCDOK	TimeCBChoiceBDCBCDOK	TimeBDChoiceBDCBCDOK	TimeCDChoiceBDCBCDOK	TimeOKChoiceBDCBCDOK	Choice	CountABD	CountACBD	CountACD	Count_LinkBD	Count_LinkAC	Cost	Profit_Info	TimeContinueProfitOK
150923_1155	3	subjects	14	1	1	0	0	1	4	10	0	1	1	0	1	0	0	12	0	0	11	-	-	0	15	0	14	1	6	4	2	10	6	20	25	29
150923_1155	3	subjects	14	2	1	0	0	1	4	10	0	1	0	1	1	1	0	0	15	0	14	-	-	0	14	0	14	2	6	4	2	10	6	17	28	26
150923_1155	3	subjects	14	3	1	0	0	1	4	10	0	1	1	0	1	0	0	13	0	0	12	-	-	0	14	0	13	1	6	4	2	10	6	20	25	27
150923_1155	3	subjects	14	4	1	0	0	1	4	10	0	1	0	1	0	0	1	0	15	0	14	-	-	0	0	13	5	3	6	4	2	10	6	16	29	20
150923_1155	3	subjects	14	5	1	0	0	1	4	10	0	1	0	1	1	1	0	0	13	0	11	-	-	12	12	0	11	2	6	4	2	10	6	17	28	19
150923_1155	3	subjects	14	6	1	0	0	1	4	10	0	1	0	1	0	0	1	0	14	0	12	-	-	0	0	13	12	3	6	4	2	10	6	16	29	28
150923_1155	3	subjects	14	7	1	0	0	1	4	10	0	1	0	1	1	1	0	0	14	0	13	-	-	14	13	0	12	2	6	4	2	10	6	17	28	24
150923_1155	3	subjects	14	8	1	0	0	1	4	10	0	1	1	0	1	0	0	15	0	0	14	-	-	0	10	0	6	1	6	4	2	10	6	20	25	24
150923_1155	3	subjects	14	9	1	0	0	1	4	10	0	1	1	0	1	0	0	14	0	0	12	-	-	0	14	0	13	1	6	4	2	10	6	20	25	26
150923_1155	3	subjects	14	10	1	0	0	1	4	10	0	1	1	0	1	0	0	14	0	0	13	-	-	0	-14	0	-18	1	6	4	2	10	6	20	25	25
150923_1155	3	subjects	14	11	1	0	0	1	4	10	0	1	1	0	1	0	0	14	0	0	13	-	-	0	13	0	12	1	6	4	2	10	6	20	25	25
150923_1155	3	subjects	14	12	1	0	0	1	4	10	0	1	0	1	1	1	0	0	2	0	0	-	-	8	7	0	6	2	6	4	2	10	6	17	28	25
150923_1155	3	subjects	14	13	2	0	0	1	4	10	0	1	0	1	1	1	0	0	14	0	13	-	-	14	14	0	13	2	4	7	1	11	8	20	25	29
150923_1155	3	subjects	14	14	2	0	0	1	4	10	0	1	1	0	1	0	0	15	0	0	13	-	-	0	14	0	13	1	4	7	1	11	8	21	24	28
150923_1155	3	subjects	14	15	2	0	0	1	4	10	0	1	0	1	1	1	0	0	14	0	13	-	-	13	11	0	9	2	4	7	1	11	8	20	25	27
150923_1155	3	subjects	14	16	2	0	0	1	4	10	0	1	1	0	1	0	0	13	0	0	13	-	-	0	15	0	14	1	4	7	1	11	8	21	24	25
150923_1155	3	subjects	14	17	2	0	0	1	4	10	0	1	0	1	0	0	1	0	12	0	10	-	-	0	0	14	13	3	4	7	1	11	8	18	27	28
150923_1155	3	subjects	14	18	2	0	0	1	4	10	0	1	0	1	1	1	0	0	14	0	13	-	-	14	13	0	12	2	4	7	1	11	8	20	25	28
150923_1155	3	subjects	14	19	2	0	0	1	4	10	0	1	0	1	1	1	0	0	14	0	13	-	-	13	12	0	7	2	4	7	1	11	8	20	25	28
150923_1155	3	subjects	14	20	2	0	0	1	4	10	0	1	0	1	1	1	0	0	15	0	14	-	-	14	13	0	12	2	4	7	1	11	8	20	25	29
150923_1155	3	subjects	14	21	2	0	0	1	4	10	0	1	0	1	1	1	0	0	15	0	14	-	-	15	14	0	13	2	4	7	1	11	8	20	25	5
150923_1155	3	subjects	14	22	2	0	0	1	4	10	0	1	0	1	1	1	0	0	14	0	12	-	-	13	11	0	11	2	4	7	1	11	8	20	25	28
150923_1155	3	subjects	14	23	2	0	0	1	4	10	0	1	1	0	1	0	0	10	0	0	8	-	-	0	14	0	13	1	4	7	1	11	8	21	24	26
150923_1155	3	subjects	14	24	2	0	0	1	4	10	0	1	1	0	1	0	0	8	13	9	7	-	-	0	14	0	13	1	4	7	1	11	8	21	24	27
150923_1155	3	globals	Period	NumPeriods	RepeatTreatment	GMIN	GMAX	regle	ENDOWMENT	COST_AB_1	COST_AB_2	COST_AC_1	COST_AC_2	COST_CB_1	COST_CB_2	COST_BD_1	COST_BD_2	COST_CD_1	COST_CD_2	R	ABD	ACBD	ACD	num_rounds	P_S1	P_S2	S1_Presence	S2_Presence	S1_Counter	S2_Counter	Cap_S1	Cap_S2
150923_1155	3	globals	15	20	0	-12	12	0	45	10	10	0	0	20	1	0	0	10	10	1	1	2	3	20	0.2	0.8	0	0	0	0	4	16
150923_1155	3	subjects	Period	Subject	Group	Profit	TotalProfit	Participate	S1_Counter	S2_Counter	S1_Presence	S2_Presence	AB_Select	AC_Select	BD_Select	CB_Select	CD_Select	TimeABChoiceABACOK	TimeACChoiceABACOK	TimeCancelChoiceABACOK	TimeConfirmChoiceABACOK	TimeABChoiceBDCBCDOK	TimeACChoiceBDCBCDOK	TimeCBChoiceBDCBCDOK	TimeBDChoiceBDCBCDOK	TimeCDChoiceBDCBCDOK	TimeOKChoiceBDCBCDOK	Choice	CountABD	CountACBD	CountACD	Count_LinkBD	Count_LinkAC	Cost	Profit_Info	TimeContinueProfitOK
150923_1155	3	subjects	15	1	1	0	0	1	4	11	0	1	1	0	1	0	0	14	0	0	14	-	-	0	14	0	14	1	6	5	1	11	6	21	24	30
150923_1155	3	subjects	15	2	1	0	0	1	4	11	0	1	1	0	1	0	0	15	0	0	14	-	-	0	14	0	13	1	6	5	1	11	6	21	24	28
150923_1155	3	subjects	15	3	1	0	0	1	4	11	0	1	1	0	1	0	0	14	0	0	13	-	-	0	10	0	9	1	6	5	1	11	6	21	24	28
150923_1155	3	subjects	15	4	1	0	0	1	4	11	0	1	0	1	0	0	1	0	15	0	14	-	-	0	0	14	7	3	6	5	1	11	6	16	29	15
150923_1155	3	subjects	15	5	1	0	0	1	4	11	0	1	0	1	1	1	0	0	13	0	10	-	-	9	8	0	7	2	6	5	1	11	6	18	27	24
150923_1155	3	subjects	15	6	1	0	0	1	4	11	0	1	0	1	1	1	0	0	14	0	12	-	-	14	13	0	12	2	6	5	1	11	6	18	27	27
150923_1155	3	subjects	15	7	1	0	0	1	4	11	0	1	0	1	1	1	0	0	15	0	14	-	-	13	12	0	11	2	6	5	1	11	6	18	27	26
150923_1155	3	subjects	15	8	1	0	0	1	4	11	0	1	0	1	1	1	0	0	14	0	13	-	-	0	13	0	12	2	6	5	1	11	6	18	27	26
150923_1155	3	subjects	15	9	1	0	0	1	4	11	0	1	1	0	1	0	0	15	0	0	13	-	-	0	15	0	13	1	6	5	1	11	6	21	24	25
150923_1155	3	subjects	15	10	1	0	0	1	4	11	0	1	0	1	1	1	0	11	7	8	5	-	-	13	12	0	12	2	6	5	1	11	6	18	27	13
150923_1155	3	subjects	15	11	1	0	0	1	4	11	0	1	1	0	1	0	0	14	0	0	13	-	-	0	12	0	11	1	6	5	1	11	6	21	24	27
150923_1155	3	subjects	15	12	1	0	0	1	4	11	0	1	1	0	1	0	0	15	0	0	14	-	-	0	15	0	14	1	6	5	1	11	6	21	24	19
150923_1155	3	subjects	15	13	2	0	0	1	4	11	0	1	1	0	1	0	0	11	0	0	10	-	-	0	11	0	10	1	4	5	3	9	8	19	26	22
150923_1155	3	subjects	15	14	2	0	0	1	4	11	0	1	1	0	1	0	0	15	0	0	14	-	-	0	13	0	12	1	4	5	3	9	8	19	26	29
150923_1155	3	subjects	15	15	2	0	0	1	4	11	0	1	0	1	1	1	0	0	14	0	13	-	-	12	7	0	5	2	4	5	3	9	8	18	27	28
150923_1155	3	subjects	15	16	2	0	0	1	4	11	0	1	0	1	1	1	0	0	14	0	13	-	-	11	10	0	9	2	4	5	3	9	8	18	27	20
150923_1155	3	subjects	15	17	2	0	0	1	4	11	0	1	1	0	1	0	0	11	0	0	10	-	-	0	15	0	13	1	4	5	3	9	8	19	26	29
150923_1155	3	subjects	15	18	2	0	0	1	4	11	0	1	0	1	1	1	0	0	14	0	13	-	-	14	13	0	11	2	4	5	3	9	8	18	27	27
150923_1155	3	subjects	15	19	2	0	0	1	4	11	0	1	0	1	1	1	0	0	14	0	13	-	-	15	14	0	13	2	4	5	3	9	8	18	27	28
150923_1155	3	subjects	15	20	2	0	0	1	4	11	0	1	0	1	1	1	0	0	15	0	13	-	-	15	15	0	14	2	4	5	3	9	8	18	27	30
150923_1155	3	subjects	15	21	2	0	0	1	4	11	0	1	1	0	1	0	0	2	10	3	1	-	-	0	15	0	13	1	4	5	3	9	8	19	26	24
150923_1155	3	subjects	15	22	2	0	0	1	4	11	0	1	0	1	0	0	1	0	13	0	13	-	-	0	0	14	13	3	4	5	3	9	8	18	27	27
150923_1155	3	subjects	15	23	2	0	0	1	4	11	0	1	0	1	0	0	1	0	12	0	10	-	-	0	0	11	10	3	4	5	3	9	8	18	27	26
150923_1155	3	subjects	15	24	2	0	0	1	4	11	0	1	0	1	0	0	1	0	14	0	13	-	-	0	0	14	13	3	4	5	3	9	8	18	27	28
150923_1155	3	globals	Period	NumPeriods	RepeatTreatment	GMIN	GMAX	regle	ENDOWMENT	COST_AB_1	COST_AB_2	COST_AC_1	COST_AC_2	COST_CB_1	COST_CB_2	COST_BD_1	COST_BD_2	COST_CD_1	COST_CD_2	R	ABD	ACBD	ACD	num_rounds	P_S1	P_S2	S1_Presence	S2_Presence	S1_Counter	S2_Counter	Cap_S1	Cap_S2
150923_1155	3	globals	16	20	0	-12	12	0	45	10	10	0	0	20	1	0	0	10	10	1	1	2	3	20	0.2	0.8	0	0	0	0	4	16
150923_1155	3	subjects	Period	Subject	Group	Profit	TotalProfit	Participate	S1_Counter	S2_Counter	S1_Presence	S2_Presence	AB_Select	AC_Select	BD_Select	CB_Select	CD_Select	TimeABChoiceABACOK	TimeACChoiceABACOK	TimeCancelChoiceABACOK	TimeConfirmChoiceABACOK	TimeABChoiceBDCBCDOK	TimeACChoiceBDCBCDOK	TimeCBChoiceBDCBCDOK	TimeBDChoiceBDCBCDOK	TimeCDChoiceBDCBCDOK	TimeOKChoiceBDCBCDOK	Choice	CountABD	CountACBD	CountACD	Count_LinkBD	Count_LinkAC	Cost	Profit_Info	TimeContinueProfitOK
150923_1155	3	subjects	16	1	1	0	0	1	4	12	0	1	1	0	1	0	0	14	0	-	12	-	-	0	14	0	13	1	5	4	3	9	7	19	26	30
150923_1155	3	subjects	16	2	1	0	0	1	4	12	0	1	0	1	0	0	1	0	15	-	14	-	-	0	0	13	13	3	5	4	3	9	7	17	28	26
150923_1155	3	subjects	16	3	1	0	0	1	4	12	0	1	0	1	1	1	0	0	15	-	14	-	-	12	12	0	10	2	5	4	3	9	7	17	28	17
150923_1155	3	subjects	16	4	1	0	0	1	4	12	0	1	1	0	1	0	0	12	0	-	9	-	-	0	14	0	12	1	5	4	3	9	7	19	26	20
150923_1155	3	subjects	16	5	1	0	0	1	4	12	0	1	1	0	1	0	0	5	0	-	4	-	-	0	1	0	0	1	5	4	3	9	7	19	26	25
150923_1155	3	subjects	16	6	1	0	0	1	4	12	0	1	1	0	1	0	0	14	0	-	12	-	-	0	13	0	12	1	5	4	3	9	7	19	26	29
150923_1155	3	subjects	16	7	1	0	0	1	4	12	0	1	0	1	0	0	1	0	14	-	13	-	-	0	0	7	6	3	5	4	3	9	7	17	28	23
150923_1155	3	subjects	16	8	1	0	0	1	4	12	0	1	0	1	1	1	0	0	14	-	13	-	-	0	13	0	10	2	5	4	3	9	7	17	28	27
150923_1155	3	subjects	16	9	1	0	0	1	4	12	0	1	1	0	1	0	0	15	0	-	14	-	-	0	15	0	14	1	5	4	3	9	7	19	26	25
150923_1155	3	subjects	16	10	1	0	0	1	4	12	0	1	0	1	1	1	0	0	11	-	8	-	-	-8	-9	0	-12	2	5	4	3	9	7	17	28	-13
150923_1155	3	subjects	16	11	1	0	0	1	4	12	0	1	0	1	1	1	0	0	14	-	13	-	-	12	10	0	9	2	5	4	3	9	7	17	28	25
150923_1155	3	subjects	16	12	1	0	0	1	4	12	0	1	0	1	0	0	1	0	99999	-	15	-	-	0	0	13	13	3	5	4	3	9	7	17	28	27
150923_1155	3	subjects	16	13	2	0	0	1	4	12	0	1	1	0	1	0	0	15	0	-	13	-	-	0	14	0	13	1	4	5	3	9	8	19	26	23
150923_1155	3	subjects	16	14	2	0	0	1	4	12	0	1	0	1	0	0	1	0	15	-	14	-	-	0	0	13	12	3	4	5	3	9	8	18	27	29
150923_1155	3	subjects	16	15	2	0	0	1	4	12	0	1	0	1	1	1	0	0	13	-	12	-	-	14	11	0	9	2	4	5	3	9	8	18	27	29
150923_1155	3	subjects	16	16	2	0	0	1	4	12	0	1	0	1	0	0	1	0	12	-	10	-	-	0	0	14	13	3	4	5	3	9	8	18	27	27
150923_1155	3	subjects	16	17	2	0	0	1	4	12	0	1	1	0	1	0	0	13	0	-	12	-	-	0	14	0	13	1	4	5	3	9	8	19	26	26
150923_1155	3	subjects	16	18	2	0	0	1	4	12	0	1	0	1	1	1	0	0	14	-	13	-	-	13	13	0	12	2	4	5	3	9	8	18	27	27
150923_1155	3	subjects	16	19	2	0	0	1	4	12	0	1	0	1	1	1	0	0	15	-	14	-	-	15	14	0	13	2	4	5	3	9	8	18	27	29
150923_1155	3	subjects	16	20	2	0	0	1	4	12	0	1	0	1	1	1	0	0	14	-	13	-	-	15	15	0	14	2	4	5	3	9	8	18	27	29
150923_1155	3	subjects	16	21	2	0	0	1	4	12	0	1	0	1	0	0	1	0	15	-	14	-	-	0	0	14	13	3	4	5	3	9	8	18	27	4
150923_1155	3	subjects	16	22	2	0	0	1	4	12	0	1	0	1	1	1	0	0	12	-	11	-	-	12	11	0	9	2	4	5	3	9	8	18	27	27
150923_1155	3	subjects	16	23	2	0	0	1	4	12	0	1	1	0	1	0	0	7	0	-	5	-	-	0	99999	0	15	1	4	5	3	9	8	19	26	28
150923_1155	3	subjects	16	24	2	0	0	1	4	12	0	1	1	0	1	0	0	15	0	-	10	-	-	0	14	0	13	1	4	5	3	9	8	19	26	29
150923_1155	3	globals	Period	NumPeriods	RepeatTreatment	GMIN	GMAX	regle	ENDOWMENT	COST_AB_1	COST_AB_2	COST_AC_1	COST_AC_2	COST_CB_1	COST_CB_2	COST_BD_1	COST_BD_2	COST_CD_1	COST_CD_2	R	ABD	ACBD	ACD	num_rounds	P_S1	P_S2	S1_Presence	S2_Presence	S1_Counter	S2_Counter	Cap_S1	Cap_S2
150923_1155	3	globals	17	20	0	-12	12	0	45	10	10	0	0	20	1	0	0	10	10	1	1	2	3	20	0.2	0.8	0	0	0	0	4	16
150923_1155	3	subjects	Period	Subject	Group	Profit	TotalProfit	Participate	S1_Counter	S2_Counter	S1_Presence	S2_Presence	AB_Select	AC_Select	BD_Select	CB_Select	CD_Select	TimeABChoiceABACOK	TimeACChoiceABACOK	TimeCancelChoiceABACOK	TimeConfirmChoiceABACOK	TimeABChoiceBDCBCDOK	TimeACChoiceBDCBCDOK	TimeCBChoiceBDCBCDOK	TimeBDChoiceBDCBCDOK	TimeCDChoiceBDCBCDOK	TimeOKChoiceBDCBCDOK	Choice	CountABD	CountACBD	CountACD	Count_LinkBD	Count_LinkAC	Cost	Profit_Info	TimeContinueProfitOK
150923_1155	3	subjects	17	1	1	0	0	1	4	13	0	1	1	0	1	0	0	14	0	0	13	-	-	0	13	0	13	1	4	3	5	7	8	17	28	30
150923_1155	3	subjects	17	2	1	0	0	1	4	13	0	1	0	1	0	0	1	0	9	0	7	-	-	0	0	14	13	3	4	3	5	7	8	18	27	30
150923_1155	3	subjects	17	3	1	0	0	1	4	13	0	1	0	1	1	1	0	0	15	0	13	-	-	14	14	0	13	2	4	3	5	7	8	16	29	29
150923_1155	3	subjects	17	4	1	0	0	1	4	13	0	1	1	0	1	0	0	14	0	0	13	-	-	0	13	0	12	1	4	3	5	7	8	17	28	21
150923_1155	3	subjects	17	5	1	0	0	1	4	13	0	1	0	1	0	0	1	0	7	0	5	-	-	0	0	4	2	3	4	3	5	7	8	18	27	9
150923_1155	3	subjects	17	6	1	0	0	1	4	13	0	1	0	1	0	0	1	0	14	0	12	-	-	0	0	14	13	3	4	3	5	7	8	18	27	29
150923_1155	3	subjects	17	7	1	0	0	1	4	13	0	1	0	1	1	1	0	0	13	0	12	-	-	14	13	0	12	2	4	3	5	7	8	16	29	25
150923_1155	3	subjects	17	8	1	0	0	1	4	13	0	1	0	1	0	0	1	0	15	0	14	-	-	0	0	13	12	3	4	3	5	7	8	18	27	26
150923_1155	3	subjects	17	9	1	0	0	1	4	13	0	1	0	1	1	1	0	0	15	0	9	-	-	13	12	0	12	2	4	3	5	7	8	16	29	16
150923_1155	3	subjects	17	10	1	0	0	1	4	13	0	1	1	0	1	0	0	4	0	0	1	-	-	0	15	0	14	1	4	3	5	7	8	17	28	16
150923_1155	3	subjects	17	11	1	0	0	1	4	13	0	1	0	1	0	0	1	0	14	0	13	-	-	0	0	14	13	3	4	3	5	7	8	18	27	28
150923_1155	3	subjects	17	12	1	0	0	1	4	13	0	1	1	0	1	0	0	9	13	9	8	-	-	0	12	0	11	1	4	3	5	7	8	17	28	23
150923_1155	3	subjects	17	13	2	0	0	1	4	13	0	1	0	1	1	1	0	0	12	0	11	-	-	12	12	0	11	2	6	5	1	11	6	18	27	29
150923_1155	3	subjects	17	14	2	0	0	1	4	13	0	1	0	1	0	0	1	0	15	0	14	-	-	0	0	13	12	3	6	5	1	11	6	16	29	29
150923_1155	3	subjects	17	15	2	0	0	1	4	13	0	1	0	1	1	1	0	0	13	0	7	-	-	11	9	0	7	2	6	5	1	11	6	18	27	28
150923_1155	3	subjects	17	16	2	0	0	1	4	13	0	1	1	0	1	0	0	15	0	0	14	-	-	0	15	0	13	1	6	5	1	11	6	21	24	28
150923_1155	3	subjects	17	17	2	0	0	1	4	13	0	1	1	0	1	0	0	14	0	0	11	-	-	0	15	0	14	1	6	5	1	11	6	21	24	28
150923_1155	3	subjects	17	18	2	0	0	1	4	13	0	1	0	1	1	1	0	0	14	0	13	-	-	14	13	0	12	2	6	5	1	11	6	18	27	26
150923_1155	3	subjects	17	19	2	0	0	1	4	13	0	1	0	1	1	1	0	0	14	0	13	-	-	13	12	0	8	2	6	5	1	11	6	18	27	25
150923_1155	3	subjects	17	20	2	0	0	1	4	13	0	1	0	1	1	1	0	0	15	0	14	-	-	15	13	0	13	2	6	5	1	11	6	18	27	30
150923_1155	3	subjects	17	21	2	0	0	1	4	13	0	1	1	0	1	0	0	5	10	6	4	-	-	0	15	0	14	1	6	5	1	11	6	21	24	22
150923_1155	3	subjects	17	22	2	0	0	1	4	13	0	1	1	0	1	0	0	14	0	0	13	-	-	0	15	0	14	1	6	5	1	11	6	21	24	28
150923_1155	3	subjects	17	23	2	0	0	1	4	13	0	1	1	0	1	0	0	11	0	0	9	-	-	0	14	0	13	1	6	5	1	11	6	21	24	26
150923_1155	3	subjects	17	24	2	0	0	1	4	13	0	1	1	0	1	0	0	14	0	0	9	-	-	0	15	0	14	1	6	5	1	11	6	21	24	26
150923_1155	3	globals	Period	NumPeriods	RepeatTreatment	GMIN	GMAX	regle	ENDOWMENT	COST_AB_1	COST_AB_2	COST_AC_1	COST_AC_2	COST_CB_1	COST_CB_2	COST_BD_1	COST_BD_2	COST_CD_1	COST_CD_2	R	ABD	ACBD	ACD	num_rounds	P_S1	P_S2	S1_Presence	S2_Presence	S1_Counter	S2_Counter	Cap_S1	Cap_S2
150923_1155	3	globals	18	20	0	-12	12	0	45	10	10	0	0	20	1	0	0	10	10	1	1	2	3	20	0.2	0.8	0	0	0	0	4	16
150923_1155	3	subjects	Period	Subject	Group	Profit	TotalProfit	Participate	S1_Counter	S2_Counter	S1_Presence	S2_Presence	AB_Select	AC_Select	BD_Select	CB_Select	CD_Select	TimeABChoiceABACOK	TimeACChoiceABACOK	TimeCancelChoiceABACOK	TimeConfirmChoiceABACOK	TimeABChoiceBDCBCDOK	TimeACChoiceBDCBCDOK	TimeCBChoiceBDCBCDOK	TimeBDChoiceBDCBCDOK	TimeCDChoiceBDCBCDOK	TimeOKChoiceBDCBCDOK	Choice	CountABD	CountACBD	CountACD	Count_LinkBD	Count_LinkAC	Cost	Profit_Info	TimeContinueProfitOK
150923_1155	3	subjects	18	1	1	0	0	1	4	14	0	1	1	0	1	0	0	15	0	0	13	-	-	0	15	0	14	1	6	3	3	9	6	19	26	30
150923_1155	3	subjects	18	2	1	0	0	1	4	14	0	1	0	1	1	1	0	0	14	0	13	-	-	0	13	0	13	2	6	3	3	9	6	16	29	25
150923_1155	3	subjects	18	3	1	0	0	1	4	14	0	1	0	1	1	1	0	0	15	0	14	-	-	14	13	0	12	2	6	3	3	9	6	16	29	28
150923_1155	3	subjects	18	4	1	0	0	1	4	14	0	1	0	1	0	0	1	0	9	0	7	-	-	0	0	12	11	3	6	3	3	9	6	16	29	21
150923_1155	3	subjects	18	5	1	0	0	1	4	14	0	1	1	0	1	0	0	15	0	0	14	-	-	0	14	0	7	1	6	3	3	9	6	19	26	24
150923_1155	3	subjects	18	6	1	0	0	1	4	14	0	1	1	0	1	0	0	13	0	0	12	-	-	0	14	0	13	1	6	3	3	9	6	19	26	29
150923_1155	3	subjects	18	7	1	0	0	1	4	14	0	1	0	1	1	1	0	0	15	0	14	-	-	13	13	0	12	2	6	3	3	9	6	16	29	28
150923_1155	3	subjects	18	8	1	0	0	1	4	14	0	1	0	1	0	0	1	0	12	0	11	-	-	0	0	13	12	3	6	3	3	9	6	16	29	26
150923_1155	3	subjects	18	9	1	0	0	1	4	14	0	1	0	1	0	0	1	0	15	0	15	-	-	12	12	10	9	3	6	3	3	9	6	16	29	28
150923_1155	3	subjects	18	10	1	0	0	1	4	14	0	1	1	0	1	0	0	-33	0	-18	-34	-	-	0	15	0	14	1	6	3	3	9	6	19	26	18
150923_1155	3	subjects	18	11	1	0	0	1	4	14	0	1	1	0	1	0	0	11	0	0	10	-	-	0	12	0	11	1	6	3	3	9	6	19	26	25
150923_1155	3	subjects	18	12	1	0	0	1	4	14	0	1	1	0	1	0	0	11	0	0	10	-	-	0	9	0	8	1	6	3	3	9	6	19	26	18
150923_1155	3	subjects	18	13	2	0	0	1	4	14	0	1	1	0	1	0	0	14	0	0	13	-	-	0	14	0	9	1	3	4	5	7	9	17	28	27
150923_1155	3	subjects	18	14	2	0	0	1	4	14	0	1	0	1	0	0	1	0	14	0	14	-	-	0	0	14	13	3	3	4	5	7	9	19	26	29
150923_1155	3	subjects	18	15	2	0	0	1	4	14	0	1	0	1	1	1	0	0	15	0	14	-	-	13	11	0	9	2	3	4	5	7	9	17	28	27
150923_1155	3	subjects	18	16	2	0	0	1	4	14	0	1	0	1	0	0	1	0	14	0	12	-	-	0	0	11	10	3	3	4	5	7	9	19	26	28
150923_1155	3	subjects	18	17	2	0	0	1	4	14	0	1	1	0	1	0	0	15	0	0	14	-	-	0	15	0	14	1	3	4	5	7	9	17	28	26
150923_1155	3	subjects	18	18	2	0	0	1	4	14	0	1	0	1	1	1	0	0	14	0	13	-	-	14	13	0	12	2	3	4	5	7	9	17	28	29
150923_1155	3	subjects	18	19	2	0	0	1	4	14	0	1	0	1	1	1	0	0	14	0	13	-	-	14	13	0	12	2	3	4	5	7	9	17	28	28
150923_1155	3	subjects	18	20	2	0	0	1	4	14	0	1	0	1	0	0	1	0	15	0	14	-	-	0	0	14	13	3	3	4	5	7	9	19	26	30
150923_1155	3	subjects	18	21	2	0	0	1	4	14	0	1	0	1	0	0	1	0	5	0	4	-	-	0	0	7	2	3	3	4	5	7	9	19	26	15
150923_1155	3	subjects	18	22	2	0	0	1	4	14	0	1	0	1	0	0	1	0	15	0	14	-	-	0	0	14	13	3	3	4	5	7	9	19	26	29
150923_1155	3	subjects	18	23	2	0	0	1	4	14	0	1	1	0	1	0	0	12	14	12	11	-	-	0	14	0	14	1	3	4	5	7	9	17	28	20
150923_1155	3	subjects	18	24	2	0	0	1	4	14	0	1	0	1	1	1	0	0	15	0	14	-	-	6	5	9	4	2	3	4	5	7	9	17	28	28
150923_1155	3	globals	Period	NumPeriods	RepeatTreatment	GMIN	GMAX	regle	ENDOWMENT	COST_AB_1	COST_AB_2	COST_AC_1	COST_AC_2	COST_CB_1	COST_CB_2	COST_BD_1	COST_BD_2	COST_CD_1	COST_CD_2	R	ABD	ACBD	ACD	num_rounds	P_S1	P_S2	S1_Presence	S2_Presence	S1_Counter	S2_Counter	Cap_S1	Cap_S2
150923_1155	3	globals	19	20	0	-12	12	0	45	10	10	0	0	20	1	0	0	10	10	1	1	2	3	20	0.2	0.8	0	0	0	0	4	16
150923_1155	3	subjects	Period	Subject	Group	Profit	TotalProfit	Participate	S1_Counter	S2_Counter	S1_Presence	S2_Presence	AB_Select	AC_Select	BD_Select	CB_Select	CD_Select	TimeABChoiceABACOK	TimeACChoiceABACOK	TimeCancelChoiceABACOK	TimeConfirmChoiceABACOK	TimeABChoiceBDCBCDOK	TimeACChoiceBDCBCDOK	TimeCBChoiceBDCBCDOK	TimeBDChoiceBDCBCDOK	TimeCDChoiceBDCBCDOK	TimeOKChoiceBDCBCDOK	Choice	CountABD	CountACBD	CountACD	Count_LinkBD	Count_LinkAC	Cost	Profit_Info	TimeContinueProfitOK
150923_1155	3	subjects	19	1	1	0	0	1	4	15	0	1	1	0	1	0	0	12	0	0	11	-	-	0	13	0	12	1	3	5	4	8	9	18	27	30
150923_1155	3	subjects	19	2	1	0	0	1	4	15	0	1	1	0	1	0	0	14	0	0	13	-	-	0	14	0	13	1	3	5	4	8	9	18	27	28
150923_1155	3	subjects	19	3	1	0	0	1	4	15	0	1	0	1	1	1	0	0	14	0	13	-	-	14	13	0	12	2	3	5	4	8	9	18	27	26
150923_1155	3	subjects	19	4	1	0	0	1	4	15	0	1	0	1	0	0	1	0	14	0	13	-	-	0	0	-1	-3	3	3	5	4	8	9	19	26	21
150923_1155	3	subjects	19	5	1	0	0	1	4	15	0	1	1	0	1	0	0	14	0	0	12	-	-	0	0	0	-1	1	3	5	4	8	9	18	27	23
150923_1155	3	subjects	19	6	1	0	0	1	4	15	0	1	0	1	1	1	0	0	13	0	12	-	-	14	13	0	11	2	3	5	4	8	9	18	27	28
150923_1155	3	subjects	19	7	1	0	0	1	4	15	0	1	0	1	1	1	0	0	15	0	14	-	-	14	14	0	13	2	3	5	4	8	9	18	27	24
150923_1155	3	subjects	19	8	1	0	0	1	4	15	0	1	0	1	0	0	1	0	14	0	13	-	-	0	0	13	12	3	3	5	4	8	9	19	26	23
150923_1155	3	subjects	19	9	1	0	0	1	4	15	0	1	0	1	1	1	0	0	15	0	10	-	-	10	9	0	7	2	3	5	4	8	9	18	27	24
150923_1155	3	subjects	19	10	1	0	0	1	4	15	0	1	0	1	1	1	0	0	11	0	10	-	-	9	8	0	7	2	3	5	4	8	9	18	27	21
150923_1155	3	subjects	19	11	1	0	0	1	4	15	0	1	0	1	0	0	1	0	12	0	11	-	-	0	0	13	8	3	3	5	4	8	9	19	26	24
150923_1155	3	subjects	19	12	1	0	0	1	4	15	0	1	0	1	0	0	1	0	14	0	14	-	-	0	0	14	13	3	3	5	4	8	9	19	26	25
150923_1155	3	subjects	19	13	2	0	0	1	4	15	0	1	1	0	1	0	0	13	0	0	12	-	-	0	14	0	13	1	3	5	4	8	9	18	27	24
150923_1155	3	subjects	19	14	2	0	0	1	4	15	0	1	0	1	0	0	1	0	14	0	13	-	-	0	0	12	11	3	3	5	4	8	9	19	26	28
150923_1155	3	subjects	19	15	2	0	0	1	4	15	0	1	0	1	1	1	0	0	14	0	12	-	-	13	10	0	9	2	3	5	4	8	9	18	27	29
150923_1155	3	subjects	19	16	2	0	0	1	4	15	0	1	1	0	1	0	0	15	0	0	14	-	-	0	14	0	13	1	3	5	4	8	9	18	27	27
150923_1155	3	subjects	19	17	2	0	0	1	4	15	0	1	0	1	1	1	0	0	13	0	12	-	-	14	13	0	12	2	3	5	4	8	9	18	27	29
150923_1155	3	subjects	19	18	2	0	0	1	4	15	0	1	0	1	1	1	0	0	14	0	14	-	-	-5	-5	0	-6	2	3	5	4	8	9	18	27	27
150923_1155	3	subjects	19	19	2	0	0	1	4	15	0	1	0	1	1	1	0	0	15	0	13	-	-	13	12	0	11	2	3	5	4	8	9	18	27	29
150923_1155	3	subjects	19	20	2	0	0	1	4	15	0	1	0	1	0	0	1	0	15	0	14	-	-	0	0	15	13	3	3	5	4	8	9	19	26	29
150923_1155	3	subjects	19	21	2	0	0	1	4	15	0	1	0	1	0	0	1	0	14	3	-2	-	-	0	0	15	14	3	3	5	4	8	9	19	26	22
150923_1155	3	subjects	19	22	2	0	0	1	4	15	0	1	0	1	0	0	1	0	13	0	12	-	-	0	0	12	11	3	3	5	4	8	9	19	26	28
150923_1155	3	subjects	19	23	2	0	0	1	4	15	0	1	1	0	1	0	0	99999	0	0	15	-	-	0	14	0	13	1	3	5	4	8	9	18	27	18
150923_1155	3	subjects	19	24	2	0	0	1	4	15	0	1	0	1	1	1	0	0	15	0	14	-	-	1	0	9	-1	2	3	5	4	8	9	18	27	29
150923_1155	3	globals	Period	NumPeriods	RepeatTreatment	GMIN	GMAX	regle	ENDOWMENT	COST_AB_1	COST_AB_2	COST_AC_1	COST_AC_2	COST_CB_1	COST_CB_2	COST_BD_1	COST_BD_2	COST_CD_1	COST_CD_2	R	ABD	ACBD	ACD	num_rounds	P_S1	P_S2	S1_Presence	S2_Presence	S1_Counter	S2_Counter	Cap_S1	Cap_S2
150923_1155	3	globals	20	20	0	-12	12	0	45	10	10	0	0	20	1	0	0	10	10	1	1	2	3	20	0.2	0.8	0	0	0	0	4	16
150923_1155	3	subjects	Period	Subject	Group	Profit	TotalProfit	Participate	S1_Counter	S2_Counter	S1_Presence	S2_Presence	AB_Select	AC_Select	BD_Select	CB_Select	CD_Select	TimeABChoiceABACOK	TimeACChoiceABACOK	TimeCancelChoiceABACOK	TimeConfirmChoiceABACOK	TimeABChoiceBDCBCDOK	TimeACChoiceBDCBCDOK	TimeCBChoiceBDCBCDOK	TimeBDChoiceBDCBCDOK	TimeCDChoiceBDCBCDOK	TimeOKChoiceBDCBCDOK	Choice	CountABD	CountACBD	CountACD	Count_LinkBD	Count_LinkAC	Cost	Profit_Info	TimeContinueProfitOK
150923_1155	3	subjects	20	1	1	0	0	1	4	16	0	1	0	1	1	1	0	0	14	-	14	-	0	14	14	0	13	2	4	5	3	9	8	18	27	11
150923_1155	3	subjects	20	2	1	0	0	1	4	16	0	1	0	1	0	0	1	0	14	-	12	-	0	0	0	15	14	3	4	5	3	9	8	18	27	30
150923_1155	3	subjects	20	3	1	0	0	1	4	16	0	1	0	1	1	1	0	0	15	-	14	-	0	15	14	0	14	2	4	5	3	9	8	18	27	28
150923_1155	3	subjects	20	4	1	0	0	1	4	16	0	1	0	1	1	1	0	0	14	-	13	-	0	7	6	0	5	2	4	5	3	9	8	18	27	13
150923_1155	3	subjects	20	5	1	0	0	1	4	16	0	1	0	1	0	0	1	0	14	-	13	-	0	0	0	14	13	3	4	5	3	9	8	18	27	24
150923_1155	3	subjects	20	6	1	0	0	1	4	16	0	1	1	0	1	0	0	14	0	-	13	-	0	0	14	0	13	1	4	5	3	9	8	19	26	23
150923_1155	3	subjects	20	7	1	0	0	1	4	16	0	1	1	0	1	0	0	12	0	-	10	-	0	0	15	0	14	1	4	5	3	9	8	19	26	28
150923_1155	3	subjects	20	8	1	0	0	1	4	16	0	1	0	1	0	0	1	0	10	-	8	-	0	0	0	15	11	3	4	5	3	9	8	18	27	28
150923_1155	3	subjects	20	9	1	0	0	1	4	16	0	1	0	1	1	1	0	0	15	-	14	-	0	14	13	0	12	2	4	5	3	9	8	18	27	27
150923_1155	3	subjects	20	10	1	0	0	1	4	16	0	1	0	1	1	1	0	0	12	-	11	-	0	7	4	0	-14	2	4	5	3	9	8	18	27	2
150923_1155	3	subjects	20	11	1	0	0	1	4	16	0	1	1	0	1	0	0	12	0	-	11	-	0	0	15	0	14	1	4	5	3	9	8	19	26	24
150923_1155	3	subjects	20	12	1	0	0	1	4	16	0	1	1	0	1	0	0	15	0	-	14	-	0	0	13	0	12	1	4	5	3	9	8	19	26	24
150923_1155	3	subjects	20	13	2	0	0	1	4	16	0	1	0	1	0	0	1	0	14	-	13	-	0	13	12	11	10	3	4	5	3	9	8	18	27	30
150923_1155	3	subjects	20	14	2	0	0	1	4	16	0	1	0	1	0	0	1	0	14	-	13	-	10	0	0	7	5	3	4	5	3	9	8	18	27	28
150923_1155	3	subjects	20	15	2	0	0	1	4	16	0	1	0	1	0	0	1	0	14	-	11	-	0	0	0	13	12	3	4	5	3	9	8	18	27	28
150923_1155	3	subjects	20	16	2	0	0	1	4	16	0	1	0	1	1	1	0	0	12	-	11	-	0	13	12	14	11	2	4	5	3	9	8	18	27	24
150923_1155	3	subjects	20	17	2	0	0	1	4	16	0	1	1	0	1	0	0	15	0	-	14	-	0	0	15	0	14	1	4	5	3	9	8	19	26	24
150923_1155	3	subjects	20	18	2	0	0	1	4	16	0	1	0	1	1	1	0	0	15	-	14	-	0	13	12	0	11	2	4	5	3	9	8	18	27	27
150923_1155	3	subjects	20	19	2	0	0	1	4	16	0	1	1	0	1	0	0	14	0	-	13	-	0	0	13	0	12	1	4	5	3	9	8	19	26	28
150923_1155	3	subjects	20	20	2	0	0	1	4	16	0	1	0	1	1	1	0	0	15	-	14	-	0	15	14	0	14	2	4	5	3	9	8	18	27	28
150923_1155	3	subjects	20	21	2	0	0	1	4	16	0	1	0	1	1	1	0	0	15	-	14	-	0	15	12	0	7	2	4	5	3	9	8	18	27	0
150923_1155	3	subjects	20	22	2	0	0	1	4	16	0	1	0	1	1	1	0	0	11	-	10	-	0	15	15	0	14	2	4	5	3	9	8	18	27	27
150923_1155	3	subjects	20	23	2	0	0	1	4	16	0	1	1	0	1	0	0	13	0	-	12	-	0	0	6	0	5	1	4	5	3	9	8	19	26	27
150923_1155	3	subjects	20	24	2	0	0	1	4	16	0	1	1	0	1	0	0	13	0	-	12	-	0	0	14	0	13	1	4	5	3	9	8	19	26	26
150923_1155	3	summary	Period
150923_1155	3	summary	1
150923_1155	3	summary	2
150923_1155	3	summary	3
150923_1155	3	summary	4
150923_1155	3	summary	5
150923_1155	3	summary	6
150923_1155	3	summary	7
150923_1155	3	summary	8
150923_1155	3	summary	9
150923_1155	3	summary	10
150923_1155	3	summary	11
150923_1155	3	summary	12
150923_1155	3	summary	13
150923_1155	3	summary	14
150923_1155	3	summary	15
150923_1155	3	summary	16
150923_1155	3	summary	17
150923_1155	3	summary	18
150923_1155	3	summary	19
150923_1155	3	summary	20
150923_1155	3	session	Subject	FinalProfit	ShowUpFee	ShowUpFeeInvested	MoneyAdded	MoneyToPay	MoneyEarned	randomize	Ligne	ProfitHL	SelectedProfit_NoInfo	SelectedPeriod_NoInfo	SelectedProfit_Info	SelectedPeriod_Info
150923_1155	3	session	1	9.75	0	0	0	9.75	9.75	34	9	9.75	28	3	30	2
150923_1155	3	session	2	9.75	0	0	0	9.75	9.75	53	7	9.75	28	3	25	2
150923_1155	3	session	3	9.75	0	0	0	9.75	9.75	56	9	9.75	28	3	25	2
150923_1155	3	session	4	5	0	0	0	5	5	41	7	5	28	3	31	2
150923_1155	3	session	5	9.75	0	0	0	9.75	9.75	10	8	9.75	26	3	25	2
150923_1155	3	session	6	9.75	0	0	0	9.75	9.75	18	6	9.75	28	3	31	2
150923_1155	3	session	7	4	0	0	0	4	4	48	3	4	28	3	25	2
150923_1155	3	session	8	4	0	0	0	4	4	93	1	4	26	3	30	2
150923_1155	3	session	9	9.75	0	0	0	9.75	9.75	35	10	9.75	26	3	25	2
150923_1155	3	session	10	5	0	0	0	5	5	45	5	5	26	3	25	2
150923_1155	3	session	11	4	0	0	0	4	4	54	2	4	28	3	25	2
150923_1155	3	session	12	9.75	0	0	0	9.75	9.75	1	9	9.75	26	3	25	2
150923_1155	3	session	13	9.75	0	0	0	9.75	9.75	40	6	9.75	25	3	27	2
150923_1155	3	session	14	4	0	0	0	4	4	69	3	4	25	3	27	2
150923_1155	3	session	15	4	0	0	0	4	4	74	6	4	25	3	27	2
150923_1155	3	session	16	5	0	0	0	5	5	30	3	5	27	3	27	2
150923_1155	3	session	17	0.25	0	0	0	0.25	0.25	57	5	0.25	26	3	24	2
150923_1155	3	session	18	9.75	0	0	0	9.75	9.75	29	8	9.75	26	3	27	2
150923_1155	3	session	19	9.75	0	0	0	9.75	9.75	24	10	9.75	27	3	24	2
150923_1155	3	session	20	4	0	0	0	4	4	68	4	4	26	3	24	2
150923_1155	3	session	21	9.75	0	0	0	9.75	9.75	51	9	9.75	25	3	24	2
150923_1155	3	session	22	5	0	0	0	5	5	25	7	5	26	3	29	2
150923_1155	3	session	23	4	0	0	0	4	4	66	6	4	26	3	24	2
150923_1155	3	session	24	4	0	0	0	4	4	58	3	4	26	3	24	2
150923_1155	4	globals	Period	NumPeriods	RepeatTreatment
150923_1155	4	globals	1	1	0
150923_1155	4	subjects	Period	Subject	Group	Profit	TotalProfit	Participate	VERSION	TAUX	SelectedLine	Profit_Ind	SelectedProfit_NoInfo	SelectedProfit_Info	SelectedPeriod_NoInfo	SelectedPeriod_Info	ProfitGame1	ProfitGame2	SelectedPeriodGame1	SelectedPeriodGame2	TimeContinueProfitFinalOK
150923_1155	4	subjects	1	1	1	29.25	29.25	1	1	0.25	9	9.75	28	30	3	2	28	30	3	2	-14
150923_1155	4	subjects	1	2	1	28	28	1	1	0.25	7	9.75	28	25	3	2	28	25	3	2	-38
150923_1155	4	subjects	1	3	1	28	28	1	1	0.25	9	9.75	28	25	3	2	28	25	3	2	-31
150923_1155	4	subjects	1	4	1	24.75	24.75	1	1	0.25	7	5	28	31	3	2	28	31	3	2	-43
150923_1155	4	subjects	1	5	1	27.5	27.5	1	1	0.25	8	9.75	26	25	3	2	26	25	3	2	22
150923_1155	4	subjects	1	6	1	29.5	29.5	1	1	0.25	6	9.75	28	31	3	2	28	31	3	2	23
150923_1155	4	subjects	1	7	1	22.25	22.25	1	1	0.25	3	4	28	25	3	2	28	25	3	2	-93
150923_1155	4	subjects	1	8	1	23	23	1	1	0.25	1	4	26	30	3	2	26	30	3	2	9
150923_1155	4	subjects	1	9	1	27.5	27.5	1	1	0.25	10	9.75	26	25	3	2	26	25	3	2	14
150923_1155	4	subjects	1	10	1	22.75	22.75	1	1	0.25	5	5	26	25	3	2	26	25	3	2	-58
150923_1155	4	subjects	1	11	1	22.25	22.25	1	1	0.25	2	4	28	25	3	2	28	25	3	2	-22
150923_1155	4	subjects	1	12	1	27.5	27.5	1	1	0.25	9	9.75	26	25	3	2	26	25	3	2	-40
150923_1155	4	subjects	1	13	2	27.75	27.75	1	1	0.25	6	9.75	25	27	3	2	25	27	3	2	-28
150923_1155	4	subjects	1	14	2	22	22	1	1	0.25	3	4	25	27	3	2	25	27	3	2	15
150923_1155	4	subjects	1	15	2	22	22	1	1	0.25	6	4	25	27	3	2	25	27	3	2	-43
150923_1155	4	subjects	1	16	2	23.5	23.5	1	1	0.25	3	5	27	27	3	2	27	27	3	2	23
150923_1155	4	subjects	1	17	2	17.75	17.75	1	1	0.25	5	0.25	26	24	3	2	26	24	3	2	-20
150923_1155	4	subjects	1	18	2	28	28	1	1	0.25	8	9.75	26	27	3	2	26	27	3	2	3
150923_1155	4	subjects	1	19	2	27.5	27.5	1	1	0.25	10	9.75	27	24	3	2	27	24	3	2	5
150923_1155	4	subjects	1	20	2	21.5	21.5	1	1	0.25	4	4	26	24	3	2	26	24	3	2	17
150923_1155	4	subjects	1	21	2	27	27	1	1	0.25	9	9.75	25	24	3	2	25	24	3	2	-64
150923_1155	4	subjects	1	22	2	23.75	23.75	1	1	0.25	7	5	26	29	3	2	26	29	3	2	22
150923_1155	4	subjects	1	23	2	21.5	21.5	1	1	0.25	6	4	26	24	3	2	26	24	3	2	-54
150923_1155	4	subjects	1	24	2	21.5	21.5	1	1	0.25	3	4	26	24	3	2	26	24	3	2	-50
150923_1155	4	summary	Period
150923_1155	4	summary	1
150923_1155	4	session	Subject	FinalProfit	ShowUpFee	ShowUpFeeInvested	MoneyAdded	MoneyToPay	MoneyEarned	randomize	Ligne	ProfitHL	SelectedProfit_NoInfo	SelectedPeriod_NoInfo	SelectedProfit_Info	SelectedPeriod_Info
150923_1155	4	session	1	29.25	0	0	0	29.25	29.25	34	9	9.75	28	3	30	2
150923_1155	4	session	2	28	0	0	0	28	28	53	7	9.75	28	3	25	2
150923_1155	4	session	3	28	0	0	0	28	28	56	9	9.75	28	3	25	2
150923_1155	4	session	4	24.75	0	0	0	24.75	24.75	41	7	5	28	3	31	2
150923_1155	4	session	5	27.5	0	0	0	27.5	27.5	10	8	9.75	26	3	25	2
150923_1155	4	session	6	29.5	0	0	0	29.5	29.5	18	6	9.75	28	3	31	2
150923_1155	4	session	7	22.25	0	0	0	22.25	22.25	48	3	4	28	3	25	2
150923_1155	4	session	8	23	0	0	0	23	23	93	1	4	26	3	30	2
150923_1155	4	session	9	27.5	0	0	0	27.5	27.5	35	10	9.75	26	3	25	2
150923_1155	4	session	10	22.75	0	0	0	22.75	22.75	45	5	5	26	3	25	2
150923_1155	4	session	11	22.25	0	0	0	22.25	22.25	54	2	4	28	3	25	2
150923_1155	4	session	12	27.5	0	0	0	27.5	27.5	1	9	9.75	26	3	25	2
150923_1155	4	session	13	27.75	0	0	0	27.75	27.75	40	6	9.75	25	3	27	2
150923_1155	4	session	14	22	0	0	0	22	22	69	3	4	25	3	27	2
150923_1155	4	session	15	22	0	0	0	22	22	74	6	4	25	3	27	2
150923_1155	4	session	16	23.5	0	0	0	23.5	23.5	30	3	5	27	3	27	2
150923_1155	4	session	17	17.75	0	0	0	17.75	17.75	57	5	0.25	26	3	24	2
150923_1155	4	session	18	28	0	0	0	28	28	29	8	9.75	26	3	27	2
150923_1155	4	session	19	27.5	0	0	0	27.5	27.5	24	10	9.75	27	3	24	2
150923_1155	4	session	20	21.5	0	0	0	21.5	21.5	68	4	4	26	3	24	2
150923_1155	4	session	21	27	0	0	0	27	27	51	9	9.75	25	3	24	2
150923_1155	4	session	22	23.75	0	0	0	23.75	23.75	25	7	5	26	3	29	2
150923_1155	4	session	23	21.5	0	0	0	21.5	21.5	66	6	4	26	3	24	2
150923_1155	4	session	24	21.5	0	0	0	21.5	21.5	58	3	4	26	3	24	2
150923_1155	6	globals	Period	NumPeriods	RepeatTreatment
150923_1155	6	globals	1	1	0
150923_1155	6	subjects	Period	Subject	Group	Profit	TotalProfit	Participate	VERSION	TAUX	SelectedLine	Profit_Ind	SelectedProfit_NoInfo	SelectedProfit_Info	SelectedPeriod_NoInfo	SelectedPeriod_Info	ProfitGame1	ProfitGame2	SelectedPeriodGame1	SelectedPeriodGame2	TimeContinueProfitFinalOK
150923_1155	6	subjects	1	1	1	29.25	29.25	1	1	0.25	9	9.75	28	30	3	2	28	30	3	2	5
150923_1155	6	subjects	1	2	1	28	28	1	1	0.25	7	9.75	28	25	3	2	28	25	3	2	41
150923_1155	6	subjects	1	3	1	28	28	1	1	0.25	9	9.75	28	25	3	2	28	25	3	2	27
150923_1155	6	subjects	1	4	1	24.75	24.75	1	1	0.25	7	5	28	31	3	2	28	31	3	2	9
150923_1155	6	subjects	1	5	1	27.5	27.5	1	1	0.25	8	9.75	26	25	3	2	26	25	3	2	9
150923_1155	6	subjects	1	6	1	29.5	29.5	1	1	0.25	6	9.75	28	31	3	2	28	31	3	2	39
150923_1155	6	subjects	1	7	1	22.25	22.25	1	1	0.25	3	4	28	25	3	2	28	25	3	2	3
150923_1155	6	subjects	1	8	1	23	23	1	1	0.25	1	4	26	30	3	2	26	30	3	2	6
150923_1155	6	subjects	1	9	1	27.5	27.5	1	1	0.25	10	9.75	26	25	3	2	26	25	3	2	8
150923_1155	6	subjects	1	10	1	22.75	22.75	1	1	0.25	5	5	26	25	3	2	26	25	3	2	20
150923_1155	6	subjects	1	11	1	22.25	22.25	1	1	0.25	2	4	28	25	3	2	28	25	3	2	10
150923_1155	6	subjects	1	12	1	27.5	27.5	1	1	0.25	9	9.75	26	25	3	2	26	25	3	2	7
150923_1155	6	subjects	1	13	2	27.75	27.75	1	1	0.25	6	9.75	25	27	3	2	25	27	3	2	10
150923_1155	6	subjects	1	14	2	22	22	1	1	0.25	3	4	25	27	3	2	25	27	3	2	10
150923_1155	6	subjects	1	15	2	22	22	1	1	0.25	6	4	25	27	3	2	25	27	3	2	-23
150923_1155	6	subjects	1	16	2	23.5	23.5	1	1	0.25	3	5	27	27	3	2	27	27	3	2	41
150923_1155	6	subjects	1	17	2	17.75	17.75	1	1	0.25	5	0.25	26	24	3	2	26	24	3	2	8
150923_1155	6	subjects	1	18	2	28	28	1	1	0.25	8	9.75	26	27	3	2	26	27	3	2	8
150923_1155	6	subjects	1	19	2	27.5	27.5	1	1	0.25	10	9.75	27	24	3	2	27	24	3	2	-9
150923_1155	6	subjects	1	20	2	21.5	21.5	1	1	0.25	4	4	26	24	3	2	26	24	3	2	32
150923_1155	6	subjects	1	21	2	27	27	1	1	0.25	9	9.75	25	24	3	2	25	24	3	2	7
150923_1155	6	subjects	1	22	2	23.75	23.75	1	1	0.25	7	5	26	29	3	2	26	29	3	2	-12
150923_1155	6	subjects	1	23	2	21.5	21.5	1	1	0.25	6	4	26	24	3	2	26	24	3	2	10
150923_1155	6	subjects	1	24	2	21.5	21.5	1	1	0.25	3	4	26	24	3	2	26	24	3	2	6
150923_1155	6	summary	Period
150923_1155	6	summary	1
150923_1155	6	session	Subject	FinalProfit	ShowUpFee	ShowUpFeeInvested	MoneyAdded	MoneyToPay	MoneyEarned	randomize	Ligne	ProfitHL	SelectedProfit_NoInfo	SelectedPeriod_NoInfo	SelectedProfit_Info	SelectedPeriod_Info	Participate
150923_1155	6	session	1	29.25	0	0	0	29.25	29.25	34	9	9.75	28	3	30	2	1
150923_1155	6	session	2	28	0	0	0	28	28	53	7	9.75	28	3	25	2	1
150923_1155	6	session	3	28	0	0	0	28	28	56	9	9.75	28	3	25	2	1
150923_1155	6	session	4	24.75	0	0	0	24.75	24.75	41	7	5	28	3	31	2	1
150923_1155	6	session	5	27.5	0	0	0	27.5	27.5	10	8	9.75	26	3	25	2	1
150923_1155	6	session	6	29.5	0	0	0	29.5	29.5	18	6	9.75	28	3	31	2	1
150923_1155	6	session	7	22.25	0	0	0	22.25	22.25	48	3	4	28	3	25	2	1
150923_1155	6	session	8	23	0	0	0	23	23	93	1	4	26	3	30	2	1
150923_1155	6	session	9	27.5	0	0	0	27.5	27.5	35	10	9.75	26	3	25	2	1
150923_1155	6	session	10	22.75	0	0	0	22.75	22.75	45	5	5	26	3	25	2	1
150923_1155	6	session	11	22.25	0	0	0	22.25	22.25	54	2	4	28	3	25	2	1
150923_1155	6	session	12	27.5	0	0	0	27.5	27.5	1	9	9.75	26	3	25	2	1
150923_1155	6	session	13	27.75	0	0	0	27.75	27.75	40	6	9.75	25	3	27	2	1
150923_1155	6	session	14	22	0	0	0	22	22	69	3	4	25	3	27	2	1
150923_1155	6	session	15	22	0	0	0	22	22	74	6	4	25	3	27	2	1
150923_1155	6	session	16	23.5	0	0	0	23.5	23.5	30	3	5	27	3	27	2	1
150923_1155	6	session	17	17.75	0	0	0	17.75	17.75	57	5	0.25	26	3	24	2	1
150923_1155	6	session	18	28	0	0	0	28	28	29	8	9.75	26	3	27	2	1
150923_1155	6	session	19	27.5	0	0	0	27.5	27.5	24	10	9.75	27	3	24	2	1
150923_1155	6	session	20	21.5	0	0	0	21.5	21.5	68	4	4	26	3	24	2	1
150923_1155	6	session	21	27	0	0	0	27	27	51	9	9.75	25	3	24	2	1
150923_1155	6	session	22	23.75	0	0	0	23.75	23.75	25	7	5	26	3	29	2	1
150923_1155	6	session	23	21.5	0	0	0	21.5	21.5	66	6	4	26	3	24	2	1
150923_1155	6	session	24	21.5	0	0	0	21.5	21.5	58	3	4	26	3	24	2	1
150923_1155	7	globals	Period	NumPeriods	RepeatTreatment
150923_1155	7	globals	1	1	0
150923_1155	7	subjects	Period	Subject	Group	Profit	TotalProfit	Participate	VERSION	TAUX	SelectedLine	Profit_Ind	SelectedProfit_NoInfo	SelectedProfit_Info	SelectedPeriod_NoInfo	SelectedPeriod_Info	ProfitGame1	ProfitGame2	SelectedPeriodGame1	SelectedPeriodGame2	TimeContinueProfitFinalOK
150923_1155	7	subjects	1	1	1	29.25	29.25	1	1	0.25	9	9.75	28	30	3	2	28	30	3	2	-965
150923_1155	7	subjects	1	2	1	28	28	1	1	0.25	7	9.75	28	25	3	2	28	25	3	2	-968
150923_1155	7	subjects	1	3	1	28	28	1	1	0.25	9	9.75	28	25	3	2	28	25	3	2	-971
150923_1155	7	subjects	1	4	1	24.75	24.75	1	1	0.25	7	5	28	31	3	2	28	31	3	2	-975
150923_1155	7	subjects	1	5	1	27.5	27.5	1	1	0.25	8	9.75	26	25	3	2	26	25	3	2	-978
150923_1155	7	subjects	1	6	1	29.5	29.5	1	1	0.25	6	9.75	28	31	3	2	28	31	3	2	-983
150923_1155	7	subjects	1	7	1	22.25	22.25	1	1	0.25	3	4	28	25	3	2	28	25	3	2	-987
150923_1155	7	subjects	1	8	1	23	23	1	1	0.25	1	4	26	30	3	2	26	30	3	2	-990
150923_1155	7	subjects	1	9	1	27.5	27.5	1	1	0.25	10	9.75	26	25	3	2	26	25	3	2	-995
150923_1155	7	subjects	1	10	1	22.75	22.75	1	1	0.25	5	5	26	25	3	2	26	25	3	2	-998
150923_1155	7	subjects	1	11	1	22.25	22.25	1	1	0.25	2	4	28	25	3	2	28	25	3	2	-1004
150923_1155	7	subjects	1	12	1	27.5	27.5	1	1	0.25	9	9.75	26	25	3	2	26	25	3	2	-1008
150923_1155	7	subjects	1	13	2	27.75	27.75	1	1	0.25	6	9.75	25	27	3	2	25	27	3	2	-1013
150923_1155	7	subjects	1	14	2	22	22	1	1	0.25	3	4	25	27	3	2	25	27	3	2	-1017
150923_1155	7	subjects	1	15	2	22	22	1	1	0.25	6	4	25	27	3	2	25	27	3	2	41
150923_1155	7	subjects	1	16	2	23.5	23.5	1	1	0.25	3	5	27	27	3	2	27	27	3	2	-1022
150923_1155	7	subjects	1	17	2	17.75	17.75	1	1	0.25	5	0.25	26	24	3	2	26	24	3	2	-1026
150923_1155	7	subjects	1	18	2	28	28	1	1	0.25	8	9.75	26	27	3	2	26	27	3	2	-1031
150923_1155	7	subjects	1	19	2	27.5	27.5	1	1	0.25	10	9.75	27	24	3	2	27	24	3	2	-1034
150923_1155	7	subjects	1	20	2	21.5	21.5	1	1	0.25	4	4	26	24	3	2	26	24	3	2	-1038
150923_1155	7	subjects	1	21	2	27	27	1	1	0.25	9	9.75	25	24	3	2	25	24	3	2	-1042
150923_1155	7	subjects	1	22	2	23.75	23.75	1	1	0.25	7	5	26	29	3	2	26	29	3	2	-1047
150923_1155	7	subjects	1	23	2	21.5	21.5	1	1	0.25	6	4	26	24	3	2	26	24	3	2	-1051
150923_1155	7	subjects	1	24	2	21.5	21.5	1	1	0.25	3	4	26	24	3	2	26	24	3	2	-1056
150923_1155	7	summary	Period
150923_1155	7	summary	1
150923_1155	7	session	Subject	FinalProfit	ShowUpFee	ShowUpFeeInvested	MoneyAdded	MoneyToPay	MoneyEarned	randomize	Ligne	ProfitHL	SelectedProfit_NoInfo	SelectedPeriod_NoInfo	SelectedProfit_Info	SelectedPeriod_Info	Participate
150923_1155	7	session	1	29.25	0	0	0	29.25	29.25	34	9	9.75	28	3	30	2	1
150923_1155	7	session	2	28	0	0	0	28	28	53	7	9.75	28	3	25	2	1
150923_1155	7	session	3	28	0	0	0	28	28	56	9	9.75	28	3	25	2	1
150923_1155	7	session	4	24.75	0	0	0	24.75	24.75	41	7	5	28	3	31	2	1
150923_1155	7	session	5	27.5	0	0	0	27.5	27.5	10	8	9.75	26	3	25	2	1
150923_1155	7	session	6	29.5	0	0	0	29.5	29.5	18	6	9.75	28	3	31	2	1
150923_1155	7	session	7	22.25	0	0	0	22.25	22.25	48	3	4	28	3	25	2	1
150923_1155	7	session	8	23	0	0	0	23	23	93	1	4	26	3	30	2	1
150923_1155	7	session	9	27.5	0	0	0	27.5	27.5	35	10	9.75	26	3	25	2	1
150923_1155	7	session	10	22.75	0	0	0	22.75	22.75	45	5	5	26	3	25	2	1
150923_1155	7	session	11	22.25	0	0	0	22.25	22.25	54	2	4	28	3	25	2	1
150923_1155	7	session	12	27.5	0	0	0	27.5	27.5	1	9	9.75	26	3	25	2	1
150923_1155	7	session	13	27.75	0	0	0	27.75	27.75	40	6	9.75	25	3	27	2	1
150923_1155	7	session	14	22	0	0	0	22	22	69	3	4	25	3	27	2	1
150923_1155	7	session	15	22	0	0	0	22	22	74	6	4	25	3	27	2	1
150923_1155	7	session	16	23.5	0	0	0	23.5	23.5	30	3	5	27	3	27	2	1
150923_1155	7	session	17	17.75	0	0	0	17.75	17.75	57	5	0.25	26	3	24	2	1
150923_1155	7	session	18	28	0	0	0	28	28	29	8	9.75	26	3	27	2	1
150923_1155	7	session	19	27.5	0	0	0	27.5	27.5	24	10	9.75	27	3	24	2	1
150923_1155	7	session	20	21.5	0	0	0	21.5	21.5	68	4	4	26	3	24	2	1
150923_1155	7	session	21	27	0	0	0	27	27	51	9	9.75	25	3	24	2	1
150923_1155	7	session	22	23.75	0	0	0	23.75	23.75	25	7	5	26	3	29	2	1
150923_1155	7	session	23	21.5	0	0	0	21.5	21.5	66	6	4	26	3	24	2	1
150923_1155	7	session	24	21.5	0	0	0	21.5	21.5	58	3	4	26	3	24	2	1

## Sheet: 150923_1346_S3_Raw
150923_1346	1	globals	Period	NumPeriods	RepeatTreatment	AuctionStop	AuctionNoStop
150923_1346	1	globals	1	1	0	0	0
150923_1346	1	subjects	Period	Subject	Group	Profit	TotalProfit	Participate	randomize	Ligne	Choix[1]	Choix[2]	Choix[3]	Choix[4]	Choix[5]	Choix[6]	Choix[7]	Choix[8]	Choix[9]	Choix[10]	Prob_e[0]	Prob_e[1]	Prob_e[2]	Prob_e[3]	Prob_e[4]	Prob_e[5]	Prob_e[6]	Prob_e[7]	Prob_e[8]	Prob_e[9]	Prob_e[10]	Opt_A_Prob1	Opt_A_Prob2	Opt_B_Prob1	Opt_B_Prob2	ChoixLoterie	LigneT	TimeConfirmChoixLoterieOK	Loterie
150923_1346	1	subjects	1	1	1	9.75	9.75	0	10	10	1	1	1	1	1	1	2	2	2	2	0	10	20	30	40	50	60	70	80	90	100	5	4	9.75	0.25	0	0	-123	1
150923_1346	1	subjects	1	2	1	9.75	9.75	0	26	7	1	1	1	1	2	2	2	2	2	2	0	10	20	30	40	50	60	70	80	90	100	5	4	9.75	0.25	0	0	-91	1
150923_1346	1	subjects	1	3	1	4	4	0	67	2	1	1	1	1	1	1	1	2	2	2	0	10	20	30	40	50	60	70	80	90	100	5	4	9.75	0.25	0	0	-38	2
150923_1346	1	subjects	1	4	1	4	4	0	91	6	1	1	1	1	1	1	2	2	2	2	0	10	20	30	40	50	60	70	80	90	100	5	4	9.75	0.25	0	0	-58	2
150923_1346	1	subjects	1	5	1	4	4	0	46	2	1	1	1	1	1	1	1	2	2	2	0	10	20	30	40	50	60	70	80	90	100	5	4	9.75	0.25	0	0	-39	2
150923_1346	1	subjects	1	6	1	5	5	0	1	6	1	1	1	1	1	1	2	2	2	2	0	10	20	30	40	50	60	70	80	90	100	5	4	9.75	0.25	0	0	-153	1
150923_1346	1	subjects	1	7	1	9.75	9.75	0	47	10	1	1	1	1	1	1	2	2	2	2	0	10	20	30	40	50	60	70	80	90	100	5	4	9.75	0.25	0	0	-38	1
150923_1346	1	subjects	1	8	1	4	4	0	30	1	1	1	1	1	1	1	2	2	2	2	0	10	20	30	40	50	60	70	80	90	100	5	4	9.75	0.25	0	0	-172	2
150923_1346	1	subjects	1	9	1	9.75	9.75	0	20	9	1	1	1	1	1	1	1	2	2	2	0	10	20	30	40	50	60	70	80	90	100	5	4	9.75	0.25	0	0	-65	1
150923_1346	1	subjects	1	10	1	4	4	0	93	2	1	1	1	1	1	2	2	2	2	2	0	10	20	30	40	50	60	70	80	90	100	5	4	9.75	0.25	0	0	-133	2
150923_1346	1	subjects	1	11	1	4	4	0	92	4	1	1	1	1	1	1	1	1	1	2	0	10	20	30	40	50	60	70	80	90	100	5	4	9.75	0.25	0	0	-42	2
150923_1346	1	subjects	1	12	1	0.25	0.25	0	12	1	2	2	2	2	1	1	1	1	1	1	0	10	20	30	40	50	60	70	80	90	100	5	4	9.75	0.25	0	0	42	2
150923_1346	1	subjects	1	13	2	0.25	0.25	0	70	6	1	1	1	1	2	2	2	2	2	2	0	10	20	30	40	50	60	70	80	90	100	5	4	9.75	0.25	0	0	-56	2
150923_1346	1	subjects	1	14	2	0.25	0.25	0	95	3	1	1	2	1	1	2	2	1	1	2	0	10	20	30	40	50	60	70	80	90	100	5	4	9.75	0.25	0	0	-211	2
150923_1346	1	subjects	1	15	2	5	5	0	56	8	1	1	1	1	1	1	1	1	1	1	0	10	20	30	40	50	60	70	80	90	100	5	4	9.75	0.25	0	0	36	1
150923_1346	1	subjects	1	16	2	4	4	0	91	7	1	1	1	1	1	1	1	1	2	2	0	10	20	30	40	50	60	70	80	90	100	5	4	9.75	0.25	0	0	22	2
150923_1346	1	subjects	1	17	2	4	4	0	77	4	1	1	1	1	1	1	1	1	2	2	0	10	20	30	40	50	60	70	80	90	100	5	4	9.75	0.25	0	0	-11	2
150923_1346	1	subjects	1	18	2	4	4	0	66	4	1	1	1	1	1	1	2	2	2	2	0	10	20	30	40	50	60	70	80	90	100	5	4	9.75	0.25	0	0	-31	2
150923_1346	1	subjects	1	19	2	5	5	0	10	5	2	1	2	2	1	1	2	2	2	2	0	10	20	30	40	50	60	70	80	90	100	5	4	9.75	0.25	0	0	-167	1
150923_1346	1	subjects	1	20	2	9.75	9.75	0	38	7	1	1	1	1	1	1	2	2	2	2	0	10	20	30	40	50	60	70	80	90	100	5	4	9.75	0.25	0	0	-204	1
150923_1346	1	subjects	1	21	2	4	4	0	87	3	1	1	1	1	2	2	2	2	2	2	0	10	20	30	40	50	60	70	80	90	100	5	4	9.75	0.25	0	0	-50	2
150923_1346	1	subjects	1	22	2	9.75	9.75	0	99	10	1	1	1	1	1	1	2	2	2	2	0	10	20	30	40	50	60	70	80	90	100	5	4	9.75	0.25	0	0	-90	1
150923_1346	1	subjects	1	23	2	4	4	0	80	1	1	1	1	1	1	2	2	2	2	2	0	10	20	30	40	50	60	70	80	90	100	5	4	9.75	0.25	0	0	-131	2
150923_1346	1	subjects	1	24	2	5	5	0	42	7	1	1	1	1	1	1	1	1	2	2	0	10	20	30	40	50	60	70	80	90	100	5	4	9.75	0.25	0	0	-305	1
150923_1346	1	summary	Period
150923_1346	1	summary	1
150923_1346	1	session	Subject	FinalProfit	ShowUpFee	ShowUpFeeInvested	MoneyAdded	MoneyToPay	MoneyEarned	randomize	Ligne	ProfitHL
150923_1346	1	session	1	9.75	0	0	0	9.75	9.75	10	10	9.75
150923_1346	1	session	2	9.75	0	0	0	9.75	9.75	26	7	9.75
150923_1346	1	session	3	4	0	0	0	4	4	67	2	4
150923_1346	1	session	4	4	0	0	0	4	4	91	6	4
150923_1346	1	session	5	4	0	0	0	4	4	46	2	4
150923_1346	1	session	6	5	0	0	0	5	5	1	6	5
150923_1346	1	session	7	9.75	0	0	0	9.75	9.75	47	10	9.75
150923_1346	1	session	8	4	0	0	0	4	4	30	1	4
150923_1346	1	session	9	9.75	0	0	0	9.75	9.75	20	9	9.75
150923_1346	1	session	10	4	0	0	0	4	4	93	2	4
150923_1346	1	session	11	4	0	0	0	4	4	92	4	4
150923_1346	1	session	12	0.25	0	0	0	0.25	0.25	12	1	0.25
150923_1346	1	session	13	0.25	0	0	0	0.25	0.25	70	6	0.25
150923_1346	1	session	14	0.25	0	0	0	0.25	0.25	95	3	0.25
150923_1346	1	session	15	5	0	0	0	5	5	56	8	5
150923_1346	1	session	16	4	0	0	0	4	4	91	7	4
150923_1346	1	session	17	4	0	0	0	4	4	77	4	4
150923_1346	1	session	18	4	0	0	0	4	4	66	4	4
150923_1346	1	session	19	5	0	0	0	5	5	10	5	5
150923_1346	1	session	20	9.75	0	0	0	9.75	9.75	38	7	9.75
150923_1346	1	session	21	4	0	0	0	4	4	87	3	4
150923_1346	1	session	22	9.75	0	0	0	9.75	9.75	99	10	9.75
150923_1346	1	session	23	4	0	0	0	4	4	80	1	4
150923_1346	1	session	24	5	0	0	0	5	5	42	7	5
150923_1346	2	globals	Period	NumPeriods	RepeatTreatment	GMIN	GMAX	regle	ENDOWMENT	COST_AB_1	COST_AB_2	COST_AC_1	COST_AC_2	COST_CB_1	COST_CB_2	COST_BD_1	COST_BD_2	COST_CD_1	COST_CD_2	R	ABD	ACBD	ACD	num_rounds	P_S1	P_S2	S1_Presence	S2_Presence	S1_Counter	S2_Counter	Cap_S1	Cap_S2
150923_1346	2	globals	1	20	0	-12	12	0	45	10	10	0	0	20	1	0	0	10	10	1	1	2	3	20	0.2	0.8	0	0	0	0	4	16
150923_1346	2	subjects	Period	Subject	Group	Profit	TotalProfit	Participate	S1_Counter	S2_Counter	S1_Presence	S2_Presence	AB_Select	AC_Select	BD_Select	CB_Select	CD_Select	TimeABChoiceOK	TimeACChoiceOK	TimeCBChoiceOK	TimeBDChoiceOK	TimeCDChoiceOK	TimeCancelChoiceOK	TimeConfirmChoiceOK	Choice	CountABD	CountACBD	CountACD	Count_LinkBD	Count_LinkAC	Cost	Profit_NoInfo	TimeContinueProfitOK
150923_1346	2	subjects	1	1	1	0	0	1	0	1	0	1	0	1	1	1	0	0	14	13	11	0	-	8	2	6	1	5	7	6	14	31	-9
150923_1346	2	subjects	1	2	1	0	0	1	0	1	0	1	0	1	0	0	1	0	9	0	0	7	-	4	3	6	1	5	7	6	16	29	-6
150923_1346	2	subjects	1	3	1	0	0	1	0	1	0	1	1	0	1	0	0	14	0	0	13	0	-	12	1	6	1	5	7	6	17	28	13
150923_1346	2	subjects	1	4	1	0	0	1	0	1	0	1	0	1	0	0	1	0	14	0	0	12	-	9	3	6	1	5	7	6	16	29	10
150923_1346	2	subjects	1	5	1	0	0	1	0	1	0	1	1	0	1	0	0	-7	0	0	-8	0	-	-10	1	6	1	5	7	6	17	28	9
150923_1346	2	subjects	1	6	1	0	0	1	0	1	0	1	0	1	0	0	1	0	9	0	0	8	-	6	3	6	1	5	7	6	16	29	7
150923_1346	2	subjects	1	7	1	0	0	1	0	1	0	1	1	0	1	0	0	5	0	0	5	0	-	4	1	6	1	5	7	6	17	28	1
150923_1346	2	subjects	1	8	1	0	0	1	0	1	0	1	1	0	1	0	0	-2	0	0	-3	0	-	-5	1	6	1	5	7	6	17	28	-5
150923_1346	2	subjects	1	9	1	0	0	1	0	1	0	1	0	1	0	0	1	0	15	11	10	8	-	7	3	6	1	5	7	6	16	29	8
150923_1346	2	subjects	1	10	1	0	0	1	0	1	0	1	0	1	0	0	1	0	13	0	0	12	-	11	3	6	1	5	7	6	16	29	9
150923_1346	2	subjects	1	11	1	0	0	1	0	1	0	1	1	0	1	0	0	12	0	0	9	0	-	8	1	6	1	5	7	6	17	28	8
150923_1346	2	subjects	1	12	1	0	0	1	0	1	0	1	1	0	1	0	0	15	0	0	14	0	-	13	1	6	1	5	7	6	17	28	7
150923_1346	2	subjects	1	13	2	0	0	1	0	1	0	1	0	1	1	1	0	0	14	13	12	0	-	8	2	4	2	6	6	8	15	30	9
150923_1346	2	subjects	1	14	2	0	0	1	0	1	0	1	1	0	1	0	0	14	0	0	12	0	-	10	1	4	2	6	6	8	16	29	-1
150923_1346	2	subjects	1	15	2	0	0	1	0	1	0	1	0	1	0	0	1	13	11	0	0	10	-	9	3	4	2	6	6	8	18	27	13
150923_1346	2	subjects	1	16	2	0	0	1	0	1	0	1	0	1	0	0	1	0	14	0	0	13	-	12	3	4	2	6	6	8	18	27	12
150923_1346	2	subjects	1	17	2	0	0	1	0	1	0	1	1	0	1	0	0	13	0	0	12	0	-	11	1	4	2	6	6	8	16	29	9
150923_1346	2	subjects	1	18	2	0	0	1	0	1	0	1	0	1	1	1	0	0	14	13	13	0	-	12	2	4	2	6	6	8	15	30	11
150923_1346	2	subjects	1	19	2	0	0	1	0	1	0	1	1	0	1	0	0	12	0	0	11	0	-	10	1	4	2	6	6	8	16	29	-5
150923_1346	2	subjects	1	20	2	0	0	1	0	1	0	1	0	1	0	0	1	0	6	0	0	4	-	0	3	4	2	6	6	8	18	27	8
150923_1346	2	subjects	1	21	2	0	0	1	0	1	0	1	0	1	0	0	1	0	7	0	0	7	-	6	3	4	2	6	6	8	18	27	-4
150923_1346	2	subjects	1	22	2	0	0	1	0	1	0	1	1	0	1	0	0	13	0	0	12	0	-	11	1	4	2	6	6	8	16	29	9
150923_1346	2	subjects	1	23	2	0	0	1	0	1	0	1	0	1	0	0	1	0	15	0	0	14	-	13	3	4	2	6	6	8	18	27	-4
150923_1346	2	subjects	1	24	2	0	0	1	0	1	0	1	0	1	0	0	1	0	15	0	0	14	-	12	3	4	2	6	6	8	18	27	-2
150923_1346	2	globals	Period	NumPeriods	RepeatTreatment	GMIN	GMAX	regle	ENDOWMENT	COST_AB_1	COST_AB_2	COST_AC_1	COST_AC_2	COST_CB_1	COST_CB_2	COST_BD_1	COST_BD_2	COST_CD_1	COST_CD_2	R	ABD	ACBD	ACD	num_rounds	P_S1	P_S2	S1_Presence	S2_Presence	S1_Counter	S2_Counter	Cap_S1	Cap_S2
150923_1346	2	globals	2	20	0	-12	12	0	45	10	10	0	0	20	1	0	0	10	10	1	1	2	3	20	0.2	0.8	0	0	0	0	4	16
150923_1346	2	subjects	Period	Subject	Group	Profit	TotalProfit	Participate	S1_Counter	S2_Counter	S1_Presence	S2_Presence	AB_Select	AC_Select	BD_Select	CB_Select	CD_Select	TimeABChoiceOK	TimeACChoiceOK	TimeCBChoiceOK	TimeBDChoiceOK	TimeCDChoiceOK	TimeCancelChoiceOK	TimeConfirmChoiceOK	Choice	CountABD	CountACBD	CountACD	Count_LinkBD	Count_LinkAC	Cost	Profit_NoInfo	TimeContinueProfitOK
150923_1346	2	subjects	2	1	1	0	0	1	0	2	0	1	0	1	0	0	1	7	-2	0	0	-4	-	-6	3	3	5	4	8	9	19	26	-3
150923_1346	2	subjects	2	2	1	0	0	1	0	2	0	1	0	1	0	0	1	0	-2	0	0	-4	-	-5	3	3	5	4	8	9	19	26	8
150923_1346	2	subjects	2	3	1	0	0	1	0	2	0	1	1	0	1	0	0	12	0	0	11	0	-	9	1	3	5	4	8	9	18	27	0
150923_1346	2	subjects	2	4	1	0	0	1	0	2	0	1	0	1	1	1	0	0	14	13	12	0	-	11	2	3	5	4	8	9	18	27	8
150923_1346	2	subjects	2	5	1	0	0	1	0	2	0	1	0	1	1	1	0	0	14	14	13	0	-	12	2	3	5	4	8	9	18	27	4
150923_1346	2	subjects	2	6	1	0	0	1	0	2	0	1	0	1	1	1	0	0	6	2	0	5	-	-1	2	3	5	4	8	9	18	27	9
150923_1346	2	subjects	2	7	1	0	0	1	0	2	0	1	0	1	1	1	0	0	14	14	13	0	-	12	2	3	5	4	8	9	18	27	6
150923_1346	2	subjects	2	8	1	0	0	1	0	2	0	1	1	0	1	0	0	13	0	0	12	0	-	11	1	3	5	4	8	9	18	27	3
150923_1346	2	subjects	2	9	1	0	0	1	0	2	0	1	0	1	0	0	1	0	15	0	0	14	-	12	3	3	5	4	8	9	19	26	9
150923_1346	2	subjects	2	10	1	0	0	1	0	2	0	1	0	1	0	0	1	0	12	0	0	11	-	10	3	3	5	4	8	9	19	26	11
150923_1346	2	subjects	2	11	1	0	0	1	0	2	0	1	0	1	1	1	0	0	14	11	10	12	-	9	2	3	5	4	8	9	18	27	7
150923_1346	2	subjects	2	12	1	0	0	1	0	2	0	1	1	0	1	0	0	14	0	0	13	0	-	12	1	3	5	4	8	9	18	27	12
150923_1346	2	subjects	2	13	2	0	0	1	0	2	0	1	1	0	1	0	0	14	0	0	13	0	-	9	1	5	3	4	8	7	18	27	8
150923_1346	2	subjects	2	14	2	0	0	1	0	2	0	1	0	1	1	1	0	0	13	13	12	0	-	10	2	5	3	4	8	7	16	29	1
150923_1346	2	subjects	2	15	2	0	0	1	0	2	0	1	0	1	0	0	1	0	14	0	0	13	-	12	3	5	3	4	8	7	17	28	13
150923_1346	2	subjects	2	16	2	0	0	1	0	2	0	1	1	0	1	0	0	14	0	0	13	0	-	11	1	5	3	4	8	7	18	27	10
150923_1346	2	subjects	2	17	2	0	0	1	0	2	0	1	1	0	1	0	0	7	0	0	6	0	-	5	1	5	3	4	8	7	18	27	12
150923_1346	2	subjects	2	18	2	0	0	1	0	2	0	1	0	1	1	1	0	0	14	13	12	0	-	11	2	5	3	4	8	7	16	29	-13
150923_1346	2	subjects	2	19	2	0	0	1	0	2	0	1	0	1	0	0	1	0	14	0	0	13	-	11	3	5	3	4	8	7	17	28	11
150923_1346	2	subjects	2	20	2	0	0	1	0	2	0	1	1	0	1	0	0	14	0	0	13	0	-	11	1	5	3	4	8	7	18	27	-5
150923_1346	2	subjects	2	21	2	0	0	1	0	2	0	1	0	1	0	0	1	0	14	0	0	13	-	10	3	5	3	4	8	7	17	28	-5
150923_1346	2	subjects	2	22	2	0	0	1	0	2	0	1	1	0	1	0	0	13	0	0	12	0	-	11	1	5	3	4	8	7	18	27	9
150923_1346	2	subjects	2	23	2	0	0	1	0	2	0	1	0	1	1	1	0	0	1	-15	-16	-3	-	-17	2	5	3	4	8	7	16	29	12
150923_1346	2	subjects	2	24	2	0	0	1	0	2	0	1	0	1	0	0	1	0	13	0	0	12	-	11	3	5	3	4	8	7	17	28	6
150923_1346	2	globals	Period	NumPeriods	RepeatTreatment	GMIN	GMAX	regle	ENDOWMENT	COST_AB_1	COST_AB_2	COST_AC_1	COST_AC_2	COST_CB_1	COST_CB_2	COST_BD_1	COST_BD_2	COST_CD_1	COST_CD_2	R	ABD	ACBD	ACD	num_rounds	P_S1	P_S2	S1_Presence	S2_Presence	S1_Counter	S2_Counter	Cap_S1	Cap_S2
150923_1346	2	globals	3	20	0	-12	12	0	45	10	10	0	0	20	1	0	0	10	10	1	1	2	3	20	0.2	0.8	0	0	0	0	4	16
150923_1346	2	subjects	Period	Subject	Group	Profit	TotalProfit	Participate	S1_Counter	S2_Counter	S1_Presence	S2_Presence	AB_Select	AC_Select	BD_Select	CB_Select	CD_Select	TimeABChoiceOK	TimeACChoiceOK	TimeCBChoiceOK	TimeBDChoiceOK	TimeCDChoiceOK	TimeCancelChoiceOK	TimeConfirmChoiceOK	Choice	CountABD	CountACBD	CountACD	Count_LinkBD	Count_LinkAC	Cost	Profit_NoInfo	TimeContinueProfitOK
150923_1346	2	subjects	3	1	1	0	0	1	0	3	0	1	0	1	0	0	1	0	12	0	0	9	-	7	3	4	3	5	7	8	18	27	-2
150923_1346	2	subjects	3	2	1	0	0	1	0	3	0	1	0	1	0	0	1	0	10	0	0	9	-	8	3	4	3	5	7	8	18	27	9
150923_1346	2	subjects	3	3	1	0	0	1	0	3	0	1	1	0	1	0	0	15	0	0	14	0	-	13	1	4	3	5	7	8	17	28	8
150923_1346	2	subjects	3	4	1	0	0	1	0	3	0	1	0	1	0	0	1	0	14	0	0	12	-	11	3	4	3	5	7	8	18	27	12
150923_1346	2	subjects	3	5	1	0	0	1	0	3	0	1	0	1	1	1	0	0	10	5	4	0	-	2	2	4	3	5	7	8	16	29	6
150923_1346	2	subjects	3	6	1	0	0	1	0	3	0	1	1	0	1	0	0	10	0	0	8	0	-	6	1	4	3	5	7	8	17	28	4
150923_1346	2	subjects	3	7	1	0	0	1	0	3	0	1	1	0	1	0	0	8	9	0	7	11	-	6	1	4	3	5	7	8	17	28	12
150923_1346	2	subjects	3	8	1	0	0	1	0	3	0	1	0	1	1	1	0	0	6	6	5	0	-	3	2	4	3	5	7	8	16	29	-4
150923_1346	2	subjects	3	9	1	0	0	1	0	3	0	1	0	1	0	0	1	0	15	0	0	14	-	13	3	4	3	5	7	8	18	27	8
150923_1346	2	subjects	3	10	1	0	0	1	0	3	0	1	0	1	0	0	1	0	12	0	0	11	-	10	3	4	3	5	7	8	18	27	0
150923_1346	2	subjects	3	11	1	0	0	1	0	3	0	1	1	0	1	0	0	13	0	0	12	0	-	11	1	4	3	5	7	8	17	28	6
150923_1346	2	subjects	3	12	1	0	0	1	0	3	0	1	0	1	1	1	0	0	15	11	10	14	-	7	2	4	3	5	7	8	16	29	13
150923_1346	2	subjects	3	13	2	0	0	1	0	3	0	1	0	1	1	1	0	0	14	13	12	0	-	8	2	4	2	6	6	8	15	30	12
150923_1346	2	subjects	3	14	2	0	0	1	0	3	0	1	0	1	1	1	0	0	13	12	11	0	-	9	2	4	2	6	6	8	15	30	2
150923_1346	2	subjects	3	15	2	0	0	1	0	3	0	1	0	1	0	0	1	0	12	0	0	11	-	10	3	4	2	6	6	8	18	27	14
150923_1346	2	subjects	3	16	2	0	0	1	0	3	0	1	1	0	1	0	0	15	0	0	14	0	-	12	1	4	2	6	6	8	16	29	8
150923_1346	2	subjects	3	17	2	0	0	1	0	3	0	1	0	1	0	0	1	0	9	0	0	8	-	-6	3	4	2	6	6	8	18	27	13
150923_1346	2	subjects	3	18	2	0	0	1	0	3	0	1	1	0	1	0	0	15	0	0	13	0	-	12	1	4	2	6	6	8	16	29	8
150923_1346	2	subjects	3	19	2	0	0	1	0	3	0	1	0	1	0	0	1	0	11	0	0	9	-	8	3	4	2	6	6	8	18	27	1
150923_1346	2	subjects	3	20	2	0	0	1	0	3	0	1	0	1	0	0	1	0	11	0	0	10	-	6	3	4	2	6	6	8	18	27	8
150923_1346	2	subjects	3	21	2	0	0	1	0	3	0	1	0	1	0	0	1	0	13	0	0	12	-	10	3	4	2	6	6	8	18	27	5
150923_1346	2	subjects	3	22	2	0	0	1	0	3	0	1	1	0	1	0	0	15	0	0	13	0	-	12	1	4	2	6	6	8	16	29	11
150923_1346	2	subjects	3	23	2	0	0	1	0	3	0	1	0	1	0	0	1	0	15	0	0	14	-	13	3	4	2	6	6	8	18	27	-4
150923_1346	2	subjects	3	24	2	0	0	1	0	3	0	1	1	0	1	0	0	10	0	0	9	0	-	8	1	4	2	6	6	8	16	29	-34
150923_1346	2	globals	Period	NumPeriods	RepeatTreatment	GMIN	GMAX	regle	ENDOWMENT	COST_AB_1	COST_AB_2	COST_AC_1	COST_AC_2	COST_CB_1	COST_CB_2	COST_BD_1	COST_BD_2	COST_CD_1	COST_CD_2	R	ABD	ACBD	ACD	num_rounds	P_S1	P_S2	S1_Presence	S2_Presence	S1_Counter	S2_Counter	Cap_S1	Cap_S2
150923_1346	2	globals	4	20	0	-12	12	0	45	10	10	0	0	20	1	0	0	10	10	1	1	2	3	20	0.2	0.8	0	0	0	0	4	16
150923_1346	2	subjects	Period	Subject	Group	Profit	TotalProfit	Participate	S1_Counter	S2_Counter	S1_Presence	S2_Presence	AB_Select	AC_Select	BD_Select	CB_Select	CD_Select	TimeABChoiceOK	TimeACChoiceOK	TimeCBChoiceOK	TimeBDChoiceOK	TimeCDChoiceOK	TimeCancelChoiceOK	TimeConfirmChoiceOK	Choice	CountABD	CountACBD	CountACD	Count_LinkBD	Count_LinkAC	Cost	Profit_NoInfo	TimeContinueProfitOK
150923_1346	2	subjects	4	1	1	0	0	1	0	4	0	1	1	0	1	0	0	-19	0	0	-27	0	-	-33	1	3	4	5	7	9	17	28	6
150923_1346	2	subjects	4	2	1	0	0	1	0	4	0	1	1	0	1	0	0	2	0	0	-2	0	-	-3	1	3	4	5	7	9	17	28	3
150923_1346	2	subjects	4	3	1	0	0	1	0	4	0	1	0	1	1	1	0	0	15	14	13	0	-	12	2	3	4	5	7	9	17	28	9
150923_1346	2	subjects	4	4	1	0	0	1	0	4	0	1	1	0	1	0	0	14	0	0	13	0	-	10	1	3	4	5	7	9	17	28	10
150923_1346	2	subjects	4	5	1	0	0	1	0	4	0	1	0	1	0	0	1	0	0	0	0	-1	-	-3	3	3	4	5	7	9	19	26	-1
150923_1346	2	subjects	4	6	1	0	0	1	0	4	0	1	0	1	0	0	1	14	11	0	0	10	-	8	3	3	4	5	7	9	19	26	11
150923_1346	2	subjects	4	7	1	0	0	1	0	4	0	1	0	1	1	1	0	0	15	12	12	0	-	10	2	3	4	5	7	9	17	28	11
150923_1346	2	subjects	4	8	1	0	0	1	0	4	0	1	0	1	1	1	0	0	15	9	9	0	-	7	2	3	4	5	7	9	17	28	-8
150923_1346	2	subjects	4	9	1	0	0	1	0	4	0	1	0	1	0	0	1	0	15	0	0	15	-	13	3	3	4	5	7	9	19	26	10
150923_1346	2	subjects	4	10	1	0	0	1	0	4	0	1	0	1	0	0	1	0	12	0	0	11	-	10	3	3	4	5	7	9	19	26	6
150923_1346	2	subjects	4	11	1	0	0	1	0	4	0	1	0	1	0	0	1	10	4	0	8	4	-	3	3	3	4	5	7	9	19	26	8
150923_1346	2	subjects	4	12	1	0	0	1	0	4	0	1	0	1	1	1	0	0	15	15	14	0	-	13	2	3	4	5	7	9	17	28	6
150923_1346	2	subjects	4	13	2	0	0	1	0	4	0	1	0	1	0	0	1	0	12	0	0	11	-	9	3	4	2	6	6	8	18	27	2
150923_1346	2	subjects	4	14	2	0	0	1	0	4	0	1	0	1	1	1	0	0	9	9	8	0	-	1	2	4	2	6	6	8	15	30	-3
150923_1346	2	subjects	4	15	2	0	0	1	0	4	0	1	1	0	1	0	0	14	0	0	13	0	-	12	1	4	2	6	6	8	16	29	13
150923_1346	2	subjects	4	16	2	0	0	1	0	4	0	1	1	0	1	0	0	15	0	0	14	0	-	13	1	4	2	6	6	8	16	29	10
150923_1346	2	subjects	4	17	2	0	0	1	0	4	0	1	0	1	0	0	1	0	14	0	0	13	-	12	3	4	2	6	6	8	18	27	11
150923_1346	2	subjects	4	18	2	0	0	1	0	4	0	1	1	0	1	0	0	14	0	0	13	0	-	11	1	4	2	6	6	8	16	29	12
150923_1346	2	subjects	4	19	2	0	0	1	0	4	0	1	0	1	0	0	1	0	14	0	0	8	-	7	3	4	2	6	6	8	18	27	8
150923_1346	2	subjects	4	20	2	0	0	1	0	4	0	1	0	1	0	0	1	0	11	0	0	10	-	8	3	4	2	6	6	8	18	27	1
150923_1346	2	subjects	4	21	2	0	0	1	0	4	0	1	1	0	1	0	0	13	0	0	12	0	-	10	1	4	2	6	6	8	16	29	-9
150923_1346	2	subjects	4	22	2	0	0	1	0	4	0	1	0	1	0	0	1	0	14	0	0	13	-	12	3	4	2	6	6	8	18	27	8
150923_1346	2	subjects	4	23	2	0	0	1	0	4	0	1	0	1	0	0	1	0	15	0	0	15	-	13	3	4	2	6	6	8	18	27	0
150923_1346	2	subjects	4	24	2	0	0	1	0	4	0	1	0	1	1	1	0	0	13	12	11	0	-	10	2	4	2	6	6	8	15	30	-23
150923_1346	2	globals	Period	NumPeriods	RepeatTreatment	GMIN	GMAX	regle	ENDOWMENT	COST_AB_1	COST_AB_2	COST_AC_1	COST_AC_2	COST_CB_1	COST_CB_2	COST_BD_1	COST_BD_2	COST_CD_1	COST_CD_2	R	ABD	ACBD	ACD	num_rounds	P_S1	P_S2	S1_Presence	S2_Presence	S1_Counter	S2_Counter	Cap_S1	Cap_S2
150923_1346	2	globals	5	20	0	-12	12	0	45	10	10	0	0	20	1	0	0	10	10	1	1	2	3	20	0.2	0.8	0	0	0	0	4	16
150923_1346	2	subjects	Period	Subject	Group	Profit	TotalProfit	Participate	S1_Counter	S2_Counter	S1_Presence	S2_Presence	AB_Select	AC_Select	BD_Select	CB_Select	CD_Select	TimeABChoiceOK	TimeACChoiceOK	TimeCBChoiceOK	TimeBDChoiceOK	TimeCDChoiceOK	TimeCancelChoiceOK	TimeConfirmChoiceOK	Choice	CountABD	CountACBD	CountACD	Count_LinkBD	Count_LinkAC	Cost	Profit_NoInfo	TimeContinueProfitOK
150923_1346	2	subjects	5	1	1	0	0	1	0	5	0	1	0	1	0	0	1	0	-16	0	0	-17	0	-19	3	8	1	3	9	4	14	31	-5
150923_1346	2	subjects	5	2	1	0	0	1	0	5	0	1	1	0	1	0	0	-3	1	0	-4	0	0	-5	1	8	1	3	9	4	19	26	1
150923_1346	2	subjects	5	3	1	0	0	1	0	5	0	1	1	0	1	0	0	8	0	0	7	0	0	6	1	8	1	3	9	4	19	26	9
150923_1346	2	subjects	5	4	1	0	0	1	0	5	0	1	1	0	1	0	0	9	0	0	8	0	0	6	1	8	1	3	9	4	19	26	9
150923_1346	2	subjects	5	5	1	0	0	1	0	5	0	1	0	1	1	1	0	0	-6	-6	-7	-1	-4	-8	2	8	1	3	9	4	14	31	2
150923_1346	2	subjects	5	6	1	0	0	1	0	5	0	1	1	0	1	0	0	14	0	0	13	0	0	12	1	8	1	3	9	4	19	26	0
150923_1346	2	subjects	5	7	1	0	0	1	0	5	0	1	1	0	1	0	0	14	0	0	13	0	0	12	1	8	1	3	9	4	19	26	12
150923_1346	2	subjects	5	8	1	0	0	1	0	5	0	1	1	0	1	0	0	13	0	0	12	0	0	9	1	8	1	3	9	4	19	26	-26
150923_1346	2	subjects	5	9	1	0	0	1	0	5	0	1	1	0	1	0	0	15	0	0	14	0	0	12	1	8	1	3	9	4	19	26	12
150923_1346	2	subjects	5	10	1	0	0	1	0	5	0	1	0	1	0	0	1	0	13	0	0	12	0	10	3	8	1	3	9	4	14	31	6
150923_1346	2	subjects	5	11	1	0	0	1	0	5	0	1	1	0	1	0	0	10	0	0	10	0	0	7	1	8	1	3	9	4	19	26	5
150923_1346	2	subjects	5	12	1	0	0	1	0	5	0	1	0	1	0	0	1	0	99999	0	0	15	0	14	3	8	1	3	9	4	14	31	2
150923_1346	2	subjects	5	13	2	0	0	1	0	5	0	1	0	1	1	1	0	0	12	11	10	0	0	5	2	6	2	4	8	6	15	30	5
150923_1346	2	subjects	5	14	2	0	0	1	0	5	0	1	0	1	0	0	1	0	10	0	0	9	0	7	3	6	2	4	8	6	16	29	4
150923_1346	2	subjects	5	15	2	0	0	1	0	5	0	1	1	0	1	0	0	13	0	0	12	0	0	11	1	6	2	4	8	6	18	27	11
150923_1346	2	subjects	5	16	2	0	0	1	0	5	0	1	1	0	1	0	0	15	0	0	13	0	0	12	1	6	2	4	8	6	18	27	10
150923_1346	2	subjects	5	17	2	0	0	1	0	5	0	1	1	0	1	0	0	14	0	0	12	0	0	5	1	6	2	4	8	6	18	27	10
150923_1346	2	subjects	5	18	2	0	0	1	0	5	0	1	1	0	1	0	0	13	0	0	12	0	0	11	1	6	2	4	8	6	18	27	6
150923_1346	2	subjects	5	19	2	0	0	1	0	5	0	1	0	1	0	0	1	0	14	14	0	11	0	2	3	6	2	4	8	6	16	29	-6
150923_1346	2	subjects	5	20	2	0	0	1	0	5	0	1	1	0	1	0	0	12	0	0	11	0	0	8	1	6	2	4	8	6	18	27	-12
150923_1346	2	subjects	5	21	2	0	0	1	0	5	0	1	0	1	0	0	1	0	10	0	0	9	0	7	3	6	2	4	8	6	16	29	-3
150923_1346	2	subjects	5	22	2	0	0	1	0	5	0	1	0	1	1	1	0	0	12	11	10	0	0	8	2	6	2	4	8	6	15	30	10
150923_1346	2	subjects	5	23	2	0	0	1	0	5	0	1	0	1	0	0	1	0	15	0	0	8	0	7	3	6	2	4	8	6	16	29	-28
150923_1346	2	subjects	5	24	2	0	0	1	0	5	0	1	1	0	1	0	0	7	0	0	6	0	0	3	1	6	2	4	8	6	18	27	7
150923_1346	2	globals	Period	NumPeriods	RepeatTreatment	GMIN	GMAX	regle	ENDOWMENT	COST_AB_1	COST_AB_2	COST_AC_1	COST_AC_2	COST_CB_1	COST_CB_2	COST_BD_1	COST_BD_2	COST_CD_1	COST_CD_2	R	ABD	ACBD	ACD	num_rounds	P_S1	P_S2	S1_Presence	S2_Presence	S1_Counter	S2_Counter	Cap_S1	Cap_S2
150923_1346	2	globals	6	20	0	-12	12	0	45	10	10	0	0	20	1	0	0	10	10	0	1	2	3	20	0.2	0.8	0	0	0	0	4	16
150923_1346	2	subjects	Period	Subject	Group	Profit	TotalProfit	Participate	S1_Counter	S2_Counter	S1_Presence	S2_Presence	AB_Select	AC_Select	BD_Select	CB_Select	CD_Select	TimeABChoiceOK	TimeACChoiceOK	TimeCBChoiceOK	TimeBDChoiceOK	TimeCDChoiceOK	TimeCancelChoiceOK	TimeConfirmChoiceOK	Choice	CountABD	CountACBD	CountACD	Count_LinkBD	Count_LinkAC	Cost	Profit_NoInfo	TimeContinueProfitOK
150923_1346	2	subjects	6	1	1	0	0	1	1	5	1	0	1	0	1	0	0	-201	0	0	-228	0	0	-236	1	5	5	2	10	7	20	25	-54
150923_1346	2	subjects	6	2	1	0	0	1	1	5	1	0	1	0	1	0	0	4	0	0	-3	0	-	-7	1	5	5	2	10	7	20	25	-9
150923_1346	2	subjects	6	3	1	0	0	1	1	5	1	0	1	0	1	0	0	10	0	0	7	0	-	4	1	5	5	2	10	7	20	25	4
150923_1346	2	subjects	6	4	1	0	0	1	1	5	1	0	0	1	1	1	0	0	10	9	8	0	-	1	2	5	5	2	10	7	37	8	5
150923_1346	2	subjects	6	5	1	0	0	1	1	5	1	0	0	1	1	1	0	0	-11	-12	-15	0	-	-47	2	5	5	2	10	7	37	8	-2
150923_1346	2	subjects	6	6	1	0	0	1	1	5	1	0	0	1	1	1	0	-29	-31	-32	-35	0	-	-37	2	5	5	2	10	7	37	8	-7
150923_1346	2	subjects	6	7	1	0	0	1	1	5	1	0	1	0	1	0	0	-14	0	0	-15	0	-	-17	1	5	5	2	10	7	20	25	-1
150923_1346	2	subjects	6	8	1	0	0	1	1	5	1	0	0	1	0	0	1	0	3	0	0	-3	-	-21	3	5	5	2	10	7	17	28	-36
150923_1346	2	subjects	6	9	1	0	0	1	1	5	1	0	0	1	0	0	1	0	10	0	0	-2	-	-4	3	5	5	2	10	7	17	28	-2
150923_1346	2	subjects	6	10	1	0	0	1	1	5	1	0	0	1	1	1	0	-128	-144	-146	-148	0	-	-150	2	5	5	2	10	7	37	8	-9
150923_1346	2	subjects	6	11	1	0	0	1	1	5	1	0	0	1	1	1	0	0	-6	-7	-7	0	-	-10	2	5	5	2	10	7	37	8	4
150923_1346	2	subjects	6	12	1	0	0	1	1	5	1	0	1	0	1	0	0	10	0	0	9	0	-	8	1	5	5	2	10	7	20	25	4
150923_1346	2	subjects	6	13	2	0	0	1	1	5	1	0	0	1	1	1	0	0	3	0	-3	0	-	-14	2	4	5	3	9	8	37	8	-3
150923_1346	2	subjects	6	14	2	0	0	1	1	5	1	0	0	1	1	1	0	0	-25	-26	-27	0	-	-35	2	4	5	3	9	8	37	8	-11
150923_1346	2	subjects	6	15	2	0	0	1	1	5	1	0	1	0	1	0	0	6	0	0	5	0	-	4	1	4	5	3	9	8	19	26	-8
150923_1346	2	subjects	6	16	2	0	0	1	1	5	1	0	1	0	1	0	0	10	0	0	8	0	-	4	1	4	5	3	9	8	19	26	1
150923_1346	2	subjects	6	17	2	0	0	1	1	5	1	0	0	1	0	0	1	0	4	-6	0	-7	-	-13	3	4	5	3	9	8	18	27	3
150923_1346	2	subjects	6	18	2	0	0	1	1	5	1	0	0	1	1	1	0	0	10	6	5	0	-	3	2	4	5	3	9	8	37	8	6
150923_1346	2	subjects	6	19	2	0	0	1	1	5	1	0	0	1	1	1	0	0	-6	-10	-13	0	-	-28	2	4	5	3	9	8	37	8	-7
150923_1346	2	subjects	6	20	2	0	0	1	1	5	1	0	0	1	0	0	1	0	-31	0	0	-32	-	-85	3	4	5	3	9	8	18	27	-21
150923_1346	2	subjects	6	21	2	0	0	1	1	5	1	0	0	1	0	0	1	0	-16	0	0	-25	-	-27	3	4	5	3	9	8	18	27	-4
150923_1346	2	subjects	6	22	2	0	0	1	1	5	1	0	0	1	1	1	0	0	7	6	5	0	-	3	2	4	5	3	9	8	37	8	5
150923_1346	2	subjects	6	23	2	0	0	1	1	5	1	0	1	0	1	0	0	-8	0	0	-10	0	-	-61	1	4	5	3	9	8	19	26	-4
150923_1346	2	subjects	6	24	2	0	0	1	1	5	1	0	1	0	1	0	0	-56	0	0	-91	0	-	-105	1	4	5	3	9	8	19	26	-13
150923_1346	2	globals	Period	NumPeriods	RepeatTreatment	GMIN	GMAX	regle	ENDOWMENT	COST_AB_1	COST_AB_2	COST_AC_1	COST_AC_2	COST_CB_1	COST_CB_2	COST_BD_1	COST_BD_2	COST_CD_1	COST_CD_2	R	ABD	ACBD	ACD	num_rounds	P_S1	P_S2	S1_Presence	S2_Presence	S1_Counter	S2_Counter	Cap_S1	Cap_S2
150923_1346	2	globals	7	20	0	-12	12	0	45	10	10	0	0	20	1	0	0	10	10	0	1	2	3	20	0.2	0.8	0	0	0	0	4	16
150923_1346	2	subjects	Period	Subject	Group	Profit	TotalProfit	Participate	S1_Counter	S2_Counter	S1_Presence	S2_Presence	AB_Select	AC_Select	BD_Select	CB_Select	CD_Select	TimeABChoiceOK	TimeACChoiceOK	TimeCBChoiceOK	TimeBDChoiceOK	TimeCDChoiceOK	TimeCancelChoiceOK	TimeConfirmChoiceOK	Choice	CountABD	CountACBD	CountACD	Count_LinkBD	Count_LinkAC	Cost	Profit_NoInfo	TimeContinueProfitOK
150923_1346	2	subjects	7	1	1	0	0	1	2	5	1	0	1	0	1	0	0	-1	0	0	-9	0	0	-13	1	4	4	4	8	8	18	27	-43
150923_1346	2	subjects	7	2	1	0	0	1	2	5	1	0	0	1	0	0	1	0	-14	0	0	-15	0	-21	3	4	4	4	8	8	18	27	-8
150923_1346	2	subjects	7	3	1	0	0	1	2	5	1	0	1	0	1	0	0	6	0	0	5	0	0	2	1	4	4	4	8	8	18	27	6
150923_1346	2	subjects	7	4	1	0	0	1	2	5	1	0	1	0	1	0	0	11	0	0	9	0	0	5	1	4	4	4	8	8	18	27	6
150923_1346	2	subjects	7	5	1	0	0	1	2	5	1	0	0	1	1	1	0	2	-18	-19	-20	12	0	-40	2	4	4	4	8	8	36	9	5
150923_1346	2	subjects	7	6	1	0	0	1	2	5	1	0	0	1	1	1	0	0	9	8	8	0	0	5	2	4	4	4	8	8	36	9	5
150923_1346	2	subjects	7	7	1	0	0	1	2	5	1	0	0	1	0	0	1	0	5	0	0	-13	0	-14	3	4	4	4	8	8	18	27	-1
150923_1346	2	subjects	7	8	1	0	0	1	2	5	1	0	0	1	1	1	0	0	-85	-86	-86	-82	-84	-89	2	4	4	4	8	8	36	9	2
150923_1346	2	subjects	7	9	1	0	0	1	2	5	1	0	0	1	0	0	1	0	14	0	0	13	0	8	3	4	4	4	8	8	18	27	10
150923_1346	2	subjects	7	10	1	0	0	1	2	5	1	0	0	1	0	0	1	0	-2	0	0	-3	0	-12	3	4	4	4	8	8	18	27	4
150923_1346	2	subjects	7	11	1	0	0	1	2	5	1	0	1	0	1	0	0	6	0	0	5	0	0	4	1	4	4	4	8	8	18	27	3
150923_1346	2	subjects	7	12	1	0	0	1	2	5	1	0	0	1	1	1	0	0	14	13	12	0	0	9	2	4	4	4	8	8	36	9	13
150923_1346	2	subjects	7	13	2	0	0	1	2	5	1	0	0	1	1	1	0	0	1	-1	-2	0	0	-8	2	4	4	4	8	8	36	9	0
150923_1346	2	subjects	7	14	2	0	0	1	2	5	1	0	0	1	0	0	1	-2	0	-18	0	-19	0	-40	3	4	4	4	8	8	18	27	-33
150923_1346	2	subjects	7	15	2	0	0	1	2	5	1	0	1	0	1	0	0	-1	4	0	-2	0	0	-3	1	4	4	4	8	8	18	27	10
150923_1346	2	subjects	7	16	2	0	0	1	2	5	1	0	0	1	1	1	0	0	9	7	6	0	0	3	2	4	4	4	8	8	36	9	6
150923_1346	2	subjects	7	17	2	0	0	1	2	5	1	0	1	0	1	0	0	10	0	0	9	0	0	7	1	4	4	4	8	8	18	27	7
150923_1346	2	subjects	7	18	2	0	0	1	2	5	1	0	0	1	0	0	1	0	11	0	0	9	0	6	3	4	4	4	8	8	18	27	6
150923_1346	2	subjects	7	19	2	0	0	1	2	5	1	0	0	1	0	0	1	0	12	0	0	8	0	7	3	4	4	4	8	8	18	27	-7
150923_1346	2	subjects	7	20	2	0	0	1	2	5	1	0	1	0	1	0	0	-14	0	0	-15	0	0	-59	1	4	4	4	8	8	18	27	-17
150923_1346	2	subjects	7	21	2	0	0	1	2	5	1	0	0	1	1	1	0	0	-10	-10	-11	0	0	-13	2	4	4	4	8	8	36	9	-12
150923_1346	2	subjects	7	22	2	0	0	1	2	5	1	0	1	0	1	0	0	11	0	0	10	0	0	9	1	4	4	4	8	8	18	27	8
150923_1346	2	subjects	7	23	2	0	0	1	2	5	1	0	0	1	0	0	1	0	0	0	0	0	0	-6	3	4	4	4	8	8	18	27	-30
150923_1346	2	subjects	7	24	2	0	0	1	2	5	1	0	0	1	1	1	0	0	14	10	1	0	0	-6	2	4	4	4	8	8	36	9	5
150923_1346	2	globals	Period	NumPeriods	RepeatTreatment	GMIN	GMAX	regle	ENDOWMENT	COST_AB_1	COST_AB_2	COST_AC_1	COST_AC_2	COST_CB_1	COST_CB_2	COST_BD_1	COST_BD_2	COST_CD_1	COST_CD_2	R	ABD	ACBD	ACD	num_rounds	P_S1	P_S2	S1_Presence	S2_Presence	S1_Counter	S2_Counter	Cap_S1	Cap_S2
150923_1346	2	globals	8	20	0	-12	12	0	45	10	10	0	0	20	1	0	0	10	10	0	1	2	3	20	0.2	0.8	0	0	0	0	4	16
150923_1346	2	subjects	Period	Subject	Group	Profit	TotalProfit	Participate	S1_Counter	S2_Counter	S1_Presence	S2_Presence	AB_Select	AC_Select	BD_Select	CB_Select	CD_Select	TimeABChoiceOK	TimeACChoiceOK	TimeCBChoiceOK	TimeBDChoiceOK	TimeCDChoiceOK	TimeCancelChoiceOK	TimeConfirmChoiceOK	Choice	CountABD	CountACBD	CountACD	Count_LinkBD	Count_LinkAC	Cost	Profit_NoInfo	TimeContinueProfitOK
150923_1346	2	subjects	8	1	1	0	0	1	3	5	1	0	0	1	0	0	1	0	2	0	0	-45	0	-47	3	3	4	5	7	9	19	26	-4
150923_1346	2	subjects	8	2	1	0	0	1	3	5	1	0	1	0	1	0	0	-5	0	0	-12	0	0	-13	1	3	4	5	7	9	17	28	9
150923_1346	2	subjects	8	3	1	0	0	1	3	5	1	0	1	0	1	0	0	9	0	0	7	0	0	5	1	3	4	5	7	9	17	28	8
150923_1346	2	subjects	8	4	1	0	0	1	3	5	1	0	0	1	1	1	0	0	3	3	2	0	0	0	2	3	4	5	7	9	36	9	10
150923_1346	2	subjects	8	5	1	0	0	1	3	5	1	0	0	1	1	1	0	0	13	12	10	0	0	8	2	3	4	5	7	9	36	9	8
150923_1346	2	subjects	8	6	1	0	0	1	3	5	1	0	1	0	1	0	0	14	0	0	13	0	0	11	1	3	4	5	7	9	17	28	1
150923_1346	2	subjects	8	7	1	0	0	1	3	5	1	0	0	1	0	0	1	0	14	0	0	12	0	10	3	3	4	5	7	9	19	26	6
150923_1346	2	subjects	8	8	1	0	0	1	3	5	1	0	0	1	0	0	1	0	10	0	0	-7	0	-18	3	3	4	5	7	9	19	26	-7
150923_1346	2	subjects	8	9	1	0	0	1	3	5	1	0	0	1	0	0	1	0	10	0	0	10	0	8	3	3	4	5	7	9	19	26	12
150923_1346	2	subjects	8	10	1	0	0	1	3	5	1	0	0	1	0	0	1	0	14	0	0	11	0	7	3	3	4	5	7	9	19	26	2
150923_1346	2	subjects	8	11	1	0	0	1	3	5	1	0	0	1	1	1	0	-15	-18	-18	-19	0	0	-21	2	3	4	5	7	9	36	9	8
150923_1346	2	subjects	8	12	1	0	0	1	3	5	1	0	0	1	1	1	0	0	15	14	13	0	0	12	2	3	4	5	7	9	36	9	11
150923_1346	2	subjects	8	13	2	0	0	1	3	5	1	0	1	0	1	0	0	8	0	0	7	0	0	2	1	4	3	5	7	8	17	28	6
150923_1346	2	subjects	8	14	2	0	0	1	3	5	1	0	1	0	1	0	0	3	0	0	1	0	0	-1	1	4	3	5	7	8	17	28	1
150923_1346	2	subjects	8	15	2	0	0	1	3	5	1	0	0	1	0	0	1	0	14	0	0	13	0	12	3	4	3	5	7	8	18	27	4
150923_1346	2	subjects	8	16	2	0	0	1	3	5	1	0	0	1	1	1	0	0	-1	-5	-6	0	0	-7	2	4	3	5	7	8	35	10	0
150923_1346	2	subjects	8	17	2	0	0	1	3	5	1	0	0	1	1	1	0	2	-1	-2	-3	0	0	-4	2	4	3	5	7	8	35	10	10
150923_1346	2	subjects	8	18	2	0	0	1	3	5	1	0	1	0	1	0	0	14	0	0	13	0	0	9	1	4	3	5	7	8	17	28	5
150923_1346	2	subjects	8	19	2	0	0	1	3	5	1	0	0	1	1	1	0	0	10	9	7	0	0	5	2	4	3	5	7	8	35	10	-4
150923_1346	2	subjects	8	20	2	0	0	1	3	5	1	0	0	1	0	0	1	0	14	0	0	13	0	8	3	4	3	5	7	8	18	27	-7
150923_1346	2	subjects	8	21	2	0	0	1	3	5	1	0	0	1	0	0	1	0	12	0	0	11	0	10	3	4	3	5	7	8	18	27	1
150923_1346	2	subjects	8	22	2	0	0	1	3	5	1	0	1	0	1	0	0	8	0	0	7	0	0	4	1	4	3	5	7	8	17	28	4
150923_1346	2	subjects	8	23	2	0	0	1	3	5	1	0	0	1	0	0	1	0	15	0	0	15	0	13	3	4	3	5	7	8	18	27	-4
150923_1346	2	subjects	8	24	2	0	0	1	3	5	1	0	0	1	0	0	1	0	-7	0	0	-8	0	-10	3	4	3	5	7	8	18	27	-3
150923_1346	2	globals	Period	NumPeriods	RepeatTreatment	GMIN	GMAX	regle	ENDOWMENT	COST_AB_1	COST_AB_2	COST_AC_1	COST_AC_2	COST_CB_1	COST_CB_2	COST_BD_1	COST_BD_2	COST_CD_1	COST_CD_2	R	ABD	ACBD	ACD	num_rounds	P_S1	P_S2	S1_Presence	S2_Presence	S1_Counter	S2_Counter	Cap_S1	Cap_S2
150923_1346	2	globals	9	20	0	-12	12	0	45	10	10	0	0	20	1	0	0	10	10	1	1	2	3	20	0.2	0.8	0	0	0	0	4	16
150923_1346	2	subjects	Period	Subject	Group	Profit	TotalProfit	Participate	S1_Counter	S2_Counter	S1_Presence	S2_Presence	AB_Select	AC_Select	BD_Select	CB_Select	CD_Select	TimeABChoiceOK	TimeACChoiceOK	TimeCBChoiceOK	TimeBDChoiceOK	TimeCDChoiceOK	TimeCancelChoiceOK	TimeConfirmChoiceOK	Choice	CountABD	CountACBD	CountACD	Count_LinkBD	Count_LinkAC	Cost	Profit_NoInfo	TimeContinueProfitOK
150923_1346	2	subjects	9	1	1	0	0	1	3	6	0	1	1	0	1	0	0	-5	-2	0	-7	0	0	-15	1	3	3	6	6	9	16	29	7
150923_1346	2	subjects	9	2	1	0	0	1	3	6	0	1	0	1	0	0	1	0	12	0	0	11	0	9	3	3	3	6	6	9	19	26	10
150923_1346	2	subjects	9	3	1	0	0	1	3	6	0	1	1	0	1	0	0	15	0	0	15	0	0	14	1	3	3	6	6	9	16	29	11
150923_1346	2	subjects	9	4	1	0	0	1	3	6	0	1	1	0	1	0	0	14	0	0	13	0	0	12	1	3	3	6	6	9	16	29	13
150923_1346	2	subjects	9	5	1	0	0	1	3	6	0	1	0	1	1	1	0	0	5	1	1	4	0	-1	2	3	3	6	6	9	16	29	8
150923_1346	2	subjects	9	6	1	0	0	1	3	6	0	1	0	1	0	0	1	0	11	0	0	10	0	9	3	3	3	6	6	9	19	26	7
150923_1346	2	subjects	9	7	1	0	0	1	3	6	0	1	0	1	1	1	0	0	12	12	11	0	0	3	2	3	3	6	6	9	16	29	13
150923_1346	2	subjects	9	8	1	0	0	1	3	6	0	1	0	1	1	1	0	13	6	5	4	0	7	3	2	3	3	6	6	9	16	29	0
150923_1346	2	subjects	9	9	1	0	0	1	3	6	0	1	0	1	0	0	1	0	14	0	0	13	0	11	3	3	3	6	6	9	19	26	12
150923_1346	2	subjects	9	10	1	0	0	1	3	6	0	1	0	1	0	0	1	0	-4	0	0	-5	0	-6	3	3	3	6	6	9	19	26	9
150923_1346	2	subjects	9	11	1	0	0	1	3	6	0	1	0	1	0	0	1	0	13	0	0	12	0	11	3	3	3	6	6	9	19	26	12
150923_1346	2	subjects	9	12	1	0	0	1	3	6	0	1	0	1	0	0	1	0	15	0	0	14	0	13	3	3	3	6	6	9	19	26	7
150923_1346	2	subjects	9	13	2	0	0	1	3	6	0	1	0	1	0	0	1	0	15	0	0	14	0	12	3	5	2	5	7	7	17	28	9
150923_1346	2	subjects	9	14	2	0	0	1	3	6	0	1	1	0	1	0	0	12	0	0	11	0	0	10	1	5	2	5	7	7	17	28	1
150923_1346	2	subjects	9	15	2	0	0	1	3	6	0	1	0	1	0	0	1	0	13	0	0	12	0	11	3	5	2	5	7	7	17	28	12
150923_1346	2	subjects	9	16	2	0	0	1	3	6	0	1	1	0	1	0	0	15	0	0	14	0	0	13	1	5	2	5	7	7	17	28	3
150923_1346	2	subjects	9	17	2	0	0	1	3	6	0	1	0	1	1	1	0	0	13	11	10	0	0	8	2	5	2	5	7	7	15	30	11
150923_1346	2	subjects	9	18	2	0	0	1	3	6	0	1	1	0	1	0	0	14	0	0	13	0	0	11	1	5	2	5	7	7	17	28	7
150923_1346	2	subjects	9	19	2	0	0	1	3	6	0	1	0	1	1	1	0	0	4	3	2	0	0	1	2	5	2	5	7	7	15	30	8
150923_1346	2	subjects	9	20	2	0	0	1	3	6	0	1	1	0	1	0	0	9	0	0	8	0	0	3	1	5	2	5	7	7	17	28	4
150923_1346	2	subjects	9	21	2	0	0	1	3	6	0	1	0	1	0	0	1	0	14	0	0	14	0	13	3	5	2	5	7	7	17	28	-11
150923_1346	2	subjects	9	22	2	0	0	1	3	6	0	1	1	0	1	0	0	14	0	0	14	0	0	12	1	5	2	5	7	7	17	28	10
150923_1346	2	subjects	9	23	2	0	0	1	3	6	0	1	0	1	0	0	1	0	15	0	0	13	0	11	3	5	2	5	7	7	17	28	10
150923_1346	2	subjects	9	24	2	0	0	1	3	6	0	1	0	1	0	0	1	0	1	0	0	-3	0	-4	3	5	2	5	7	7	17	28	5
150923_1346	2	globals	Period	NumPeriods	RepeatTreatment	GMIN	GMAX	regle	ENDOWMENT	COST_AB_1	COST_AB_2	COST_AC_1	COST_AC_2	COST_CB_1	COST_CB_2	COST_BD_1	COST_BD_2	COST_CD_1	COST_CD_2	R	ABD	ACBD	ACD	num_rounds	P_S1	P_S2	S1_Presence	S2_Presence	S1_Counter	S2_Counter	Cap_S1	Cap_S2
150923_1346	2	globals	10	20	0	-12	12	0	45	10	10	0	0	20	1	0	0	10	10	0	1	2	3	20	0.2	0.8	0	0	0	0	4	16
150923_1346	2	subjects	Period	Subject	Group	Profit	TotalProfit	Participate	S1_Counter	S2_Counter	S1_Presence	S2_Presence	AB_Select	AC_Select	BD_Select	CB_Select	CD_Select	TimeABChoiceOK	TimeACChoiceOK	TimeCBChoiceOK	TimeBDChoiceOK	TimeCDChoiceOK	TimeCancelChoiceOK	TimeConfirmChoiceOK	Choice	CountABD	CountACBD	CountACD	Count_LinkBD	Count_LinkAC	Cost	Profit_NoInfo	TimeContinueProfitOK
150923_1346	2	subjects	10	1	1	0	0	1	4	6	1	0	0	1	0	0	1	0	13	0	0	12	0	9	3	3	1	8	4	9	19	26	4
150923_1346	2	subjects	10	2	1	0	0	1	4	6	1	0	0	1	0	0	1	0	14	0	0	13	0	11	3	3	1	8	4	9	19	26	11
150923_1346	2	subjects	10	3	1	0	0	1	4	6	1	0	1	0	1	0	0	14	0	0	13	0	0	11	1	3	1	8	4	9	14	31	13
150923_1346	2	subjects	10	4	1	0	0	1	4	6	1	0	0	1	0	0	1	0	14	0	0	13	0	11	3	3	1	8	4	9	19	26	8
150923_1346	2	subjects	10	5	1	0	0	1	4	6	1	0	0	1	0	0	1	0	5	0	0	3	0	1	3	3	1	8	4	9	19	26	9
150923_1346	2	subjects	10	6	1	0	0	1	4	6	1	0	1	0	1	0	0	13	0	0	12	0	0	11	1	3	1	8	4	9	14	31	9
150923_1346	2	subjects	10	7	1	0	0	1	4	6	1	0	0	1	0	0	1	0	11	0	0	10	0	9	3	3	1	8	4	9	19	26	10
150923_1346	2	subjects	10	8	1	0	0	1	4	6	1	0	1	0	1	0	0	-4	1	0	-5	-1	-3	-6	1	3	1	8	4	9	14	31	1
150923_1346	2	subjects	10	9	1	0	0	1	4	6	1	0	0	1	1	1	0	0	15	14	13	0	0	12	2	3	1	8	4	9	33	12	12
150923_1346	2	subjects	10	10	1	0	0	1	4	6	1	0	0	1	0	0	1	0	13	0	0	12	0	11	3	3	1	8	4	9	19	26	10
150923_1346	2	subjects	10	11	1	0	0	1	4	6	1	0	0	1	0	0	1	0	13	0	0	12	0	11	3	3	1	8	4	9	19	26	11
150923_1346	2	subjects	10	12	1	0	0	1	4	6	1	0	0	1	0	0	1	0	14	0	0	13	0	12	3	3	1	8	4	9	19	26	12
150923_1346	2	subjects	10	13	2	0	0	1	4	6	1	0	1	0	1	0	0	9	0	0	8	0	0	7	1	5	0	7	5	7	15	30	7
150923_1346	2	subjects	10	14	2	0	0	1	4	6	1	0	0	1	0	0	1	0	15	0	0	14	0	9	3	5	0	7	5	7	17	28	2
150923_1346	2	subjects	10	15	2	0	0	1	4	6	1	0	0	1	0	0	1	0	15	0	0	14	0	13	3	5	0	7	5	7	17	28	10
150923_1346	2	subjects	10	16	2	0	0	1	4	6	1	0	0	1	0	0	1	0	14	0	0	13	0	12	3	5	0	7	5	7	17	28	4
150923_1346	2	subjects	10	17	2	0	0	1	4	6	1	0	1	0	1	0	0	13	0	0	11	0	0	10	1	5	0	7	5	7	15	30	11
150923_1346	2	subjects	10	18	2	0	0	1	4	6	1	0	0	1	0	0	1	0	9	0	0	8	0	7	3	5	0	7	5	7	17	28	6
150923_1346	2	subjects	10	19	2	0	0	1	4	6	1	0	1	0	1	0	0	6	9	8	5	0	12	4	1	5	0	7	5	7	15	30	5
150923_1346	2	subjects	10	20	2	0	0	1	4	6	1	0	0	1	0	0	1	0	15	0	0	14	0	13	3	5	0	7	5	7	17	28	1
150923_1346	2	subjects	10	21	2	0	0	1	4	6	1	0	0	1	0	0	1	0	14	0	0	13	0	12	3	5	0	7	5	7	17	28	6
150923_1346	2	subjects	10	22	2	0	0	1	4	6	1	0	1	0	1	0	0	13	0	0	12	0	0	10	1	5	0	7	5	7	15	30	10
150923_1346	2	subjects	10	23	2	0	0	1	4	6	1	0	0	1	0	0	1	0	12	12	0	10	0	9	3	5	0	7	5	7	17	28	5
150923_1346	2	subjects	10	24	2	0	0	1	4	6	1	0	1	0	1	0	0	15	0	0	14	0	0	13	1	5	0	7	5	7	15	30	4
150923_1346	2	globals	Period	NumPeriods	RepeatTreatment	GMIN	GMAX	regle	ENDOWMENT	COST_AB_1	COST_AB_2	COST_AC_1	COST_AC_2	COST_CB_1	COST_CB_2	COST_BD_1	COST_BD_2	COST_CD_1	COST_CD_2	R	ABD	ACBD	ACD	num_rounds	P_S1	P_S2	S1_Presence	S2_Presence	S1_Counter	S2_Counter	Cap_S1	Cap_S2
150923_1346	2	globals	11	20	0	-12	12	0	45	10	10	0	0	20	1	0	0	10	10	1	1	2	3	20	0.2	0.8	0	0	0	0	4	16
150923_1346	2	subjects	Period	Subject	Group	Profit	TotalProfit	Participate	S1_Counter	S2_Counter	S1_Presence	S2_Presence	AB_Select	AC_Select	BD_Select	CB_Select	CD_Select	TimeABChoiceOK	TimeACChoiceOK	TimeCBChoiceOK	TimeBDChoiceOK	TimeCDChoiceOK	TimeCancelChoiceOK	TimeConfirmChoiceOK	Choice	CountABD	CountACBD	CountACD	Count_LinkBD	Count_LinkAC	Cost	Profit_NoInfo	TimeContinueProfitOK
150923_1346	2	subjects	11	1	1	0	0	1	4	7	0	1	1	0	1	0	0	4	0	0	2	0	0	1	1	4	1	7	5	8	15	30	8
150923_1346	2	subjects	11	2	1	0	0	1	4	7	0	1	0	1	0	0	1	0	13	0	0	12	0	7	3	4	1	7	5	8	18	27	10
150923_1346	2	subjects	11	3	1	0	0	1	4	7	0	1	1	0	1	0	0	14	0	0	13	0	0	12	1	4	1	7	5	8	15	30	13
150923_1346	2	subjects	11	4	1	0	0	1	4	7	0	1	0	1	0	0	1	0	13	0	0	11	0	9	3	4	1	7	5	8	18	27	11
150923_1346	2	subjects	11	5	1	0	0	1	4	7	0	1	0	1	0	0	1	0	15	0	0	13	0	12	3	4	1	7	5	8	18	27	6
150923_1346	2	subjects	11	6	1	0	0	1	4	7	0	1	0	1	0	0	1	6	5	0	0	2	0	1	3	4	1	7	5	8	18	27	9
150923_1346	2	subjects	11	7	1	0	0	1	4	7	0	1	0	1	0	0	1	9	8	0	0	6	0	5	3	4	1	7	5	8	18	27	13
150923_1346	2	subjects	11	8	1	0	0	1	4	7	0	1	1	0	1	0	0	2	0	0	0	0	0	-1	1	4	1	7	5	8	15	30	-2
150923_1346	2	subjects	11	9	1	0	0	1	4	7	0	1	0	1	1	1	0	0	15	15	14	0	0	13	2	4	1	7	5	8	14	31	11
150923_1346	2	subjects	11	10	1	0	0	1	4	7	0	1	0	1	0	0	1	0	14	0	0	13	0	12	3	4	1	7	5	8	18	27	12
150923_1346	2	subjects	11	11	1	0	0	1	4	7	0	1	0	1	0	0	1	8	4	0	7	3	0	2	3	4	1	7	5	8	18	27	10
150923_1346	2	subjects	11	12	1	0	0	1	4	7	0	1	1	0	1	0	0	15	0	0	14	0	0	13	1	4	1	7	5	8	15	30	10
150923_1346	2	subjects	11	13	2	0	0	1	4	7	0	1	1	0	1	0	0	15	0	0	13	0	0	12	1	6	2	4	8	6	18	27	10
150923_1346	2	subjects	11	14	2	0	0	1	4	7	0	1	1	0	1	0	0	11	13	0	10	0	0	8	1	6	2	4	8	6	18	27	8
150923_1346	2	subjects	11	15	2	0	0	1	4	7	0	1	0	1	0	0	1	0	7	0	0	6	0	5	3	6	2	4	8	6	16	29	14
150923_1346	2	subjects	11	16	2	0	0	1	4	7	0	1	1	0	1	0	0	14	0	0	13	0	0	11	1	6	2	4	8	6	18	27	-7
150923_1346	2	subjects	11	17	2	0	0	1	4	7	0	1	1	0	1	0	0	14	0	0	13	0	0	11	1	6	2	4	8	6	18	27	12
150923_1346	2	subjects	11	18	2	0	0	1	4	7	0	1	1	0	1	0	0	-2	14	9	-3	8	0	-4	1	6	2	4	8	6	18	27	11
150923_1346	2	subjects	11	19	2	0	0	1	4	7	0	1	0	1	0	0	1	0	10	0	0	9	0	8	3	6	2	4	8	6	16	29	7
150923_1346	2	subjects	11	20	2	0	0	1	4	7	0	1	0	1	0	0	1	0	15	0	0	12	0	11	3	6	2	4	8	6	16	29	7
150923_1346	2	subjects	11	21	2	0	0	1	4	7	0	1	0	1	0	0	1	0	15	0	0	14	0	13	3	6	2	4	8	6	16	29	-2
150923_1346	2	subjects	11	22	2	0	0	1	4	7	0	1	1	0	1	0	0	15	0	0	14	0	0	12	1	6	2	4	8	6	18	27	10
150923_1346	2	subjects	11	23	2	0	0	1	4	7	0	1	0	1	1	1	0	0	15	14	13	0	0	12	2	6	2	4	8	6	15	30	11
150923_1346	2	subjects	11	24	2	0	0	1	4	7	0	1	0	1	1	1	0	0	15	13	13	0	0	12	2	6	2	4	8	6	15	30	8
150923_1346	2	globals	Period	NumPeriods	RepeatTreatment	GMIN	GMAX	regle	ENDOWMENT	COST_AB_1	COST_AB_2	COST_AC_1	COST_AC_2	COST_CB_1	COST_CB_2	COST_BD_1	COST_BD_2	COST_CD_1	COST_CD_2	R	ABD	ACBD	ACD	num_rounds	P_S1	P_S2	S1_Presence	S2_Presence	S1_Counter	S2_Counter	Cap_S1	Cap_S2
150923_1346	2	globals	12	20	0	-12	12	0	45	10	10	0	0	20	1	0	0	10	10	1	1	2	3	20	0.2	0.8	0	0	0	0	4	16
150923_1346	2	subjects	Period	Subject	Group	Profit	TotalProfit	Participate	S1_Counter	S2_Counter	S1_Presence	S2_Presence	AB_Select	AC_Select	BD_Select	CB_Select	CD_Select	TimeABChoiceOK	TimeACChoiceOK	TimeCBChoiceOK	TimeBDChoiceOK	TimeCDChoiceOK	TimeCancelChoiceOK	TimeConfirmChoiceOK	Choice	CountABD	CountACBD	CountACD	Count_LinkBD	Count_LinkAC	Cost	Profit_NoInfo	TimeContinueProfitOK
150923_1346	2	subjects	12	1	1	0	0	1	4	8	0	1	1	0	1	0	0	13	0	0	12	0	-	11	1	6	1	5	7	6	17	28	7
150923_1346	2	subjects	12	2	1	0	0	1	4	8	0	1	1	0	1	0	0	14	0	0	13	0	-	10	1	6	1	5	7	6	17	28	8
150923_1346	2	subjects	12	3	1	0	0	1	4	8	0	1	1	0	1	0	0	14	0	0	13	0	-	12	1	6	1	5	7	6	17	28	8
150923_1346	2	subjects	12	4	1	0	0	1	4	8	0	1	0	1	0	0	1	0	14	0	0	12	-	10	3	6	1	5	7	6	16	29	12
150923_1346	2	subjects	12	5	1	0	0	1	4	8	0	1	0	1	0	0	1	0	11	0	0	10	-	9	3	6	1	5	7	6	16	29	2
150923_1346	2	subjects	12	6	1	0	0	1	4	8	0	1	1	0	1	0	0	14	0	0	14	0	-	12	1	6	1	5	7	6	17	28	10
150923_1346	2	subjects	12	7	1	0	0	1	4	8	0	1	0	1	1	1	0	10	8	7	7	0	-	6	2	6	1	5	7	6	14	31	13
150923_1346	2	subjects	12	8	1	0	0	1	4	8	0	1	1	0	1	0	0	12	0	0	11	0	-	8	1	6	1	5	7	6	17	28	-1
150923_1346	2	subjects	12	9	1	0	0	1	4	8	0	1	0	1	0	0	1	0	15	0	0	14	-	11	3	6	1	5	7	6	16	29	12
150923_1346	2	subjects	12	10	1	0	0	1	4	8	0	1	0	1	0	0	1	0	14	0	0	13	-	12	3	6	1	5	7	6	16	29	12
150923_1346	2	subjects	12	11	1	0	0	1	4	8	0	1	1	0	1	0	0	11	0	0	10	0	-	9	1	6	1	5	7	6	17	28	13
150923_1346	2	subjects	12	12	1	0	0	1	4	8	0	1	0	1	0	0	1	0	13	0	0	12	-	10	3	6	1	5	7	6	16	29	12
150923_1346	2	subjects	12	13	2	0	0	1	4	8	0	1	1	0	1	0	0	14	0	0	12	0	-	11	1	5	1	6	6	7	16	29	12
150923_1346	2	subjects	12	14	2	0	0	1	4	8	0	1	1	0	1	0	0	14	0	0	12	0	-	11	1	5	1	6	6	7	16	29	2
150923_1346	2	subjects	12	15	2	0	0	1	4	8	0	1	0	1	0	0	1	0	14	0	0	14	-	13	3	5	1	6	6	7	17	28	11
150923_1346	2	subjects	12	16	2	0	0	1	4	8	0	1	1	0	1	0	0	15	0	0	13	0	-	12	1	5	1	6	6	7	16	29	1
150923_1346	2	subjects	12	17	2	0	0	1	4	8	0	1	1	0	1	0	0	15	0	0	14	0	-	12	1	5	1	6	6	7	16	29	11
150923_1346	2	subjects	12	18	2	0	0	1	4	8	0	1	0	1	0	0	1	0	15	0	0	13	-	10	3	5	1	6	6	7	17	28	11
150923_1346	2	subjects	12	19	2	0	0	1	4	8	0	1	0	1	0	0	1	0	12	0	0	11	-	10	3	5	1	6	6	7	17	28	9
150923_1346	2	subjects	12	20	2	0	0	1	4	8	0	1	0	1	0	0	1	0	14	0	0	13	-	12	3	5	1	6	6	7	17	28	-3
150923_1346	2	subjects	12	21	2	0	0	1	4	8	0	1	0	1	0	0	1	0	14	0	0	14	-	12	3	5	1	6	6	7	17	28	-6
150923_1346	2	subjects	12	22	2	0	0	1	4	8	0	1	0	1	0	0	1	0	15	0	0	13	-	11	3	5	1	6	6	7	17	28	10
150923_1346	2	subjects	12	23	2	0	0	1	4	8	0	1	0	1	1	1	0	0	15	14	14	0	-	12	2	5	1	6	6	7	14	31	5
150923_1346	2	subjects	12	24	2	0	0	1	4	8	0	1	1	0	1	0	0	13	0	0	11	0	-	10	1	5	1	6	6	7	16	29	-10
150923_1346	2	globals	Period	NumPeriods	RepeatTreatment	GMIN	GMAX	regle	ENDOWMENT	COST_AB_1	COST_AB_2	COST_AC_1	COST_AC_2	COST_CB_1	COST_CB_2	COST_BD_1	COST_BD_2	COST_CD_1	COST_CD_2	R	ABD	ACBD	ACD	num_rounds	P_S1	P_S2	S1_Presence	S2_Presence	S1_Counter	S2_Counter	Cap_S1	Cap_S2
150923_1346	2	globals	13	20	0	-12	12	0	45	10	10	0	0	20	1	0	0	10	10	0	1	2	3	20	0.2	0.8	0	0	0	0	4	16
150923_1346	2	subjects	Period	Subject	Group	Profit	TotalProfit	Participate	S1_Counter	S2_Counter	S1_Presence	S2_Presence	AB_Select	AC_Select	BD_Select	CB_Select	CD_Select	TimeABChoiceOK	TimeACChoiceOK	TimeCBChoiceOK	TimeBDChoiceOK	TimeCDChoiceOK	TimeCancelChoiceOK	TimeConfirmChoiceOK	Choice	CountABD	CountACBD	CountACD	Count_LinkBD	Count_LinkAC	Cost	Profit_NoInfo	TimeContinueProfitOK
150923_1346	2	subjects	13	1	1	0	0	1	4	9	0	1	0	1	0	0	1	0	14	0	0	13	-	12	3	4	2	6	6	8	18	27	12
150923_1346	2	subjects	13	2	1	0	0	1	4	9	0	1	0	1	0	0	1	0	15	0	0	14	-	12	3	4	2	6	6	8	18	27	9
150923_1346	2	subjects	13	3	1	0	0	1	4	9	0	1	1	0	1	0	0	15	0	0	14	0	-	13	1	4	2	6	6	8	16	29	11
150923_1346	2	subjects	13	4	1	0	0	1	4	9	0	1	0	1	0	0	1	0	14	0	0	13	-	10	3	4	2	6	6	8	18	27	7
150923_1346	2	subjects	13	5	1	0	0	1	4	9	0	1	0	1	1	1	0	0	15	14	13	0	-	12	2	4	2	6	6	8	15	30	-8
150923_1346	2	subjects	13	6	1	0	0	1	4	9	0	1	1	0	1	0	0	15	0	0	15	0	-	11	1	4	2	6	6	8	16	29	8
150923_1346	2	subjects	13	7	1	0	0	1	4	9	0	1	0	1	1	1	0	0	12	11	11	0	-	10	2	4	2	6	6	8	15	30	12
150923_1346	2	subjects	13	8	1	0	0	1	4	9	0	1	1	0	1	0	0	15	0	0	14	0	-	10	1	4	2	6	6	8	16	29	4
150923_1346	2	subjects	13	9	1	0	0	1	4	9	0	1	0	1	0	0	1	0	99999	0	0	15	-	14	3	4	2	6	6	8	18	27	13
150923_1346	2	subjects	13	10	1	0	0	1	4	9	0	1	0	1	0	0	1	0	14	0	0	13	-	12	3	4	2	6	6	8	18	27	11
150923_1346	2	subjects	13	11	1	0	0	1	4	9	0	1	0	1	0	0	1	0	13	0	0	11	-	10	3	4	2	6	6	8	18	27	9
150923_1346	2	subjects	13	12	1	0	0	1	4	9	0	1	1	0	1	0	0	14	0	0	13	0	-	12	1	4	2	6	6	8	16	29	7
150923_1346	2	subjects	13	13	2	0	0	1	4	9	0	1	1	0	1	0	0	14	0	0	13	0	-	11	1	6	1	5	7	6	17	28	13
150923_1346	2	subjects	13	14	2	0	0	1	4	9	0	1	1	0	1	0	0	14	0	0	13	0	-	11	1	6	1	5	7	6	17	28	6
150923_1346	2	subjects	13	15	2	0	0	1	4	9	0	1	1	0	1	0	0	14	0	0	13	0	-	12	1	6	1	5	7	6	17	28	14
150923_1346	2	subjects	13	16	2	0	0	1	4	9	0	1	1	0	1	0	0	15	0	0	14	0	-	13	1	6	1	5	7	6	17	28	7
150923_1346	2	subjects	13	17	2	0	0	1	4	9	0	1	1	0	1	0	0	7	0	0	6	0	-	5	1	6	1	5	7	6	17	28	11
150923_1346	2	subjects	13	18	2	0	0	1	4	9	0	1	0	1	0	0	1	0	15	0	0	13	-	12	3	6	1	5	7	6	16	29	10
150923_1346	2	subjects	13	19	2	0	0	1	4	9	0	1	1	0	1	0	0	11	0	0	10	0	-	9	1	6	1	5	7	6	17	28	11
150923_1346	2	subjects	13	20	2	0	0	1	4	9	0	1	0	1	0	0	1	-2	-5	0	-4	-6	-	-10	3	6	1	5	7	6	16	29	-8
150923_1346	2	subjects	13	21	2	0	0	1	4	9	0	1	0	1	0	0	1	0	6	0	0	6	-	5	3	6	1	5	7	6	16	29	-5
150923_1346	2	subjects	13	22	2	0	0	1	4	9	0	1	0	1	1	1	0	0	15	14	13	0	-	11	2	6	1	5	7	6	14	31	12
150923_1346	2	subjects	13	23	2	0	0	1	4	9	0	1	0	1	0	0	1	0	13	0	0	12	-	11	3	6	1	5	7	6	16	29	12
150923_1346	2	subjects	13	24	2	0	0	1	4	9	0	1	0	1	0	0	1	0	4	0	0	3	-	2	3	6	1	5	7	6	16	29	10
150923_1346	2	globals	Period	NumPeriods	RepeatTreatment	GMIN	GMAX	regle	ENDOWMENT	COST_AB_1	COST_AB_2	COST_AC_1	COST_AC_2	COST_CB_1	COST_CB_2	COST_BD_1	COST_BD_2	COST_CD_1	COST_CD_2	R	ABD	ACBD	ACD	num_rounds	P_S1	P_S2	S1_Presence	S2_Presence	S1_Counter	S2_Counter	Cap_S1	Cap_S2
150923_1346	2	globals	14	20	0	-12	12	0	45	10	10	0	0	20	1	0	0	10	10	1	1	2	3	20	0.2	0.8	0	0	0	0	4	16
150923_1346	2	subjects	Period	Subject	Group	Profit	TotalProfit	Participate	S1_Counter	S2_Counter	S1_Presence	S2_Presence	AB_Select	AC_Select	BD_Select	CB_Select	CD_Select	TimeABChoiceOK	TimeACChoiceOK	TimeCBChoiceOK	TimeBDChoiceOK	TimeCDChoiceOK	TimeCancelChoiceOK	TimeConfirmChoiceOK	Choice	CountABD	CountACBD	CountACD	Count_LinkBD	Count_LinkAC	Cost	Profit_NoInfo	TimeContinueProfitOK
150923_1346	2	subjects	14	1	1	0	0	1	4	10	0	1	1	0	1	0	0	13	0	0	12	0	-	7	1	7	0	5	7	5	17	28	7
150923_1346	2	subjects	14	2	1	0	0	1	4	10	0	1	0	1	0	0	1	0	15	0	0	14	-	12	3	7	0	5	7	5	15	30	0
150923_1346	2	subjects	14	3	1	0	0	1	4	10	0	1	1	0	1	0	0	13	0	0	12	0	-	11	1	7	0	5	7	5	17	28	12
150923_1346	2	subjects	14	4	1	0	0	1	4	10	0	1	0	1	0	0	1	0	14	0	0	13	-	12	3	7	0	5	7	5	15	30	12
150923_1346	2	subjects	14	5	1	0	0	1	4	10	0	1	1	0	1	0	0	13	0	0	12	0	-	11	1	7	0	5	7	5	17	28	7
150923_1346	2	subjects	14	6	1	0	0	1	4	10	0	1	1	0	1	0	0	14	0	0	12	0	-	11	1	7	0	5	7	5	17	28	-4
150923_1346	2	subjects	14	7	1	0	0	1	4	10	0	1	1	0	1	0	0	14	0	0	13	0	-	12	1	7	0	5	7	5	17	28	6
150923_1346	2	subjects	14	8	1	0	0	1	4	10	0	1	1	0	1	0	0	12	0	0	9	0	-	7	1	7	0	5	7	5	17	28	1
150923_1346	2	subjects	14	9	1	0	0	1	4	10	0	1	0	1	0	0	1	0	15	0	0	14	-	12	3	7	0	5	7	5	15	30	11
150923_1346	2	subjects	14	10	1	0	0	1	4	10	0	1	0	1	0	0	1	0	14	0	0	13	-	12	3	7	0	5	7	5	15	30	7
150923_1346	2	subjects	14	11	1	0	0	1	4	10	0	1	0	1	0	0	1	0	10	0	0	10	-	9	3	7	0	5	7	5	15	30	8
150923_1346	2	subjects	14	12	1	0	0	1	4	10	0	1	1	0	1	0	0	13	0	0	12	0	-	11	1	7	0	5	7	5	17	28	11
150923_1346	2	subjects	14	13	2	0	0	1	4	10	0	1	1	0	1	0	0	14	0	0	14	0	-	12	1	6	1	5	7	6	17	28	9
150923_1346	2	subjects	14	14	2	0	0	1	4	10	0	1	0	1	0	0	1	0	13	0	0	10	-	9	3	6	1	5	7	6	16	29	5
150923_1346	2	subjects	14	15	2	0	0	1	4	10	0	1	0	1	0	0	1	0	14	0	0	13	-	-16	3	6	1	5	7	6	16	29	13
150923_1346	2	subjects	14	16	2	0	0	1	4	10	0	1	1	0	1	0	0	14	0	0	13	0	-	12	1	6	1	5	7	6	17	28	8
150923_1346	2	subjects	14	17	2	0	0	1	4	10	0	1	1	0	1	0	0	13	0	0	12	0	-	10	1	6	1	5	7	6	17	28	13
150923_1346	2	subjects	14	18	2	0	0	1	4	10	0	1	1	0	1	0	0	12	0	0	12	0	-	10	1	6	1	5	7	6	17	28	7
150923_1346	2	subjects	14	19	2	0	0	1	4	10	0	1	0	1	0	0	1	0	12	0	13	10	-	10	3	6	1	5	7	6	16	29	7
150923_1346	2	subjects	14	20	2	0	0	1	4	10	0	1	1	0	1	0	0	15	0	0	15	0	-	13	1	6	1	5	7	6	17	28	7
150923_1346	2	subjects	14	21	2	0	0	1	4	10	0	1	1	0	1	0	0	13	0	0	13	0	-	12	1	6	1	5	7	6	17	28	-4
150923_1346	2	subjects	14	22	2	0	0	1	4	10	0	1	0	1	0	0	1	0	15	0	0	14	-	12	3	6	1	5	7	6	16	29	10
150923_1346	2	subjects	14	23	2	0	0	1	4	10	0	1	0	1	1	1	0	0	15	14	14	0	-	13	2	6	1	5	7	6	14	31	9
150923_1346	2	subjects	14	24	2	0	0	1	4	10	0	1	0	1	0	0	1	0	12	0	0	11	-	10	3	6	1	5	7	6	16	29	8
150923_1346	2	globals	Period	NumPeriods	RepeatTreatment	GMIN	GMAX	regle	ENDOWMENT	COST_AB_1	COST_AB_2	COST_AC_1	COST_AC_2	COST_CB_1	COST_CB_2	COST_BD_1	COST_BD_2	COST_CD_1	COST_CD_2	R	ABD	ACBD	ACD	num_rounds	P_S1	P_S2	S1_Presence	S2_Presence	S1_Counter	S2_Counter	Cap_S1	Cap_S2
150923_1346	2	globals	15	20	0	-12	12	0	45	10	10	0	0	20	1	0	0	10	10	0	1	2	3	20	0.2	0.8	0	0	0	0	4	16
150923_1346	2	subjects	Period	Subject	Group	Profit	TotalProfit	Participate	S1_Counter	S2_Counter	S1_Presence	S2_Presence	AB_Select	AC_Select	BD_Select	CB_Select	CD_Select	TimeABChoiceOK	TimeACChoiceOK	TimeCBChoiceOK	TimeBDChoiceOK	TimeCDChoiceOK	TimeCancelChoiceOK	TimeConfirmChoiceOK	Choice	CountABD	CountACBD	CountACD	Count_LinkBD	Count_LinkAC	Cost	Profit_NoInfo	TimeContinueProfitOK
150923_1346	2	subjects	15	1	1	0	0	1	4	11	0	1	1	0	1	0	0	15	0	0	12	0	-	10	1	6	1	5	7	6	17	28	5
150923_1346	2	subjects	15	2	1	0	0	1	4	11	0	1	0	1	0	0	1	0	15	0	0	14	-	13	3	6	1	5	7	6	16	29	11
150923_1346	2	subjects	15	3	1	0	0	1	4	11	0	1	1	0	1	0	0	14	0	0	13	0	-	12	1	6	1	5	7	6	17	28	13
150923_1346	2	subjects	15	4	1	0	0	1	4	11	0	1	1	0	1	0	0	13	0	0	12	0	-	10	1	6	1	5	7	6	17	28	6
150923_1346	2	subjects	15	5	1	0	0	1	4	11	0	1	1	0	1	0	0	14	0	0	13	0	-	12	1	6	1	5	7	6	17	28	7
150923_1346	2	subjects	15	6	1	0	0	1	4	11	0	1	0	1	0	0	1	0	9	0	0	9	-	8	3	6	1	5	7	6	16	29	12
150923_1346	2	subjects	15	7	1	0	0	1	4	11	0	1	0	1	1	1	0	0	14	14	13	0	-	12	2	6	1	5	7	6	14	31	13
150923_1346	2	subjects	15	8	1	0	0	1	4	11	0	1	1	0	1	0	0	15	0	0	14	0	-	13	1	6	1	5	7	6	17	28	-7
150923_1346	2	subjects	15	9	1	0	0	1	4	11	0	1	0	1	0	0	1	0	14	0	0	13	-	12	3	6	1	5	7	6	16	29	11
150923_1346	2	subjects	15	10	1	0	0	1	4	11	0	1	0	1	0	0	1	0	14	0	0	13	-	10	3	6	1	5	7	6	16	29	10
150923_1346	2	subjects	15	11	1	0	0	1	4	11	0	1	1	0	1	0	0	-3	4	0	-4	3	-	-5	1	6	1	5	7	6	17	28	11
150923_1346	2	subjects	15	12	1	0	0	1	4	11	0	1	0	1	0	0	1	0	15	0	0	14	-	14	3	6	1	5	7	6	16	29	13
150923_1346	2	subjects	15	13	2	0	0	1	4	11	0	1	1	0	1	0	0	14	0	0	13	0	-	10	1	6	1	5	7	6	17	28	10
150923_1346	2	subjects	15	14	2	0	0	1	4	11	0	1	0	1	0	0	1	0	14	0	0	13	-	12	3	6	1	5	7	6	16	29	4
150923_1346	2	subjects	15	15	2	0	0	1	4	11	0	1	0	1	0	0	1	0	14	0	0	13	-	12	3	6	1	5	7	6	16	29	13
150923_1346	2	subjects	15	16	2	0	0	1	4	11	0	1	0	1	0	0	1	0	15	0	0	13	-	12	3	6	1	5	7	6	16	29	9
150923_1346	2	subjects	15	17	2	0	0	1	4	11	0	1	1	0	1	0	0	12	0	0	10	0	-	9	1	6	1	5	7	6	17	28	9
150923_1346	2	subjects	15	18	2	0	0	1	4	11	0	1	1	0	1	0	0	13	0	0	9	0	-	8	1	6	1	5	7	6	17	28	11
150923_1346	2	subjects	15	19	2	0	0	1	4	11	0	1	1	0	1	0	0	14	0	0	12	0	-	11	1	6	1	5	7	6	17	28	11
150923_1346	2	subjects	15	20	2	0	0	1	4	11	0	1	0	1	0	0	1	0	13	0	0	12	-	11	3	6	1	5	7	6	16	29	10
150923_1346	2	subjects	15	21	2	0	0	1	4	11	0	1	1	0	1	0	0	7	0	0	7	0	-	5	1	6	1	5	7	6	17	28	10
150923_1346	2	subjects	15	22	2	0	0	1	4	11	0	1	0	1	0	0	1	0	12	0	0	10	-	8	3	6	1	5	7	6	16	29	9
150923_1346	2	subjects	15	23	2	0	0	1	4	11	0	1	0	1	1	1	0	0	13	12	12	0	-	8	2	6	1	5	7	6	14	31	11
150923_1346	2	subjects	15	24	2	0	0	1	4	11	0	1	1	0	1	0	0	13	0	0	12	0	-	11	1	6	1	5	7	6	17	28	-7
150923_1346	2	globals	Period	NumPeriods	RepeatTreatment	GMIN	GMAX	regle	ENDOWMENT	COST_AB_1	COST_AB_2	COST_AC_1	COST_AC_2	COST_CB_1	COST_CB_2	COST_BD_1	COST_BD_2	COST_CD_1	COST_CD_2	R	ABD	ACBD	ACD	num_rounds	P_S1	P_S2	S1_Presence	S2_Presence	S1_Counter	S2_Counter	Cap_S1	Cap_S2
150923_1346	2	globals	16	20	0	-12	12	0	45	10	10	0	0	20	1	0	0	10	10	0	1	2	3	20	0.2	0.8	0	0	0	0	4	16
150923_1346	2	subjects	Period	Subject	Group	Profit	TotalProfit	Participate	S1_Counter	S2_Counter	S1_Presence	S2_Presence	AB_Select	AC_Select	BD_Select	CB_Select	CD_Select	TimeABChoiceOK	TimeACChoiceOK	TimeCBChoiceOK	TimeBDChoiceOK	TimeCDChoiceOK	TimeCancelChoiceOK	TimeConfirmChoiceOK	Choice	CountABD	CountACBD	CountACD	Count_LinkBD	Count_LinkAC	Cost	Profit_NoInfo	TimeContinueProfitOK
150923_1346	2	subjects	16	1	1	0	0	1	4	12	0	1	0	1	0	0	1	0	15	0	0	13	-	12	3	5	1	6	6	7	17	28	10
150923_1346	2	subjects	16	2	1	0	0	1	4	12	0	1	0	1	0	0	1	0	14	0	0	12	-	12	3	5	1	6	6	7	17	28	11
150923_1346	2	subjects	16	3	1	0	0	1	4	12	0	1	1	0	1	0	0	14	0	0	13	0	-	12	1	5	1	6	6	7	16	29	14
150923_1346	2	subjects	16	4	1	0	0	1	4	12	0	1	0	1	0	0	1	0	12	0	0	11	-	9	3	5	1	6	6	7	17	28	10
150923_1346	2	subjects	16	5	1	0	0	1	4	12	0	1	1	0	1	0	0	12	14	0	12	0	-	10	1	5	1	6	6	7	16	29	-11
150923_1346	2	subjects	16	6	1	0	0	1	4	12	0	1	1	0	1	0	0	15	0	0	14	0	-	13	1	5	1	6	6	7	16	29	10
150923_1346	2	subjects	16	7	1	0	0	1	4	12	0	1	0	1	1	1	0	0	8	7	7	0	-	5	2	5	1	6	6	7	14	31	12
150923_1346	2	subjects	16	8	1	0	0	1	4	12	0	1	1	0	1	0	0	4	0	0	3	0	-	2	1	5	1	6	6	7	16	29	0
150923_1346	2	subjects	16	9	1	0	0	1	4	12	0	1	0	1	0	0	1	0	15	0	0	14	-	13	3	5	1	6	6	7	17	28	11
150923_1346	2	subjects	16	10	1	0	0	1	4	12	0	1	0	1	0	0	1	0	13	0	0	12	-	10	3	5	1	6	6	7	17	28	10
150923_1346	2	subjects	16	11	1	0	0	1	4	12	0	1	1	0	1	0	0	12	0	0	12	0	-	11	1	5	1	6	6	7	16	29	14
150923_1346	2	subjects	16	12	1	0	0	1	4	12	0	1	0	1	0	0	1	0	13	0	0	12	-	12	3	5	1	6	6	7	17	28	13
150923_1346	2	subjects	16	13	2	0	0	1	4	12	0	1	0	1	0	0	1	0	14	0	0	12	-	10	3	4	1	7	5	8	18	27	12
150923_1346	2	subjects	16	14	2	0	0	1	4	12	0	1	1	0	1	0	0	13	0	0	12	0	-	10	1	4	1	7	5	8	15	30	6
150923_1346	2	subjects	16	15	2	0	0	1	4	12	0	1	0	1	0	0	1	0	15	0	0	14	-	13	3	4	1	7	5	8	18	27	14
150923_1346	2	subjects	16	16	2	0	0	1	4	12	0	1	0	1	0	0	1	0	14	0	0	13	-	12	3	4	1	7	5	8	18	27	11
150923_1346	2	subjects	16	17	2	0	0	1	4	12	0	1	1	0	1	0	0	15	0	0	13	0	-	12	1	4	1	7	5	8	15	30	12
150923_1346	2	subjects	16	18	2	0	0	1	4	12	0	1	0	1	0	0	1	0	14	0	0	12	-	11	3	4	1	7	5	8	18	27	4
150923_1346	2	subjects	16	19	2	0	0	1	4	12	0	1	0	1	0	0	1	0	14	0	0	13	-	12	3	4	1	7	5	8	18	27	10
150923_1346	2	subjects	16	20	2	0	0	1	4	12	0	1	0	1	0	0	1	0	15	0	0	15	-	13	3	4	1	7	5	8	18	27	4
150923_1346	2	subjects	16	21	2	0	0	1	4	12	0	1	1	0	1	0	0	14	0	0	13	0	-	12	1	4	1	7	5	8	15	30	-3
150923_1346	2	subjects	16	22	2	0	0	1	4	12	0	1	1	0	1	0	0	12	0	0	12	0	-	10	1	4	1	7	5	8	15	30	12
150923_1346	2	subjects	16	23	2	0	0	1	4	12	0	1	0	1	1	1	0	0	15	14	14	0	-	12	2	4	1	7	5	8	14	31	5
150923_1346	2	subjects	16	24	2	0	0	1	4	12	0	1	0	1	0	0	1	0	15	0	0	14	-	11	3	4	1	7	5	8	18	27	9
150923_1346	2	globals	Period	NumPeriods	RepeatTreatment	GMIN	GMAX	regle	ENDOWMENT	COST_AB_1	COST_AB_2	COST_AC_1	COST_AC_2	COST_CB_1	COST_CB_2	COST_BD_1	COST_BD_2	COST_CD_1	COST_CD_2	R	ABD	ACBD	ACD	num_rounds	P_S1	P_S2	S1_Presence	S2_Presence	S1_Counter	S2_Counter	Cap_S1	Cap_S2
150923_1346	2	globals	17	20	0	-12	12	0	45	10	10	0	0	20	1	0	0	10	10	0	1	2	3	20	0.2	0.8	0	0	0	0	4	16
150923_1346	2	subjects	Period	Subject	Group	Profit	TotalProfit	Participate	S1_Counter	S2_Counter	S1_Presence	S2_Presence	AB_Select	AC_Select	BD_Select	CB_Select	CD_Select	TimeABChoiceOK	TimeACChoiceOK	TimeCBChoiceOK	TimeBDChoiceOK	TimeCDChoiceOK	TimeCancelChoiceOK	TimeConfirmChoiceOK	Choice	CountABD	CountACBD	CountACD	Count_LinkBD	Count_LinkAC	Cost	Profit_NoInfo	TimeContinueProfitOK
150923_1346	2	subjects	17	1	1	0	0	1	4	13	0	1	0	1	0	0	1	8	3	0	5	2	-	1	3	4	1	7	5	8	18	27	10
150923_1346	2	subjects	17	2	1	0	0	1	4	13	0	1	0	1	0	0	1	0	14	0	0	13	-	12	3	4	1	7	5	8	18	27	11
150923_1346	2	subjects	17	3	1	0	0	1	4	13	0	1	1	0	1	0	0	12	0	0	11	0	-	10	1	4	1	7	5	8	15	30	8
150923_1346	2	subjects	17	4	1	0	0	1	4	13	0	1	0	1	0	0	1	0	11	0	0	10	-	5	3	4	1	7	5	8	18	27	12
150923_1346	2	subjects	17	5	1	0	0	1	4	13	0	1	0	1	0	0	1	0	10	0	0	9	-	8	3	4	1	7	5	8	18	27	-1
150923_1346	2	subjects	17	6	1	0	0	1	4	13	0	1	1	0	1	0	0	14	0	0	14	0	-	13	1	4	1	7	5	8	15	30	9
150923_1346	2	subjects	17	7	1	0	0	1	4	13	0	1	0	1	1	1	0	0	10	9	8	0	-	8	2	4	1	7	5	8	14	31	13
150923_1346	2	subjects	17	8	1	0	0	1	4	13	0	1	1	0	1	0	0	14	0	0	13	0	-	12	1	4	1	7	5	8	15	30	9
150923_1346	2	subjects	17	9	1	0	0	1	4	13	0	1	0	1	0	0	1	0	15	0	0	14	-	13	3	4	1	7	5	8	18	27	12
150923_1346	2	subjects	17	10	1	0	0	1	4	13	0	1	0	1	0	0	1	0	14	0	0	12	-	11	3	4	1	7	5	8	18	27	11
150923_1346	2	subjects	17	11	1	0	0	1	4	13	0	1	1	0	1	0	0	9	0	0	8	0	-	7	1	4	1	7	5	8	15	30	11
150923_1346	2	subjects	17	12	1	0	0	1	4	13	0	1	0	1	0	0	1	0	13	0	0	12	-	12	3	4	1	7	5	8	18	27	9
150923_1346	2	subjects	17	13	2	0	0	1	4	13	0	1	0	1	0	0	1	0	15	0	0	14	-	8	3	5	2	5	7	7	17	28	13
150923_1346	2	subjects	17	14	2	0	0	1	4	13	0	1	0	1	0	0	1	0	15	14	0	11	-	8	3	5	2	5	7	7	17	28	3
150923_1346	2	subjects	17	15	2	0	0	1	4	13	0	1	0	1	0	0	1	0	14	0	0	13	-	12	3	5	2	5	7	7	17	28	14
150923_1346	2	subjects	17	16	2	0	0	1	4	13	0	1	1	0	1	0	0	15	0	0	14	0	-	13	1	5	2	5	7	7	17	28	11
150923_1346	2	subjects	17	17	2	0	0	1	4	13	0	1	1	0	1	0	0	14	0	0	11	0	-	10	1	5	2	5	7	7	17	28	13
150923_1346	2	subjects	17	18	2	0	0	1	4	13	0	1	1	0	1	0	0	15	0	0	14	0	-	12	1	5	2	5	7	7	17	28	13
150923_1346	2	subjects	17	19	2	0	0	1	4	13	0	1	1	0	1	0	0	13	0	0	12	0	-	11	1	5	2	5	7	7	17	28	9
150923_1346	2	subjects	17	20	2	0	0	1	4	13	0	1	0	1	0	0	1	0	10	0	0	10	-	8	3	5	2	5	7	7	17	28	11
150923_1346	2	subjects	17	21	2	0	0	1	4	13	0	1	1	0	1	0	0	14	0	0	13	0	-	12	1	5	2	5	7	7	17	28	2
150923_1346	2	subjects	17	22	2	0	0	1	4	13	0	1	0	1	1	1	0	0	14	12	12	0	-	11	2	5	2	5	7	7	15	30	12
150923_1346	2	subjects	17	23	2	0	0	1	4	13	0	1	0	1	1	1	0	0	15	14	13	0	-	12	2	5	2	5	7	7	15	30	-12
150923_1346	2	subjects	17	24	2	0	0	1	4	13	0	1	0	1	0	0	1	0	13	0	0	12	-	10	3	5	2	5	7	7	17	28	9
150923_1346	2	globals	Period	NumPeriods	RepeatTreatment	GMIN	GMAX	regle	ENDOWMENT	COST_AB_1	COST_AB_2	COST_AC_1	COST_AC_2	COST_CB_1	COST_CB_2	COST_BD_1	COST_BD_2	COST_CD_1	COST_CD_2	R	ABD	ACBD	ACD	num_rounds	P_S1	P_S2	S1_Presence	S2_Presence	S1_Counter	S2_Counter	Cap_S1	Cap_S2
150923_1346	2	globals	18	20	0	-12	12	0	45	10	10	0	0	20	1	0	0	10	10	0	1	2	3	20	0.2	0.8	0	0	0	0	4	16
150923_1346	2	subjects	Period	Subject	Group	Profit	TotalProfit	Participate	S1_Counter	S2_Counter	S1_Presence	S2_Presence	AB_Select	AC_Select	BD_Select	CB_Select	CD_Select	TimeABChoiceOK	TimeACChoiceOK	TimeCBChoiceOK	TimeBDChoiceOK	TimeCDChoiceOK	TimeCancelChoiceOK	TimeConfirmChoiceOK	Choice	CountABD	CountACBD	CountACD	Count_LinkBD	Count_LinkAC	Cost	Profit_NoInfo	TimeContinueProfitOK
150923_1346	2	subjects	18	1	1	0	0	1	4	14	0	1	1	0	1	0	0	12	0	0	11	0	-	10	1	6	1	5	7	6	17	28	10
150923_1346	2	subjects	18	2	1	0	0	1	4	14	0	1	1	0	1	0	0	14	0	0	12	0	-	10	1	6	1	5	7	6	17	28	10
150923_1346	2	subjects	18	3	1	0	0	1	4	14	0	1	1	0	1	0	0	14	0	0	14	0	-	13	1	6	1	5	7	6	17	28	14
150923_1346	2	subjects	18	4	1	0	0	1	4	14	0	1	0	1	0	0	1	0	-2	0	0	-3	-	-4	3	6	1	5	7	6	16	29	14
150923_1346	2	subjects	18	5	1	0	0	1	4	14	0	1	0	1	0	0	1	0	11	0	0	10	-	7	3	6	1	5	7	6	16	29	-6
150923_1346	2	subjects	18	6	1	0	0	1	4	14	0	1	1	0	1	0	0	12	0	0	11	0	-	10	1	6	1	5	7	6	17	28	7
150923_1346	2	subjects	18	7	1	0	0	1	4	14	0	1	1	0	1	0	0	10	0	0	8	0	-	7	1	6	1	5	7	6	17	28	11
150923_1346	2	subjects	18	8	1	0	0	1	4	14	0	1	1	0	1	0	0	14	0	0	13	0	-	11	1	6	1	5	7	6	17	28	-19
150923_1346	2	subjects	18	9	1	0	0	1	4	14	0	1	0	1	0	0	1	0	14	0	0	13	-	12	3	6	1	5	7	6	16	29	9
150923_1346	2	subjects	18	10	1	0	0	1	4	14	0	1	0	1	0	0	1	0	13	0	0	12	-	11	3	6	1	5	7	6	16	29	9
150923_1346	2	subjects	18	11	1	0	0	1	4	14	0	1	0	1	0	0	1	0	12	0	0	10	-	9	3	6	1	5	7	6	16	29	12
150923_1346	2	subjects	18	12	1	0	0	1	4	14	0	1	0	1	1	1	0	0	15	14	14	0	-	13	2	6	1	5	7	6	14	31	2
150923_1346	2	subjects	18	13	2	0	0	1	4	14	0	1	0	1	0	0	1	0	10	0	0	9	-	8	3	7	1	4	8	5	15	30	12
150923_1346	2	subjects	18	14	2	0	0	1	4	14	0	1	1	0	1	0	0	13	0	0	12	0	-	10	1	7	1	4	8	5	18	27	4
150923_1346	2	subjects	18	15	2	0	0	1	4	14	0	1	0	1	0	0	1	0	14	0	0	14	-	13	3	7	1	4	8	5	15	30	11
150923_1346	2	subjects	18	16	2	0	0	1	4	14	0	1	1	0	1	0	0	12	0	0	11	0	-	10	1	7	1	4	8	5	18	27	10
150923_1346	2	subjects	18	17	2	0	0	1	4	14	0	1	1	0	1	0	0	12	0	0	11	0	-	9	1	7	1	4	8	5	18	27	10
150923_1346	2	subjects	18	18	2	0	0	1	4	14	0	1	1	0	1	0	0	13	0	0	11	0	-	9	1	7	1	4	8	5	18	27	10
150923_1346	2	subjects	18	19	2	0	0	1	4	14	0	1	1	0	1	0	0	12	0	0	11	0	-	11	1	7	1	4	8	5	18	27	8
150923_1346	2	subjects	18	20	2	0	0	1	4	14	0	1	0	1	0	0	1	0	12	0	0	11	-	10	3	7	1	4	8	5	15	30	-22
150923_1346	2	subjects	18	21	2	0	0	1	4	14	0	1	1	0	1	0	0	13	0	0	13	0	-	12	1	7	1	4	8	5	18	27	-4
150923_1346	2	subjects	18	22	2	0	0	1	4	14	0	1	1	0	1	0	0	12	0	0	11	0	-	10	1	7	1	4	8	5	18	27	12
150923_1346	2	subjects	18	23	2	0	0	1	4	14	0	1	0	1	1	1	0	0	15	15	14	0	-	13	2	7	1	4	8	5	14	31	-19
150923_1346	2	subjects	18	24	2	0	0	1	4	14	0	1	0	1	0	0	1	0	13	0	0	12	-	12	3	7	1	4	8	5	15	30	12
150923_1346	2	globals	Period	NumPeriods	RepeatTreatment	GMIN	GMAX	regle	ENDOWMENT	COST_AB_1	COST_AB_2	COST_AC_1	COST_AC_2	COST_CB_1	COST_CB_2	COST_BD_1	COST_BD_2	COST_CD_1	COST_CD_2	R	ABD	ACBD	ACD	num_rounds	P_S1	P_S2	S1_Presence	S2_Presence	S1_Counter	S2_Counter	Cap_S1	Cap_S2
150923_1346	2	globals	19	20	0	-12	12	0	45	10	10	0	0	20	1	0	0	10	10	1	1	2	3	20	0.2	0.8	0	0	0	0	4	16
150923_1346	2	subjects	Period	Subject	Group	Profit	TotalProfit	Participate	S1_Counter	S2_Counter	S1_Presence	S2_Presence	AB_Select	AC_Select	BD_Select	CB_Select	CD_Select	TimeABChoiceOK	TimeACChoiceOK	TimeCBChoiceOK	TimeBDChoiceOK	TimeCDChoiceOK	TimeCancelChoiceOK	TimeConfirmChoiceOK	Choice	CountABD	CountACBD	CountACD	Count_LinkBD	Count_LinkAC	Cost	Profit_NoInfo	TimeContinueProfitOK
150923_1346	2	subjects	19	1	1	0	0	1	4	15	0	1	1	0	1	0	0	13	0	0	12	0	-	11	1	7	1	4	8	5	18	27	12
150923_1346	2	subjects	19	2	1	0	0	1	4	15	0	1	0	1	1	1	0	0	13	12	12	0	-	11	2	7	1	4	8	5	14	31	9
150923_1346	2	subjects	19	3	1	0	0	1	4	15	0	1	1	0	1	0	0	15	0	0	14	0	-	13	1	7	1	4	8	5	18	27	12
150923_1346	2	subjects	19	4	1	0	0	1	4	15	0	1	1	0	1	0	0	14	0	0	13	0	-	10	1	7	1	4	8	5	18	27	13
150923_1346	2	subjects	19	5	1	0	0	1	4	15	0	1	1	0	1	0	0	14	0	0	13	0	-	12	1	7	1	4	8	5	18	27	8
150923_1346	2	subjects	19	6	1	0	0	1	4	15	0	1	0	1	0	0	1	0	14	0	0	14	-	12	3	7	1	4	8	5	15	30	9
150923_1346	2	subjects	19	7	1	0	0	1	4	15	0	1	1	0	1	0	0	14	0	0	14	0	-	13	1	7	1	4	8	5	18	27	12
150923_1346	2	subjects	19	8	1	0	0	1	4	15	0	1	1	0	1	0	0	11	0	0	10	0	-	9	1	7	1	4	8	5	18	27	4
150923_1346	2	subjects	19	9	1	0	0	1	4	15	0	1	0	1	0	0	1	0	15	0	0	14	-	13	3	7	1	4	8	5	15	30	14
150923_1346	2	subjects	19	10	1	0	0	1	4	15	0	1	0	1	0	0	1	0	8	0	0	7	-	6	3	7	1	4	8	5	15	30	13
150923_1346	2	subjects	19	11	1	0	0	1	4	15	0	1	0	1	0	0	1	0	7	0	0	6	-	4	3	7	1	4	8	5	15	30	12
150923_1346	2	subjects	19	12	1	0	0	1	4	15	0	1	1	0	1	0	0	15	0	0	14	0	-	12	1	7	1	4	8	5	18	27	5
150923_1346	2	subjects	19	13	2	0	0	1	4	15	0	1	1	0	1	0	0	14	0	0	13	0	-	12	1	6	0	6	6	6	16	29	14
150923_1346	2	subjects	19	14	2	0	0	1	4	15	0	1	1	0	1	0	0	14	0	0	12	0	-	11	1	6	0	6	6	6	16	29	10
150923_1346	2	subjects	19	15	2	0	0	1	4	15	0	1	0	1	0	0	1	0	14	0	0	13	-	12	3	6	0	6	6	6	16	29	14
150923_1346	2	subjects	19	16	2	0	0	1	4	15	0	1	0	1	0	0	1	0	14	0	0	13	-	12	3	6	0	6	6	6	16	29	13
150923_1346	2	subjects	19	17	2	0	0	1	4	15	0	1	1	0	1	0	0	14	0	0	13	0	-	12	1	6	0	6	6	6	16	29	13
150923_1346	2	subjects	19	18	2	0	0	1	4	15	0	1	0	1	0	0	1	0	14	0	0	13	-	12	3	6	0	6	6	6	16	29	11
150923_1346	2	subjects	19	19	2	0	0	1	4	15	0	1	1	0	1	0	0	11	0	0	8	0	-	7	1	6	0	6	6	6	16	29	12
150923_1346	2	subjects	19	20	2	0	0	1	4	15	0	1	0	1	0	0	1	0	99999	0	0	15	-	14	3	6	0	6	6	6	16	29	12
150923_1346	2	subjects	19	21	2	0	0	1	4	15	0	1	1	0	1	0	0	14	0	0	13	0	-	12	1	6	0	6	6	6	16	29	11
150923_1346	2	subjects	19	22	2	0	0	1	4	15	0	1	0	1	0	0	1	0	14	0	0	12	-	11	3	6	0	6	6	6	16	29	12
150923_1346	2	subjects	19	23	2	0	0	1	4	15	0	1	0	1	0	0	1	0	15	0	0	14	-	13	3	6	0	6	6	6	16	29	-14
150923_1346	2	subjects	19	24	2	0	0	1	4	15	0	1	1	0	1	0	0	14	0	0	13	0	-	13	1	6	0	6	6	6	16	29	11
150923_1346	2	globals	Period	NumPeriods	RepeatTreatment	GMIN	GMAX	regle	ENDOWMENT	COST_AB_1	COST_AB_2	COST_AC_1	COST_AC_2	COST_CB_1	COST_CB_2	COST_BD_1	COST_BD_2	COST_CD_1	COST_CD_2	R	ABD	ACBD	ACD	num_rounds	P_S1	P_S2	S1_Presence	S2_Presence	S1_Counter	S2_Counter	Cap_S1	Cap_S2
150923_1346	2	globals	20	20	0	-12	12	0	45	10	10	0	0	20	1	0	0	10	10	0	1	2	3	20	0.2	0.8	0	0	0	0	4	16
150923_1346	2	subjects	Period	Subject	Group	Profit	TotalProfit	Participate	S1_Counter	S2_Counter	S1_Presence	S2_Presence	AB_Select	AC_Select	BD_Select	CB_Select	CD_Select	TimeABChoiceOK	TimeACChoiceOK	TimeCBChoiceOK	TimeBDChoiceOK	TimeCDChoiceOK	TimeCancelChoiceOK	TimeConfirmChoiceOK	Choice	CountABD	CountACBD	CountACD	Count_LinkBD	Count_LinkAC	Cost	Profit_NoInfo	TimeContinueProfitOK
150923_1346	2	subjects	20	1	1	0	0	1	4	16	0	1	1	0	1	0	0	13	0	0	11	0	-	10	1	6	0	6	6	6	16	29	11
150923_1346	2	subjects	20	2	1	0	0	1	4	16	0	1	0	1	0	0	1	0	10	0	0	9	-	7	3	6	0	6	6	6	16	29	14
150923_1346	2	subjects	20	3	1	0	0	1	4	16	0	1	1	0	1	0	0	13	0	0	13	0	-	12	1	6	0	6	6	6	16	29	14
150923_1346	2	subjects	20	4	1	0	0	1	4	16	0	1	0	1	0	0	1	0	15	0	0	13	-	12	3	6	0	6	6	6	16	29	13
150923_1346	2	subjects	20	5	1	0	0	1	4	16	0	1	0	1	0	0	1	0	12	0	0	10	-	9	3	6	0	6	6	6	16	29	10
150923_1346	2	subjects	20	6	1	0	0	1	4	16	0	1	1	0	1	0	0	14	0	0	13	0	-	12	1	6	0	6	6	6	16	29	11
150923_1346	2	subjects	20	7	1	0	0	1	4	16	0	1	1	0	1	0	0	12	15	14	12	0	-	11	1	6	0	6	6	6	16	29	10
150923_1346	2	subjects	20	8	1	0	0	1	4	16	0	1	1	0	1	0	0	12	0	0	12	0	-	10	1	6	0	6	6	6	16	29	4
150923_1346	2	subjects	20	9	1	0	0	1	4	16	0	1	0	1	0	0	1	0	14	0	0	14	-	13	3	6	0	6	6	6	16	29	14
150923_1346	2	subjects	20	10	1	0	0	1	4	16	0	1	0	1	0	0	1	0	14	0	0	13	-	12	3	6	0	6	6	6	16	29	13
150923_1346	2	subjects	20	11	1	0	0	1	4	16	0	1	1	0	1	0	0	13	0	0	12	0	-	10	1	6	0	6	6	6	16	29	13
150923_1346	2	subjects	20	12	1	0	0	1	4	16	0	1	0	1	0	0	1	0	14	0	0	13	-	12	3	6	0	6	6	6	16	29	7
150923_1346	2	subjects	20	13	2	0	0	1	4	16	0	1	0	1	1	1	0	0	13	13	12	0	-	11	2	7	1	4	8	5	14	31	13
150923_1346	2	subjects	20	14	2	0	0	1	4	16	0	1	1	0	1	0	0	13	0	0	12	0	-	10	1	7	1	4	8	5	18	27	5
150923_1346	2	subjects	20	15	2	0	0	1	4	16	0	1	0	1	0	0	1	0	14	0	0	13	-	13	3	7	1	4	8	5	15	30	9
150923_1346	2	subjects	20	16	2	0	0	1	4	16	0	1	1	0	1	0	0	15	0	0	14	0	-	12	1	7	1	4	8	5	18	27	2
150923_1346	2	subjects	20	17	2	0	0	1	4	16	0	1	0	1	0	0	1	14	12	0	0	11	-	10	3	7	1	4	8	5	15	30	11
150923_1346	2	subjects	20	18	2	0	0	1	4	16	0	1	1	0	1	0	0	15	0	0	14	0	-	13	1	7	1	4	8	5	18	27	10
150923_1346	2	subjects	20	19	2	0	0	1	4	16	0	1	1	0	1	0	0	14	0	0	13	0	-	2	1	7	1	4	8	5	18	27	-15
150923_1346	2	subjects	20	20	2	0	0	1	4	16	0	1	1	0	1	0	0	15	0	0	14	0	-	13	1	7	1	4	8	5	18	27	10
150923_1346	2	subjects	20	21	2	0	0	1	4	16	0	1	1	0	1	0	0	12	0	0	11	0	-	9	1	7	1	4	8	5	18	27	3
150923_1346	2	subjects	20	22	2	0	0	1	4	16	0	1	0	1	0	0	1	0	11	0	0	10	-	9	3	7	1	4	8	5	15	30	11
150923_1346	2	subjects	20	23	2	0	0	1	4	16	0	1	0	1	0	0	1	0	15	0	0	14	-	7	3	7	1	4	8	5	15	30	4
150923_1346	2	subjects	20	24	2	0	0	1	4	16	0	1	1	0	1	0	0	10	0	0	10	0	-	8	1	7	1	4	8	5	18	27	11
150923_1346	2	summary	Period
150923_1346	2	summary	1
150923_1346	2	summary	2
150923_1346	2	summary	3
150923_1346	2	summary	4
150923_1346	2	summary	5
150923_1346	2	summary	6
150923_1346	2	summary	7
150923_1346	2	summary	8
150923_1346	2	summary	9
150923_1346	2	summary	10
150923_1346	2	summary	11
150923_1346	2	summary	12
150923_1346	2	summary	13
150923_1346	2	summary	14
150923_1346	2	summary	15
150923_1346	2	summary	16
150923_1346	2	summary	17
150923_1346	2	summary	18
150923_1346	2	summary	19
150923_1346	2	summary	20
150923_1346	2	session	Subject	FinalProfit	ShowUpFee	ShowUpFeeInvested	MoneyAdded	MoneyToPay	MoneyEarned	randomize	Ligne	ProfitHL	SelectedProfit_NoInfo	SelectedPeriod_NoInfo
150923_1346	2	session	1	9.75	0	0	0	9.75	9.75	10	10	9.75	26	2
150923_1346	2	session	2	9.75	0	0	0	9.75	9.75	26	7	9.75	26	2
150923_1346	2	session	3	4	0	0	0	4	4	67	2	4	27	2
150923_1346	2	session	4	4	0	0	0	4	4	91	6	4	27	2
150923_1346	2	session	5	4	0	0	0	4	4	46	2	4	27	2
150923_1346	2	session	6	5	0	0	0	5	5	1	6	5	27	2
150923_1346	2	session	7	9.75	0	0	0	9.75	9.75	47	10	9.75	27	2
150923_1346	2	session	8	4	0	0	0	4	4	30	1	4	27	2
150923_1346	2	session	9	9.75	0	0	0	9.75	9.75	20	9	9.75	26	2
150923_1346	2	session	10	4	0	0	0	4	4	93	2	4	26	2
150923_1346	2	session	11	4	0	0	0	4	4	92	4	4	27	2
150923_1346	2	session	12	0.25	0	0	0	0.25	0.25	12	1	0.25	27	2
150923_1346	2	session	13	0.25	0	0	0	0.25	0.25	70	6	0.25	27	2
150923_1346	2	session	14	0.25	0	0	0	0.25	0.25	95	3	0.25	29	2
150923_1346	2	session	15	5	0	0	0	5	5	56	8	5	28	2
150923_1346	2	session	16	4	0	0	0	4	4	91	7	4	27	2
150923_1346	2	session	17	4	0	0	0	4	4	77	4	4	27	2
150923_1346	2	session	18	4	0	0	0	4	4	66	4	4	29	2
150923_1346	2	session	19	5	0	0	0	5	5	10	5	5	28	2
150923_1346	2	session	20	9.75	0	0	0	9.75	9.75	38	7	9.75	27	2
150923_1346	2	session	21	4	0	0	0	4	4	87	3	4	28	2
150923_1346	2	session	22	9.75	0	0	0	9.75	9.75	99	10	9.75	27	2
150923_1346	2	session	23	4	0	0	0	4	4	80	1	4	29	2
150923_1346	2	session	24	5	0	0	0	5	5	42	7	5	28	2
150923_1346	3	globals	Period	NumPeriods	RepeatTreatment	GMIN	GMAX	regle	ENDOWMENT	COST_AB_1	COST_AB_2	COST_AC_1	COST_AC_2	COST_CB_1	COST_CB_2	COST_BD_1	COST_BD_2	COST_CD_1	COST_CD_2	R	ABD	ACBD	ACD	num_rounds	P_S1	P_S2	S1_Presence	S2_Presence	S1_Counter	S2_Counter	Cap_S1	Cap_S2
150923_1346	3	globals	1	20	0	-12	12	0	45	10	10	0	0	20	1	0	0	10	10	1	1	2	3	20	0.2	0.8	0	0	0	0	4	16
150923_1346	3	subjects	Period	Subject	Group	Profit	TotalProfit	Participate	S1_Counter	S2_Counter	S1_Presence	S2_Presence	AB_Select	AC_Select	BD_Select	CB_Select	CD_Select	TimeABChoiceABACOK	TimeACChoiceABACOK	TimeCancelChoiceABACOK	TimeConfirmChoiceABACOK	TimeABChoiceBDCBCDOK	TimeACChoiceBDCBCDOK	TimeCBChoiceBDCBCDOK	TimeBDChoiceBDCBCDOK	TimeCDChoiceBDCBCDOK	TimeOKChoiceBDCBCDOK	Choice	CountABD	CountACBD	CountACD	Count_LinkBD	Count_LinkAC	Cost	Profit_Info	TimeContinueProfitOK
150923_1346	3	subjects	1	1	1	0	0	1	0	1	0	1	0	1	1	1	0	0	11	0	-8	0	0	9	8	0	7	2	4	5	3	9	8	18	27	22
150923_1346	3	subjects	1	2	1	0	0	1	0	1	0	1	0	1	1	1	0	0	11	0	9	-	-	11	10	0	6	2	4	5	3	9	8	18	27	20
150923_1346	3	subjects	1	3	1	0	0	1	0	1	0	1	0	1	0	0	1	0	15	0	12	-	-	0	0	12	10	3	4	5	3	9	8	18	27	22
150923_1346	3	subjects	1	4	1	0	0	1	0	1	0	1	0	1	0	0	1	0	14	0	8	-	-	0	0	12	11	3	4	5	3	9	8	18	27	23
150923_1346	3	subjects	1	5	1	0	0	1	0	1	0	1	1	0	1	0	0	6	0	0	4	-	-	0	8	0	6	1	4	5	3	9	8	19	26	22
150923_1346	3	subjects	1	6	1	0	0	1	0	1	0	1	1	0	1	0	0	3	0	6	2	-	-	0	-10	0	-11	1	4	5	3	9	8	19	26	25
150923_1346	3	subjects	1	7	1	0	0	1	0	1	0	1	0	1	1	1	0	0	7	0	5	-	-	5	4	0	2	2	4	5	3	9	8	18	27	25
150923_1346	3	subjects	1	8	1	0	0	1	0	1	0	1	1	0	1	0	0	-5	0	0	-7	-	-	0	10	0	7	1	4	5	3	9	8	19	26	2
150923_1346	3	subjects	1	9	1	0	0	1	0	1	0	1	0	1	1	1	0	0	5	0	3	-	-	8	7	0	6	2	4	5	3	9	8	18	27	3
150923_1346	3	subjects	1	10	1	0	0	1	0	1	0	1	0	1	0	0	1	0	10	0	8	-	-	4	0	-6	-11	3	4	5	3	9	8	18	27	22
150923_1346	3	subjects	1	11	1	0	0	1	0	1	0	1	0	1	1	1	0	0	-4	0	-5	-	-	3	2	0	1	2	4	5	3	9	8	18	27	19
150923_1346	3	subjects	1	12	1	0	0	1	0	1	0	1	1	0	1	0	0	13	0	0	11	-	-	0	11	0	10	1	4	5	3	9	8	19	26	-6
150923_1346	3	subjects	1	13	2	0	0	1	0	1	0	1	1	0	1	0	0	12	0	0	9	-	-	0	11	0	9	1	8	4	0	12	4	22	23	26
150923_1346	3	subjects	1	14	2	0	0	1	0	1	0	1	0	1	1	1	0	0	14	0	4	-	-	6	5	0	4	2	8	4	0	12	4	17	28	22
150923_1346	3	subjects	1	15	2	0	0	1	0	1	0	1	1	0	1	0	0	12	0	0	11	-	-	0	8	0	6	1	8	4	0	12	4	22	23	26
150923_1346	3	subjects	1	16	2	0	0	1	0	1	0	1	0	1	1	1	0	0	10	0	7	-	-	10	8	0	7	2	8	4	0	12	4	17	28	20
150923_1346	3	subjects	1	17	2	0	0	1	0	1	0	1	1	0	1	0	0	11	0	0	5	-	-	0	12	0	11	1	8	4	0	12	4	22	23	25
150923_1346	3	subjects	1	18	2	0	0	1	0	1	0	1	1	0	1	0	0	13	0	0	3	-	-	0	14	0	13	1	8	4	0	12	4	22	23	21
150923_1346	3	subjects	1	19	2	0	0	1	0	1	0	1	0	1	1	1	0	0	11	0	5	-	-	9	5	0	2	2	8	4	0	12	4	17	28	8
150923_1346	3	subjects	1	20	2	0	0	1	0	1	0	1	1	0	1	0	0	2	0	0	-2	-	-	0	14	0	13	1	8	4	0	12	4	22	23	9
150923_1346	3	subjects	1	21	2	0	0	1	0	1	0	1	1	0	1	0	0	13	0	0	11	-	-	0	3	0	1	1	8	4	0	12	4	22	23	-9
150923_1346	3	subjects	1	22	2	0	0	1	0	1	0	1	1	0	1	0	0	9	0	0	7	-	-	0	8	0	6	1	8	4	0	12	4	22	23	24
150923_1346	3	subjects	1	23	2	0	0	1	0	1	0	1	0	1	1	1	0	0	14	0	13	-	-	6	1	0	-2	2	8	4	0	12	4	17	28	-1
150923_1346	3	subjects	1	24	2	0	0	1	0	1	0	1	1	0	1	0	0	11	0	0	10	-	-	0	14	0	13	1	8	4	0	12	4	22	23	24
150923_1346	3	globals	Period	NumPeriods	RepeatTreatment	GMIN	GMAX	regle	ENDOWMENT	COST_AB_1	COST_AB_2	COST_AC_1	COST_AC_2	COST_CB_1	COST_CB_2	COST_BD_1	COST_BD_2	COST_CD_1	COST_CD_2	R	ABD	ACBD	ACD	num_rounds	P_S1	P_S2	S1_Presence	S2_Presence	S1_Counter	S2_Counter	Cap_S1	Cap_S2
150923_1346	3	globals	2	20	0	-12	12	0	45	10	10	0	0	20	1	0	0	10	10	1	1	2	3	20	0.2	0.8	0	0	0	0	4	16
150923_1346	3	subjects	Period	Subject	Group	Profit	TotalProfit	Participate	S1_Counter	S2_Counter	S1_Presence	S2_Presence	AB_Select	AC_Select	BD_Select	CB_Select	CD_Select	TimeABChoiceABACOK	TimeACChoiceABACOK	TimeCancelChoiceABACOK	TimeConfirmChoiceABACOK	TimeABChoiceBDCBCDOK	TimeACChoiceBDCBCDOK	TimeCBChoiceBDCBCDOK	TimeBDChoiceBDCBCDOK	TimeCDChoiceBDCBCDOK	TimeOKChoiceBDCBCDOK	Choice	CountABD	CountACBD	CountACD	Count_LinkBD	Count_LinkAC	Cost	Profit_Info	TimeContinueProfitOK
150923_1346	3	subjects	2	1	1	0	0	1	0	2	0	1	0	1	1	1	0	0	13	-	12	-	-	7	6	0	5	2	5	4	3	9	7	17	28	29
150923_1346	3	subjects	2	2	1	0	0	1	0	2	0	1	1	0	1	0	0	10	0	-	9	-	-	0	13	0	12	1	5	4	3	9	7	19	26	28
150923_1346	3	subjects	2	3	1	0	0	1	0	2	0	1	1	0	1	0	0	12	0	-	10	-	-	0	13	0	12	1	5	4	3	9	7	19	26	27
150923_1346	3	subjects	2	4	1	0	0	1	0	2	0	1	0	1	0	0	1	0	14	-	13	-	-	0	0	13	12	3	5	4	3	9	7	17	28	27
150923_1346	3	subjects	2	5	1	0	0	1	0	2	0	1	0	1	1	1	0	0	15	-	14	-	-	13	12	0	9	2	5	4	3	9	7	17	28	26
150923_1346	3	subjects	2	6	1	0	0	1	0	2	0	1	1	0	1	0	0	13	0	-	11	-	-	0	14	0	13	1	5	4	3	9	7	19	26	27
150923_1346	3	subjects	2	7	1	0	0	1	0	2	0	1	0	1	1	1	0	0	14	-	14	-	-	11	11	0	10	2	5	4	3	9	7	17	28	27
150923_1346	3	subjects	2	8	1	0	0	1	0	2	0	1	0	1	0	0	1	0	15	-	14	-	-	0	0	11	9	3	5	4	3	9	7	17	28	24
150923_1346	3	subjects	2	9	1	0	0	1	0	2	0	1	0	1	0	0	1	0	15	-	13	-	-	0	0	10	9	3	5	4	3	9	7	17	28	15
150923_1346	3	subjects	2	10	1	0	0	1	0	2	0	1	0	1	1	1	0	0	13	-	12	-	-	14	13	0	12	2	5	4	3	9	7	17	28	29
150923_1346	3	subjects	2	11	1	0	0	1	0	2	0	1	1	0	1	0	0	7	0	-	6	-	-	0	15	0	14	1	5	4	3	9	7	19	26	11
150923_1346	3	subjects	2	12	1	0	0	1	0	2	0	1	1	0	1	0	0	14	0	-	13	-	-	0	11	0	10	1	5	4	3	9	7	19	26	29
150923_1346	3	subjects	2	13	2	0	0	1	0	2	0	1	1	0	1	0	0	14	0	-	13	-	-	0	14	0	14	1	4	5	3	9	8	19	26	28
150923_1346	3	subjects	2	14	2	0	0	1	0	2	0	1	0	1	0	0	1	0	13	-	10	-	-	0	0	14	12	3	4	5	3	9	8	18	27	20
150923_1346	3	subjects	2	15	2	0	0	1	0	2	0	1	0	1	1	1	0	0	13	-	12	-	-	14	13	0	12	2	4	5	3	9	8	18	27	27
150923_1346	3	subjects	2	16	2	0	0	1	0	2	0	1	1	0	1	0	0	14	0	-	13	-	-	0	13	0	12	1	4	5	3	9	8	19	26	27
150923_1346	3	subjects	2	17	2	0	0	1	0	2	0	1	0	1	0	0	1	0	14	-	12	-	-	0	0	15	14	3	4	5	3	9	8	18	27	25
150923_1346	3	subjects	2	18	2	0	0	1	0	2	0	1	0	1	1	1	0	0	15	-	14	-	-	14	14	0	13	2	4	5	3	9	8	18	27	29
150923_1346	3	subjects	2	19	2	0	0	1	0	2	0	1	1	0	1	0	0	14	0	-	13	-	-	0	14	0	12	1	4	5	3	9	8	19	26	24
150923_1346	3	subjects	2	20	2	0	0	1	0	2	0	1	0	1	0	0	1	0	15	-	14	-	-	0	0	8	7	3	4	5	3	9	8	18	27	11
150923_1346	3	subjects	2	21	2	0	0	1	0	2	0	1	1	0	1	0	0	14	0	-	13	-	-	0	15	0	14	1	4	5	3	9	8	19	26	17
150923_1346	3	subjects	2	22	2	0	0	1	0	2	0	1	0	1	1	1	0	0	12	-	11	-	-	10	9	0	8	2	4	5	3	9	8	18	27	27
150923_1346	3	subjects	2	23	2	0	0	1	0	2	0	1	0	1	1	1	0	0	15	-	14	-	-	15	14	0	13	2	4	5	3	9	8	18	27	16
150923_1346	3	subjects	2	24	2	0	0	1	0	2	0	1	0	1	1	1	0	0	5	-	4	-	-	14	13	0	12	2	4	5	3	9	8	18	27	27
150923_1346	3	globals	Period	NumPeriods	RepeatTreatment	GMIN	GMAX	regle	ENDOWMENT	COST_AB_1	COST_AB_2	COST_AC_1	COST_AC_2	COST_CB_1	COST_CB_2	COST_BD_1	COST_BD_2	COST_CD_1	COST_CD_2	R	ABD	ACBD	ACD	num_rounds	P_S1	P_S2	S1_Presence	S2_Presence	S1_Counter	S2_Counter	Cap_S1	Cap_S2
150923_1346	3	globals	3	20	0	-12	12	0	45	10	10	0	0	20	1	0	0	10	10	1	1	2	3	20	0.2	0.8	0	0	0	0	4	16
150923_1346	3	subjects	Period	Subject	Group	Profit	TotalProfit	Participate	S1_Counter	S2_Counter	S1_Presence	S2_Presence	AB_Select	AC_Select	BD_Select	CB_Select	CD_Select	TimeABChoiceABACOK	TimeACChoiceABACOK	TimeCancelChoiceABACOK	TimeConfirmChoiceABACOK	TimeABChoiceBDCBCDOK	TimeACChoiceBDCBCDOK	TimeCBChoiceBDCBCDOK	TimeBDChoiceBDCBCDOK	TimeCDChoiceBDCBCDOK	TimeOKChoiceBDCBCDOK	Choice	CountABD	CountACBD	CountACD	Count_LinkBD	Count_LinkAC	Cost	Profit_Info	TimeContinueProfitOK
150923_1346	3	subjects	3	1	1	0	0	1	0	3	0	1	0	1	1	1	0	0	12	0	11	-	-	13	12	0	11	2	3	5	4	8	9	18	27	23
150923_1346	3	subjects	3	2	1	0	0	1	0	3	0	1	0	1	0	0	1	0	15	0	14	-	-	9	0	6	5	3	3	5	4	8	9	19	26	28
150923_1346	3	subjects	3	3	1	0	0	1	0	3	0	1	0	1	1	1	0	0	15	0	14	-	-	11	11	0	9	2	3	5	4	8	9	18	27	26
150923_1346	3	subjects	3	4	1	0	0	1	0	3	0	1	0	1	0	0	1	0	15	0	14	-	-	0	0	12	11	3	3	5	4	8	9	19	26	27
150923_1346	3	subjects	3	5	1	0	0	1	0	3	0	1	1	0	1	0	0	8	12	9	7	-	-	0	12	0	11	1	3	5	4	8	9	18	27	23
150923_1346	3	subjects	3	6	1	0	0	1	0	3	0	1	1	0	1	0	0	10	14	11	9	-	-	0	14	0	13	1	3	5	4	8	9	18	27	28
150923_1346	3	subjects	3	7	1	0	0	1	0	3	0	1	0	1	1	1	0	0	14	0	13	-	-	14	14	0	13	2	3	5	4	8	9	18	27	30
150923_1346	3	subjects	3	8	1	0	0	1	0	3	0	1	0	1	0	0	1	0	13	0	10	-	-	0	0	14	12	3	3	5	4	8	9	19	26	24
150923_1346	3	subjects	3	9	1	0	0	1	0	3	0	1	0	1	0	0	1	0	15	0	14	-	-	0	0	14	13	3	3	5	4	8	9	19	26	10
150923_1346	3	subjects	3	10	1	0	0	1	0	3	0	1	0	1	1	1	0	0	13	0	10	-	-	14	13	0	12	2	3	5	4	8	9	18	27	28
150923_1346	3	subjects	3	11	1	0	0	1	0	3	0	1	0	1	1	1	0	0	11	0	10	-	-	11	10	0	9	2	3	5	4	8	9	18	27	22
150923_1346	3	subjects	3	12	1	0	0	1	0	3	0	1	1	0	1	0	0	13	0	0	12	-	-	0	13	0	12	1	3	5	4	8	9	18	27	28
150923_1346	3	subjects	3	13	2	0	0	1	0	3	0	1	0	1	0	0	1	0	15	0	13	-	-	0	0	13	11	3	5	5	2	10	7	17	28	26
150923_1346	3	subjects	3	14	2	0	0	1	0	3	0	1	0	1	0	0	1	0	13	0	12	-	-	0	0	13	12	3	5	5	2	10	7	17	28	21
150923_1346	3	subjects	3	15	2	0	0	1	0	3	0	1	0	1	1	1	0	0	8	0	7	-	-	13	12	0	11	2	5	5	2	10	7	18	27	29
150923_1346	3	subjects	3	16	2	0	0	1	0	3	0	1	1	0	1	0	0	14	0	0	12	-	-	0	14	0	13	1	5	5	2	10	7	20	25	27
150923_1346	3	subjects	3	17	2	0	0	1	0	3	0	1	1	0	1	0	0	10	14	11	9	-	-	0	13	0	12	1	5	5	2	10	7	20	25	26
150923_1346	3	subjects	3	18	2	0	0	1	0	3	0	1	1	0	1	0	0	15	0	0	14	-	-	0	14	0	13	1	5	5	2	10	7	20	25	26
150923_1346	3	subjects	3	19	2	0	0	1	0	3	0	1	0	1	1	1	0	0	11	0	11	-	-	14	13	0	11	2	5	5	2	10	7	18	27	26
150923_1346	3	subjects	3	20	2	0	0	1	0	3	0	1	0	1	1	1	0	0	13	0	12	-	-	15	14	0	13	2	5	5	2	10	7	18	27	22
150923_1346	3	subjects	3	21	2	0	0	1	0	3	0	1	1	0	1	0	0	15	0	0	14	-	-	0	14	0	13	1	5	5	2	10	7	20	25	13
150923_1346	3	subjects	3	22	2	0	0	1	0	3	0	1	1	0	1	0	0	14	0	0	13	-	-	0	14	0	13	1	5	5	2	10	7	20	25	28
150923_1346	3	subjects	3	23	2	0	0	1	0	3	0	1	0	1	1	1	0	14	7	8	1	-	-	1	-2	10	-3	2	5	5	2	10	7	18	27	3
150923_1346	3	subjects	3	24	2	0	0	1	0	3	0	1	0	1	1	1	0	0	15	0	14	-	-	14	13	0	12	2	5	5	2	10	7	18	27	27
150923_1346	3	globals	Period	NumPeriods	RepeatTreatment	GMIN	GMAX	regle	ENDOWMENT	COST_AB_1	COST_AB_2	COST_AC_1	COST_AC_2	COST_CB_1	COST_CB_2	COST_BD_1	COST_BD_2	COST_CD_1	COST_CD_2	R	ABD	ACBD	ACD	num_rounds	P_S1	P_S2	S1_Presence	S2_Presence	S1_Counter	S2_Counter	Cap_S1	Cap_S2
150923_1346	3	globals	4	20	0	-12	12	0	45	10	10	0	0	20	1	0	0	10	10	1	1	2	3	20	0.2	0.8	0	0	0	0	4	16
150923_1346	3	subjects	Period	Subject	Group	Profit	TotalProfit	Participate	S1_Counter	S2_Counter	S1_Presence	S2_Presence	AB_Select	AC_Select	BD_Select	CB_Select	CD_Select	TimeABChoiceABACOK	TimeACChoiceABACOK	TimeCancelChoiceABACOK	TimeConfirmChoiceABACOK	TimeABChoiceBDCBCDOK	TimeACChoiceBDCBCDOK	TimeCBChoiceBDCBCDOK	TimeBDChoiceBDCBCDOK	TimeCDChoiceBDCBCDOK	TimeOKChoiceBDCBCDOK	Choice	CountABD	CountACBD	CountACD	Count_LinkBD	Count_LinkAC	Cost	Profit_Info	TimeContinueProfitOK
150923_1346	3	subjects	4	1	1	0	0	1	0	4	0	1	0	1	0	0	1	0	14	0	11	-	-	0	0	14	13	3	4	5	3	9	8	18	27	28
150923_1346	3	subjects	4	2	1	0	0	1	0	4	0	1	0	1	0	0	1	0	15	0	13	-	-	0	0	14	13	3	4	5	3	9	8	18	27	28
150923_1346	3	subjects	4	3	1	0	0	1	0	4	0	1	1	0	1	0	0	15	0	0	13	-	-	0	15	0	14	1	4	5	3	9	8	19	26	29
150923_1346	3	subjects	4	4	1	0	0	1	0	4	0	1	1	0	1	0	0	12	0	0	11	-	-	0	14	0	13	1	4	5	3	9	8	19	26	28
150923_1346	3	subjects	4	5	1	0	0	1	0	4	0	1	0	1	1	1	0	0	12	0	11	-	-	14	12	0	11	2	4	5	3	9	8	18	27	21
150923_1346	3	subjects	4	6	1	0	0	1	0	4	0	1	0	1	1	1	0	0	9	11	7	-	-	14	13	0	12	2	4	5	3	9	8	18	27	28
150923_1346	3	subjects	4	7	1	0	0	1	0	4	0	1	0	1	1	1	0	0	13	0	12	-	-	14	13	0	12	2	4	5	3	9	8	18	27	30
150923_1346	3	subjects	4	8	1	0	0	1	0	4	0	1	0	1	0	0	1	0	13	0	12	-	-	0	0	13	12	3	4	5	3	9	8	18	27	19
150923_1346	3	subjects	4	9	1	0	0	1	0	4	0	1	0	1	1	1	0	0	15	0	14	-	-	11	10	0	9	2	4	5	3	9	8	18	27	26
150923_1346	3	subjects	4	10	1	0	0	1	0	4	0	1	0	1	1	1	0	0	14	0	12	-	-	13	12	0	11	2	4	5	3	9	8	18	27	27
150923_1346	3	subjects	4	11	1	0	0	1	0	4	0	1	1	0	1	0	0	14	0	0	12	-	-	0	14	0	13	1	4	5	3	9	8	19	26	28
150923_1346	3	subjects	4	12	1	0	0	1	0	4	0	1	1	0	1	0	0	14	0	0	13	-	-	0	14	0	13	1	4	5	3	9	8	19	26	28
150923_1346	3	subjects	4	13	2	0	0	1	0	4	0	1	0	1	0	0	1	0	13	0	11	-	-	0	0	14	11	3	3	5	4	8	9	19	26	28
150923_1346	3	subjects	4	14	2	0	0	1	0	4	0	1	0	1	0	0	1	0	14	0	13	-	-	0	0	14	13	3	3	5	4	8	9	19	26	24
150923_1346	3	subjects	4	15	2	0	0	1	0	4	0	1	0	1	1	1	0	0	12	0	11	-	-	13	13	0	11	2	3	5	4	8	9	18	27	29
150923_1346	3	subjects	4	16	2	0	0	1	0	4	0	1	1	0	1	0	0	14	0	0	13	-	-	0	14	0	14	1	3	5	4	8	9	18	27	28
150923_1346	3	subjects	4	17	2	0	0	1	0	4	0	1	0	1	0	0	1	0	14	0	13	-	-	0	0	14	13	3	3	5	4	8	9	19	26	27
150923_1346	3	subjects	4	18	2	0	0	1	0	4	0	1	0	1	1	1	0	0	15	0	14	-	-	14	13	0	12	2	3	5	4	8	9	18	27	29
150923_1346	3	subjects	4	19	2	0	0	1	0	4	0	1	0	1	1	1	0	0	14	0	13	-	-	14	13	0	12	2	3	5	4	8	9	18	27	27
150923_1346	3	subjects	4	20	2	0	0	1	0	4	0	1	0	1	0	0	1	0	13	0	12	-	-	0	0	14	13	3	3	5	4	8	9	19	26	20
150923_1346	3	subjects	4	21	2	0	0	1	0	4	0	1	1	0	1	0	0	14	0	0	13	-	-	0	15	0	14	1	3	5	4	8	9	18	27	21
150923_1346	3	subjects	4	22	2	0	0	1	0	4	0	1	0	1	1	1	0	0	14	0	13	-	-	14	13	0	12	2	3	5	4	8	9	18	27	28
150923_1346	3	subjects	4	23	2	0	0	1	0	4	0	1	0	1	1	1	0	0	15	0	14	-	-	12	12	0	11	2	3	5	4	8	9	18	27	8
150923_1346	3	subjects	4	24	2	0	0	1	0	4	0	1	1	0	1	0	0	15	0	0	13	-	-	0	14	0	13	1	3	5	4	8	9	18	27	27
150923_1346	3	globals	Period	NumPeriods	RepeatTreatment	GMIN	GMAX	regle	ENDOWMENT	COST_AB_1	COST_AB_2	COST_AC_1	COST_AC_2	COST_CB_1	COST_CB_2	COST_BD_1	COST_BD_2	COST_CD_1	COST_CD_2	R	ABD	ACBD	ACD	num_rounds	P_S1	P_S2	S1_Presence	S2_Presence	S1_Counter	S2_Counter	Cap_S1	Cap_S2
150923_1346	3	globals	5	20	0	-12	12	0	45	10	10	0	0	20	1	0	0	10	10	1	1	2	3	20	0.2	0.8	0	0	0	0	4	16
150923_1346	3	subjects	Period	Subject	Group	Profit	TotalProfit	Participate	S1_Counter	S2_Counter	S1_Presence	S2_Presence	AB_Select	AC_Select	BD_Select	CB_Select	CD_Select	TimeABChoiceABACOK	TimeACChoiceABACOK	TimeCancelChoiceABACOK	TimeConfirmChoiceABACOK	TimeABChoiceBDCBCDOK	TimeACChoiceBDCBCDOK	TimeCBChoiceBDCBCDOK	TimeBDChoiceBDCBCDOK	TimeCDChoiceBDCBCDOK	TimeOKChoiceBDCBCDOK	Choice	CountABD	CountACBD	CountACD	Count_LinkBD	Count_LinkAC	Cost	Profit_Info	TimeContinueProfitOK
150923_1346	3	subjects	5	1	1	0	0	1	0	5	0	1	1	0	1	0	0	14	0	-	12	-	-	0	13	0	12	1	4	6	2	10	8	20	25	27
150923_1346	3	subjects	5	2	1	0	0	1	0	5	0	1	0	1	1	1	0	0	14	-	13	-	-	13	12	0	11	2	4	6	2	10	8	19	26	26
150923_1346	3	subjects	5	3	1	0	0	1	0	5	0	1	0	1	1	1	0	0	15	-	14	-	-	13	11	0	10	2	4	6	2	10	8	19	26	21
150923_1346	3	subjects	5	4	1	0	0	1	0	5	0	1	0	1	1	1	0	0	14	-	13	-	-	13	12	0	11	2	4	6	2	10	8	19	26	28
150923_1346	3	subjects	5	5	1	0	0	1	0	5	0	1	0	1	1	1	0	0	13	-	12	-	-	14	11	0	10	2	4	6	2	10	8	19	26	-14
150923_1346	3	subjects	5	6	1	0	0	1	0	5	0	1	1	0	1	0	0	15	0	-	13	-	-	0	14	0	13	1	4	6	2	10	8	20	25	27
150923_1346	3	subjects	5	7	1	0	0	1	0	5	0	1	1	0	1	0	0	14	0	-	13	-	-	0	15	0	14	1	4	6	2	10	8	20	25	28
150923_1346	3	subjects	5	8	1	0	0	1	0	5	0	1	0	1	1	1	0	0	13	-	12	-	-	13	12	0	9	2	4	6	2	10	8	19	26	14
150923_1346	3	subjects	5	9	1	0	0	1	0	5	0	1	0	1	0	0	1	0	10	-	8	-	-	0	0	15	14	3	4	6	2	10	8	18	27	24
150923_1346	3	subjects	5	10	1	0	0	1	0	5	0	1	0	1	0	0	1	0	10	-	8	-	-	0	0	8	7	3	4	6	2	10	8	18	27	26
150923_1346	3	subjects	5	11	1	0	0	1	0	5	0	1	1	0	1	0	0	13	0	-	12	-	-	0	15	0	14	1	4	6	2	10	8	20	25	24
150923_1346	3	subjects	5	12	1	0	0	1	0	5	0	1	0	1	1	1	0	0	14	-	14	-	-	14	13	0	12	2	4	6	2	10	8	19	26	4
150923_1346	3	subjects	5	13	2	0	0	1	0	5	0	1	0	1	0	0	1	0	14	-	12	-	-	0	0	11	10	3	5	6	1	11	7	17	28	26
150923_1346	3	subjects	5	14	2	0	0	1	0	5	0	1	1	0	1	0	0	14	0	-	14	-	-	0	14	0	13	1	5	6	1	11	7	21	24	27
150923_1346	3	subjects	5	15	2	0	0	1	0	5	0	1	0	1	1	1	0	0	14	-	13	-	-	13	11	0	10	2	5	6	1	11	7	19	26	20
150923_1346	3	subjects	5	16	2	0	0	1	0	5	0	1	1	0	1	0	0	14	0	-	13	-	-	0	15	0	14	1	5	6	1	11	7	21	24	27
150923_1346	3	subjects	5	17	2	0	0	1	0	5	0	1	0	1	1	1	0	0	15	-	13	-	-	14	13	0	12	2	5	6	1	11	7	19	26	29
150923_1346	3	subjects	5	18	2	0	0	1	0	5	0	1	0	1	1	1	0	0	13	-	12	-	-	14	13	0	12	2	5	6	1	11	7	19	26	25
150923_1346	3	subjects	5	19	2	0	0	1	0	5	0	1	0	1	1	1	0	0	14	-	11	-	-	13	13	0	9	2	5	6	1	11	7	19	26	25
150923_1346	3	subjects	5	20	2	0	0	1	0	5	0	1	1	0	1	0	0	3	0	-	-6	-	-	0	14	0	13	1	5	6	1	11	7	21	24	15
150923_1346	3	subjects	5	21	2	0	0	1	0	5	0	1	1	0	1	0	0	13	0	-	12	-	-	0	14	0	13	1	5	6	1	11	7	21	24	10
150923_1346	3	subjects	5	22	2	0	0	1	0	5	0	1	1	0	1	0	0	14	0	-	13	-	-	0	14	0	13	1	5	6	1	11	7	21	24	26
150923_1346	3	subjects	5	23	2	0	0	1	0	5	0	1	0	1	1	1	0	0	14	-	14	-	-	8	7	0	6	2	5	6	1	11	7	19	26	21
150923_1346	3	subjects	5	24	2	0	0	1	0	5	0	1	0	1	1	1	0	0	14	-	10	-	-	14	13	0	12	2	5	6	1	11	7	19	26	20
150923_1346	3	globals	Period	NumPeriods	RepeatTreatment	GMIN	GMAX	regle	ENDOWMENT	COST_AB_1	COST_AB_2	COST_AC_1	COST_AC_2	COST_CB_1	COST_CB_2	COST_BD_1	COST_BD_2	COST_CD_1	COST_CD_2	R	ABD	ACBD	ACD	num_rounds	P_S1	P_S2	S1_Presence	S2_Presence	S1_Counter	S2_Counter	Cap_S1	Cap_S2
150923_1346	3	globals	6	20	0	-12	12	0	45	10	10	0	0	20	1	0	0	10	10	1	1	2	3	20	0.2	0.8	0	0	0	0	4	16
150923_1346	3	subjects	Period	Subject	Group	Profit	TotalProfit	Participate	S1_Counter	S2_Counter	S1_Presence	S2_Presence	AB_Select	AC_Select	BD_Select	CB_Select	CD_Select	TimeABChoiceABACOK	TimeACChoiceABACOK	TimeCancelChoiceABACOK	TimeConfirmChoiceABACOK	TimeABChoiceBDCBCDOK	TimeACChoiceBDCBCDOK	TimeCBChoiceBDCBCDOK	TimeBDChoiceBDCBCDOK	TimeCDChoiceBDCBCDOK	TimeOKChoiceBDCBCDOK	Choice	CountABD	CountACBD	CountACD	Count_LinkBD	Count_LinkAC	Cost	Profit_Info	TimeContinueProfitOK
150923_1346	3	subjects	6	1	1	0	0	1	0	6	0	1	0	1	1	1	0	0	14	-	13	-	-	0	-1	1	-3	2	3	6	3	9	9	19	26	22
150923_1346	3	subjects	6	2	1	0	0	1	0	6	0	1	0	1	1	1	0	0	3	-	2	-	-	13	10	0	9	2	3	6	3	9	9	19	26	28
150923_1346	3	subjects	6	3	1	0	0	1	0	6	0	1	1	0	1	0	0	15	0	-	14	-	-	0	14	0	13	1	3	6	3	9	9	19	26	28
150923_1346	3	subjects	6	4	1	0	0	1	0	6	0	1	1	0	1	0	0	14	0	-	13	-	-	0	14	0	13	1	3	6	3	9	9	19	26	25
150923_1346	3	subjects	6	5	1	0	0	1	0	6	0	1	0	1	1	1	0	0	12	-	11	-	-	13	11	0	10	2	3	6	3	9	9	19	26	23
150923_1346	3	subjects	6	6	1	0	0	1	0	6	0	1	0	1	1	1	0	0	15	-	11	-	-	13	12	0	1	2	3	6	3	9	9	19	26	28
150923_1346	3	subjects	6	7	1	0	0	1	0	6	0	1	0	1	1	1	0	0	11	-	10	-	-	13	13	0	12	2	3	6	3	9	9	19	26	23
150923_1346	3	subjects	6	8	1	0	0	1	0	6	0	1	0	1	0	0	1	0	14	-	13	-	-	0	0	12	10	3	3	6	3	9	9	19	26	24
150923_1346	3	subjects	6	9	1	0	0	1	0	6	0	1	0	1	0	0	1	0	15	-	14	-	-	0	0	12	10	3	3	6	3	9	9	19	26	26
150923_1346	3	subjects	6	10	1	0	0	1	0	6	0	1	1	0	1	0	0	14	0	-	12	-	-	0	14	0	13	1	3	6	3	9	9	19	26	26
150923_1346	3	subjects	6	11	1	0	0	1	0	6	0	1	0	1	0	0	1	0	15	-	14	-	-	0	0	14	13	3	3	6	3	9	9	19	26	18
150923_1346	3	subjects	6	12	1	0	0	1	0	6	0	1	0	1	1	1	0	0	15	-	14	-	-	14	13	0	12	2	3	6	3	9	9	19	26	24
150923_1346	3	subjects	6	13	2	0	0	1	0	6	0	1	1	0	1	0	0	14	0	-	13	-	-	0	14	0	7	1	6	4	2	10	6	20	25	28
150923_1346	3	subjects	6	14	2	0	0	1	0	6	0	1	1	0	1	0	0	13	0	-	12	-	-	0	14	0	13	1	6	4	2	10	6	20	25	24
150923_1346	3	subjects	6	15	2	0	0	1	0	6	0	1	0	1	1	1	0	0	14	-	10	-	-	13	12	0	10	2	6	4	2	10	6	17	28	20
150923_1346	3	subjects	6	16	2	0	0	1	0	6	0	1	0	1	0	0	1	0	13	-	12	-	-	0	0	14	12	3	6	4	2	10	6	16	29	27
150923_1346	3	subjects	6	17	2	0	0	1	0	6	0	1	1	0	1	0	0	15	0	-	13	-	-	0	15	0	14	1	6	4	2	10	6	20	25	27
150923_1346	3	subjects	6	18	2	0	0	1	0	6	0	1	1	0	1	0	0	15	0	-	14	-	-	0	14	0	13	1	6	4	2	10	6	20	25	26
150923_1346	3	subjects	6	19	2	0	0	1	0	6	0	1	0	1	1	1	0	0	13	-	12	-	-	9	9	0	8	2	6	4	2	10	6	17	28	23
150923_1346	3	subjects	6	20	2	0	0	1	0	6	0	1	0	1	0	0	1	0	15	-	13	-	-	13	13	3	-2	3	6	4	2	10	6	16	29	22
150923_1346	3	subjects	6	21	2	0	0	1	0	6	0	1	1	0	1	0	0	14	0	-	13	-	-	0	15	0	14	1	6	4	2	10	6	20	25	12
150923_1346	3	subjects	6	22	2	0	0	1	0	6	0	1	0	1	1	1	0	0	11	-	10	-	-	4	-4	0	-5	2	6	4	2	10	6	17	28	27
150923_1346	3	subjects	6	23	2	0	0	1	0	6	0	1	0	1	1	1	0	0	15	-	14	-	-	14	13	0	12	2	6	4	2	10	6	17	28	11
150923_1346	3	subjects	6	24	2	0	0	1	0	6	0	1	1	0	1	0	0	15	0	-	14	-	-	0	14	0	13	1	6	4	2	10	6	20	25	27
150923_1346	3	globals	Period	NumPeriods	RepeatTreatment	GMIN	GMAX	regle	ENDOWMENT	COST_AB_1	COST_AB_2	COST_AC_1	COST_AC_2	COST_CB_1	COST_CB_2	COST_BD_1	COST_BD_2	COST_CD_1	COST_CD_2	R	ABD	ACBD	ACD	num_rounds	P_S1	P_S2	S1_Presence	S2_Presence	S1_Counter	S2_Counter	Cap_S1	Cap_S2
150923_1346	3	globals	7	20	0	-12	12	0	45	10	10	0	0	20	1	0	0	10	10	1	1	2	3	20	0.2	0.8	0	0	0	0	4	16
150923_1346	3	subjects	Period	Subject	Group	Profit	TotalProfit	Participate	S1_Counter	S2_Counter	S1_Presence	S2_Presence	AB_Select	AC_Select	BD_Select	CB_Select	CD_Select	TimeABChoiceABACOK	TimeACChoiceABACOK	TimeCancelChoiceABACOK	TimeConfirmChoiceABACOK	TimeABChoiceBDCBCDOK	TimeACChoiceBDCBCDOK	TimeCBChoiceBDCBCDOK	TimeBDChoiceBDCBCDOK	TimeCDChoiceBDCBCDOK	TimeOKChoiceBDCBCDOK	Choice	CountABD	CountACBD	CountACD	Count_LinkBD	Count_LinkAC	Cost	Profit_Info	TimeContinueProfitOK
150923_1346	3	subjects	7	1	1	0	0	1	0	7	0	1	0	1	1	1	0	0	15	-	14	-	-	6	4	0	3	2	8	3	1	11	4	16	29	18
150923_1346	3	subjects	7	2	1	0	0	1	0	7	0	1	1	0	1	0	0	15	0	-	13	-	-	0	15	0	14	1	8	3	1	11	4	21	24	27
150923_1346	3	subjects	7	3	1	0	0	1	0	7	0	1	1	0	1	0	0	14	0	-	13	-	-	0	12	0	11	1	8	3	1	11	4	21	24	26
150923_1346	3	subjects	7	4	1	0	0	1	0	7	0	1	1	0	1	0	0	14	0	-	13	-	-	0	14	0	13	1	8	3	1	11	4	21	24	28
150923_1346	3	subjects	7	5	1	0	0	1	0	7	0	1	1	0	1	0	0	-7	0	-	-12	-	-	0	5	0	4	1	8	3	1	11	4	21	24	24
150923_1346	3	subjects	7	6	1	0	0	1	0	7	0	1	1	0	1	0	0	14	0	-	11	-	-	0	14	0	13	1	8	3	1	11	4	21	24	28
150923_1346	3	subjects	7	7	1	0	0	1	0	7	0	1	0	1	1	1	0	0	12	-	11	-	-	14	12	0	12	2	8	3	1	11	4	16	29	27
150923_1346	3	subjects	7	8	1	0	0	1	0	7	0	1	1	0	1	0	0	15	0	-	10	-	-	0	12	0	10	1	8	3	1	11	4	21	24	22
150923_1346	3	subjects	7	9	1	0	0	1	0	7	0	1	0	1	0	0	1	0	10	-	8	-	-	0	0	14	13	3	8	3	1	11	4	14	31	26
150923_1346	3	subjects	7	10	1	0	0	1	0	7	0	1	1	0	1	0	0	11	0	-	9	-	-	0	14	0	13	1	8	3	1	11	4	21	24	25
150923_1346	3	subjects	7	11	1	0	0	1	0	7	0	1	1	0	1	0	0	8	0	-	7	-	-	0	14	0	13	1	8	3	1	11	4	21	24	22
150923_1346	3	subjects	7	12	1	0	0	1	0	7	0	1	0	1	1	1	0	0	13	-	12	-	-	13	13	0	12	2	8	3	1	11	4	16	29	17
150923_1346	3	subjects	7	13	2	0	0	1	0	7	0	1	0	1	0	0	1	0	15	-	14	-	-	0	0	13	11	3	3	6	3	9	9	19	26	26
150923_1346	3	subjects	7	14	2	0	0	1	0	7	0	1	0	1	0	0	1	0	15	-	14	-	-	0	0	11	10	3	3	6	3	9	9	19	26	18
150923_1346	3	subjects	7	15	2	0	0	1	0	7	0	1	0	1	1	1	0	0	14	-	13	-	-	8	7	0	5	2	3	6	3	9	9	19	26	21
150923_1346	3	subjects	7	16	2	0	0	1	0	7	0	1	1	0	1	0	0	15	0	-	14	-	-	0	14	0	13	1	3	6	3	9	9	19	26	25
150923_1346	3	subjects	7	17	2	0	0	1	0	7	0	1	0	1	1	1	0	0	13	-	11	-	-	-9	-9	15	-10	2	3	6	3	9	9	19	26	28
150923_1346	3	subjects	7	18	2	0	0	1	0	7	0	1	0	1	1	1	0	0	12	-	11	-	-	10	8	11	4	2	3	6	3	9	9	19	26	28
150923_1346	3	subjects	7	19	2	0	0	1	0	7	0	1	1	0	1	0	0	5	0	-	4	-	-	0	13	0	12	1	3	6	3	9	9	19	26	19
150923_1346	3	subjects	7	20	2	0	0	1	0	7	0	1	0	1	0	0	1	0	9	-	8	-	-	0	0	3	2	3	3	6	3	9	9	19	26	22
150923_1346	3	subjects	7	21	2	0	0	1	0	7	0	1	0	1	1	1	0	0	8	-	7	-	-	10	10	0	7	2	3	6	3	9	9	19	26	20
150923_1346	3	subjects	7	22	2	0	0	1	0	7	0	1	1	0	1	0	0	12	0	-	10	-	-	0	15	0	14	1	3	6	3	9	9	19	26	29
150923_1346	3	subjects	7	23	2	0	0	1	0	7	0	1	0	1	1	1	0	0	15	-	14	-	-	13	12	0	11	2	3	6	3	9	9	19	26	4
150923_1346	3	subjects	7	24	2	0	0	1	0	7	0	1	0	1	1	1	0	0	15	-	14	-	-	13	12	0	11	2	3	6	3	9	9	19	26	26
150923_1346	3	globals	Period	NumPeriods	RepeatTreatment	GMIN	GMAX	regle	ENDOWMENT	COST_AB_1	COST_AB_2	COST_AC_1	COST_AC_2	COST_CB_1	COST_CB_2	COST_BD_1	COST_BD_2	COST_CD_1	COST_CD_2	R	ABD	ACBD	ACD	num_rounds	P_S1	P_S2	S1_Presence	S2_Presence	S1_Counter	S2_Counter	Cap_S1	Cap_S2
150923_1346	3	globals	8	20	0	-12	12	0	45	10	10	0	0	20	1	0	0	10	10	1	1	2	3	20	0.2	0.8	0	0	0	0	4	16
150923_1346	3	subjects	Period	Subject	Group	Profit	TotalProfit	Participate	S1_Counter	S2_Counter	S1_Presence	S2_Presence	AB_Select	AC_Select	BD_Select	CB_Select	CD_Select	TimeABChoiceABACOK	TimeACChoiceABACOK	TimeCancelChoiceABACOK	TimeConfirmChoiceABACOK	TimeABChoiceBDCBCDOK	TimeACChoiceBDCBCDOK	TimeCBChoiceBDCBCDOK	TimeBDChoiceBDCBCDOK	TimeCDChoiceBDCBCDOK	TimeOKChoiceBDCBCDOK	Choice	CountABD	CountACBD	CountACD	Count_LinkBD	Count_LinkAC	Cost	Profit_Info	TimeContinueProfitOK
150923_1346	3	subjects	8	1	1	0	0	1	0	8	0	1	1	0	1	0	0	10	0	0	8	-	-	0	9	0	8	1	4	6	2	10	8	20	25	25
150923_1346	3	subjects	8	2	1	0	0	1	0	8	0	1	1	0	1	0	0	15	0	0	14	-	-	0	14	0	13	1	4	6	2	10	8	20	25	26
150923_1346	3	subjects	8	3	1	0	0	1	0	8	0	1	1	0	1	0	0	14	0	0	11	-	-	0	15	0	14	1	4	6	2	10	8	20	25	27
150923_1346	3	subjects	8	4	1	0	0	1	0	8	0	1	0	1	1	1	0	0	14	0	13	-	-	13	13	0	11	2	4	6	2	10	8	19	26	27
150923_1346	3	subjects	8	5	1	0	0	1	0	8	0	1	0	1	1	1	0	0	14	0	13	-	-	13	10	0	9	2	4	6	2	10	8	19	26	27
150923_1346	3	subjects	8	6	1	0	0	1	0	8	0	1	0	1	1	1	0	0	9	0	9	-	-	12	10	13	8	2	4	6	2	10	8	19	26	26
150923_1346	3	subjects	8	7	1	0	0	1	0	8	0	1	0	1	1	1	0	0	12	0	12	-	-	14	14	0	13	2	4	6	2	10	8	19	26	26
150923_1346	3	subjects	8	8	1	0	0	1	0	8	0	1	0	1	0	0	1	-5	-8	-7	-9	-	-	0	0	12	11	3	4	6	2	10	8	18	27	18
150923_1346	3	subjects	8	9	1	0	0	1	0	8	0	1	0	1	0	0	1	0	14	0	13	-	-	0	0	11	10	3	4	6	2	10	8	18	27	24
150923_1346	3	subjects	8	10	1	0	0	1	0	8	0	1	1	0	1	0	0	14	0	0	10	-	-	0	14	0	13	1	4	6	2	10	8	20	25	20
150923_1346	3	subjects	8	11	1	0	0	1	0	8	0	1	0	1	1	1	0	0	15	0	14	-	-	13	13	0	10	2	4	6	2	10	8	19	26	16
150923_1346	3	subjects	8	12	1	0	0	1	0	8	0	1	0	1	1	1	0	0	6	0	5	-	-	13	13	0	12	2	4	6	2	10	8	19	26	27
150923_1346	3	subjects	8	13	2	0	0	1	0	8	0	1	0	1	1	1	0	0	15	0	14	-	-	14	13	0	12	2	7	5	0	12	5	18	27	27
150923_1346	3	subjects	8	14	2	0	0	1	0	8	0	1	1	0	1	0	0	13	0	0	12	-	-	0	8	0	7	1	7	5	0	12	5	22	23	28
150923_1346	3	subjects	8	15	2	0	0	1	0	8	0	1	0	1	1	1	0	0	12	0	11	-	-	13	12	0	11	2	7	5	0	12	5	18	27	8
150923_1346	3	subjects	8	16	2	0	0	1	0	8	0	1	1	0	1	0	0	15	0	0	14	-	-	0	15	0	14	1	7	5	0	12	5	22	23	24
150923_1346	3	subjects	8	17	2	0	0	1	0	8	0	1	1	0	1	0	0	15	0	0	13	-	-	0	15	0	14	1	7	5	0	12	5	22	23	28
150923_1346	3	subjects	8	18	2	0	0	1	0	8	0	1	0	1	1	1	0	0	99999	0	15	-	-	14	14	0	12	2	7	5	0	12	5	18	27	29
150923_1346	3	subjects	8	19	2	0	0	1	0	8	0	1	1	0	1	0	0	8	11	9	6	-	-	0	7	0	5	1	7	5	0	12	5	22	23	26
150923_1346	3	subjects	8	20	2	0	0	1	0	8	0	1	1	0	1	0	0	14	0	0	13	-	-	0	14	0	13	1	7	5	0	12	5	22	23	19
150923_1346	3	subjects	8	21	2	0	0	1	0	8	0	1	1	0	1	0	0	14	0	0	13	-	-	0	14	0	13	1	7	5	0	12	5	22	23	20
150923_1346	3	subjects	8	22	2	0	0	1	0	8	0	1	0	1	1	1	0	0	14	0	13	-	-	14	12	0	10	2	7	5	0	12	5	18	27	25
150923_1346	3	subjects	8	23	2	0	0	1	0	8	0	1	0	1	1	1	0	0	15	0	14	-	-	14	14	0	13	2	7	5	0	12	5	18	27	12
150923_1346	3	subjects	8	24	2	0	0	1	0	8	0	1	1	0	1	0	0	14	0	0	13	-	-	0	14	0	13	1	7	5	0	12	5	22	23	-8
150923_1346	3	globals	Period	NumPeriods	RepeatTreatment	GMIN	GMAX	regle	ENDOWMENT	COST_AB_1	COST_AB_2	COST_AC_1	COST_AC_2	COST_CB_1	COST_CB_2	COST_BD_1	COST_BD_2	COST_CD_1	COST_CD_2	R	ABD	ACBD	ACD	num_rounds	P_S1	P_S2	S1_Presence	S2_Presence	S1_Counter	S2_Counter	Cap_S1	Cap_S2
150923_1346	3	globals	9	20	0	-12	12	0	45	10	10	0	0	20	1	0	0	10	10	0	1	2	3	20	0.2	0.8	0	0	0	0	4	16
150923_1346	3	subjects	Period	Subject	Group	Profit	TotalProfit	Participate	S1_Counter	S2_Counter	S1_Presence	S2_Presence	AB_Select	AC_Select	BD_Select	CB_Select	CD_Select	TimeABChoiceABACOK	TimeACChoiceABACOK	TimeCancelChoiceABACOK	TimeConfirmChoiceABACOK	TimeABChoiceBDCBCDOK	TimeACChoiceBDCBCDOK	TimeCBChoiceBDCBCDOK	TimeBDChoiceBDCBCDOK	TimeCDChoiceBDCBCDOK	TimeOKChoiceBDCBCDOK	Choice	CountABD	CountACBD	CountACD	Count_LinkBD	Count_LinkAC	Cost	Profit_Info	TimeContinueProfitOK
150923_1346	3	subjects	9	1	1	0	0	1	1	8	1	0	0	1	0	0	1	0	13	0	12	-	-	0	0	7	5	3	3	0	9	3	9	19	26	25
150923_1346	3	subjects	9	2	1	0	0	1	1	8	1	0	1	0	1	0	0	14	0	0	12	-	-	0	15	0	14	1	3	0	9	3	9	13	32	25
150923_1346	3	subjects	9	3	1	0	0	1	1	8	1	0	0	1	0	0	1	0	14	0	13	-	-	0	0	13	12	3	3	0	9	3	9	19	26	28
150923_1346	3	subjects	9	4	1	0	0	1	1	8	1	0	1	0	1	0	0	14	0	0	12	-	-	0	14	0	13	1	3	0	9	3	9	13	32	27
150923_1346	3	subjects	9	5	1	0	0	1	1	8	1	0	0	1	0	0	1	0	12	0	11	-	-	0	0	12	10	3	3	0	9	3	9	19	26	26
150923_1346	3	subjects	9	6	1	0	0	1	1	8	1	0	1	0	1	0	0	13	0	0	12	-	-	0	14	0	13	1	3	0	9	3	9	13	32	27
150923_1346	3	subjects	9	7	1	0	0	1	1	8	1	0	0	1	0	0	1	0	12	0	12	-	-	0	0	13	12	3	3	0	9	3	9	19	26	28
150923_1346	3	subjects	9	8	1	0	0	1	1	8	1	0	0	1	0	0	1	0	5	0	4	-	-	0	0	13	12	3	3	0	9	3	9	19	26	22
150923_1346	3	subjects	9	9	1	0	0	1	1	8	1	0	0	1	0	0	1	0	12	0	11	-	-	0	0	13	13	3	3	0	9	3	9	19	26	26
150923_1346	3	subjects	9	10	1	0	0	1	1	8	1	0	0	1	0	0	1	0	8	0	7	-	-	0	0	13	12	3	3	0	9	3	9	19	26	25
150923_1346	3	subjects	9	11	1	0	0	1	1	8	1	0	0	1	0	0	1	0	13	0	10	-	-	0	0	13	12	3	3	0	9	3	9	19	26	25
150923_1346	3	subjects	9	12	1	0	0	1	1	8	1	0	0	1	0	0	1	0	13	0	13	-	-	0	0	13	12	3	3	0	9	3	9	19	26	28
150923_1346	3	subjects	9	13	2	0	0	1	1	8	1	0	0	1	1	1	0	0	13	0	12	-	-	13	12	0	11	2	1	5	6	6	11	37	8	26
150923_1346	3	subjects	9	14	2	0	0	1	1	8	1	0	0	1	1	1	0	0	12	0	11	-	-	10	9	0	8	2	1	5	6	6	11	37	8	28
150923_1346	3	subjects	9	15	2	0	0	1	1	8	1	0	0	1	1	1	0	0	13	0	12	-	-	12	11	0	9	2	1	5	6	6	11	37	8	17
150923_1346	3	subjects	9	16	2	0	0	1	1	8	1	0	0	1	0	0	1	0	14	0	13	-	-	0	0	14	13	3	1	5	6	6	11	21	24	24
150923_1346	3	subjects	9	17	2	0	0	1	1	8	1	0	0	1	0	0	1	0	14	0	11	-	-	0	0	12	10	3	1	5	6	6	11	21	24	27
150923_1346	3	subjects	9	18	2	0	0	1	1	8	1	0	0	1	1	1	0	0	12	0	11	-	-	12	10	0	8	2	1	5	6	6	11	37	8	28
150923_1346	3	subjects	9	19	2	0	0	1	1	8	1	0	0	1	0	0	1	14	4	5	3	-	-	0	0	14	13	3	1	5	6	6	11	21	24	25
150923_1346	3	subjects	9	20	2	0	0	1	1	8	1	0	0	1	0	0	1	0	11	0	9	-	-	0	0	13	12	3	1	5	6	6	11	21	24	26
150923_1346	3	subjects	9	21	2	0	0	1	1	8	1	0	1	0	1	0	0	13	0	0	12	-	-	0	13	0	12	1	1	5	6	6	11	16	29	11
150923_1346	3	subjects	9	22	2	0	0	1	1	8	1	0	0	1	0	0	1	0	11	0	10	-	-	0	0	11	9	3	1	5	6	6	11	21	24	17
150923_1346	3	subjects	9	23	2	0	0	1	1	8	1	0	0	1	1	1	0	0	5	8	3	-	-	15	14	0	13	2	1	5	6	6	11	37	8	23
150923_1346	3	subjects	9	24	2	0	0	1	1	8	1	0	0	1	0	0	1	0	12	0	11	-	-	7	0	3	0	3	1	5	6	6	11	21	24	21
150923_1346	3	globals	Period	NumPeriods	RepeatTreatment	GMIN	GMAX	regle	ENDOWMENT	COST_AB_1	COST_AB_2	COST_AC_1	COST_AC_2	COST_CB_1	COST_CB_2	COST_BD_1	COST_BD_2	COST_CD_1	COST_CD_2	R	ABD	ACBD	ACD	num_rounds	P_S1	P_S2	S1_Presence	S2_Presence	S1_Counter	S2_Counter	Cap_S1	Cap_S2
150923_1346	3	globals	10	20	0	-12	12	0	45	10	10	0	0	20	1	0	0	10	10	1	1	2	3	20	0.2	0.8	0	0	0	0	4	16
150923_1346	3	subjects	Period	Subject	Group	Profit	TotalProfit	Participate	S1_Counter	S2_Counter	S1_Presence	S2_Presence	AB_Select	AC_Select	BD_Select	CB_Select	CD_Select	TimeABChoiceABACOK	TimeACChoiceABACOK	TimeCancelChoiceABACOK	TimeConfirmChoiceABACOK	TimeABChoiceBDCBCDOK	TimeACChoiceBDCBCDOK	TimeCBChoiceBDCBCDOK	TimeBDChoiceBDCBCDOK	TimeCDChoiceBDCBCDOK	TimeOKChoiceBDCBCDOK	Choice	CountABD	CountACBD	CountACD	Count_LinkBD	Count_LinkAC	Cost	Profit_Info	TimeContinueProfitOK
150923_1346	3	subjects	10	1	1	0	0	1	1	9	0	1	1	0	1	0	0	12	0	0	11	-	-	0	14	0	13	1	6	2	4	8	6	18	27	23
150923_1346	3	subjects	10	2	1	0	0	1	1	9	0	1	1	0	1	0	0	15	0	0	13	-	-	0	14	0	13	1	6	2	4	8	6	18	27	28
150923_1346	3	subjects	10	3	1	0	0	1	1	9	0	1	1	0	1	0	0	10	0	0	9	-	-	0	14	0	14	1	6	2	4	8	6	18	27	28
150923_1346	3	subjects	10	4	1	0	0	1	1	9	0	1	0	1	0	0	1	0	14	0	13	-	-	13	0	12	9	3	6	2	4	8	6	16	29	28
150923_1346	3	subjects	10	5	1	0	0	1	1	9	0	1	0	1	0	0	1	0	11	0	10	-	-	0	0	11	10	3	6	2	4	8	6	16	29	15
150923_1346	3	subjects	10	6	1	0	0	1	1	9	0	1	1	0	1	0	0	14	0	0	14	-	-	0	15	0	14	1	6	2	4	8	6	18	27	29
150923_1346	3	subjects	10	7	1	0	0	1	1	9	0	1	1	0	1	0	0	14	0	0	14	-	-	0	14	0	13	1	6	2	4	8	6	18	27	25
150923_1346	3	subjects	10	8	1	0	0	1	1	9	0	1	0	1	0	0	1	0	10	0	9	-	-	0	0	13	-4	3	6	2	4	8	6	16	29	19
150923_1346	3	subjects	10	9	1	0	0	1	1	9	0	1	0	1	0	0	1	0	14	0	13	-	-	0	0	14	13	3	6	2	4	8	6	16	29	11
150923_1346	3	subjects	10	10	1	0	0	1	1	9	0	1	0	1	1	1	0	0	15	0	11	-	-	14	13	0	12	2	6	2	4	8	6	15	30	28
150923_1346	3	subjects	10	11	1	0	0	1	1	9	0	1	0	1	1	1	0	0	13	0	11	-	-	12	12	0	10	2	6	2	4	8	6	15	30	24
150923_1346	3	subjects	10	12	1	0	0	1	1	9	0	1	1	0	1	0	0	14	0	0	14	-	-	0	14	0	13	1	6	2	4	8	6	18	27	27
150923_1346	3	subjects	10	13	2	0	0	1	1	9	0	1	0	1	0	0	1	0	15	0	14	-	-	0	0	13	12	3	5	5	2	10	7	17	28	28
150923_1346	3	subjects	10	14	2	0	0	1	1	9	0	1	1	0	1	0	0	14	0	0	13	-	-	0	10	0	9	1	5	5	2	10	7	20	25	20
150923_1346	3	subjects	10	15	2	0	0	1	1	9	0	1	0	1	1	1	0	14	9	10	8	-	-	10	9	0	8	2	5	5	2	10	7	18	27	27
150923_1346	3	subjects	10	16	2	0	0	1	1	9	0	1	1	0	1	0	0	14	0	0	13	-	-	0	15	0	14	1	5	5	2	10	7	20	25	25
150923_1346	3	subjects	10	17	2	0	0	1	1	9	0	1	0	1	1	1	0	0	13	0	11	-	-	15	14	0	10	2	5	5	2	10	7	18	27	26
150923_1346	3	subjects	10	18	2	0	0	1	1	9	0	1	0	1	1	1	0	0	15	0	14	-	-	14	13	0	11	2	5	5	2	10	7	18	27	29
150923_1346	3	subjects	10	19	2	0	0	1	1	9	0	1	0	1	1	1	0	0	14	0	13	-	-	11	10	0	9	2	5	5	2	10	7	18	27	23
150923_1346	3	subjects	10	20	2	0	0	1	1	9	0	1	1	0	1	0	0	14	0	0	10	-	-	0	14	0	12	1	5	5	2	10	7	20	25	22
150923_1346	3	subjects	10	21	2	0	0	1	1	9	0	1	1	0	1	0	0	15	0	0	13	-	-	0	14	0	13	1	5	5	2	10	7	20	25	19
150923_1346	3	subjects	10	22	2	0	0	1	1	9	0	1	0	1	0	0	1	0	12	0	11	-	-	0	0	7	6	3	5	5	2	10	7	17	28	13
150923_1346	3	subjects	10	23	2	0	0	1	1	9	0	1	0	1	1	1	0	0	15	0	15	-	-	13	13	0	12	2	5	5	2	10	7	18	27	3
150923_1346	3	subjects	10	24	2	0	0	1	1	9	0	1	1	0	1	0	0	15	0	0	13	-	-	0	14	0	14	1	5	5	2	10	7	20	25	27
150923_1346	3	globals	Period	NumPeriods	RepeatTreatment	GMIN	GMAX	regle	ENDOWMENT	COST_AB_1	COST_AB_2	COST_AC_1	COST_AC_2	COST_CB_1	COST_CB_2	COST_BD_1	COST_BD_2	COST_CD_1	COST_CD_2	R	ABD	ACBD	ACD	num_rounds	P_S1	P_S2	S1_Presence	S2_Presence	S1_Counter	S2_Counter	Cap_S1	Cap_S2
150923_1346	3	globals	11	20	0	-12	12	0	45	10	10	0	0	20	1	0	0	10	10	0	1	2	3	20	0.2	0.8	0	0	0	0	4	16
150923_1346	3	subjects	Period	Subject	Group	Profit	TotalProfit	Participate	S1_Counter	S2_Counter	S1_Presence	S2_Presence	AB_Select	AC_Select	BD_Select	CB_Select	CD_Select	TimeABChoiceABACOK	TimeACChoiceABACOK	TimeCancelChoiceABACOK	TimeConfirmChoiceABACOK	TimeABChoiceBDCBCDOK	TimeACChoiceBDCBCDOK	TimeCBChoiceBDCBCDOK	TimeBDChoiceBDCBCDOK	TimeCDChoiceBDCBCDOK	TimeOKChoiceBDCBCDOK	Choice	CountABD	CountACBD	CountACD	Count_LinkBD	Count_LinkAC	Cost	Profit_Info	TimeContinueProfitOK
150923_1346	3	subjects	11	1	1	0	0	1	2	9	1	0	0	1	0	0	1	0	14	0	13	-	-	-	0	10	8	3	4	0	8	4	8	18	27	21
150923_1346	3	subjects	11	2	1	0	0	1	2	9	1	0	1	0	1	0	0	6	0	0	3	-	-	-	14	0	13	1	4	0	8	4	8	14	31	23
150923_1346	3	subjects	11	3	1	0	0	1	2	9	1	0	0	1	0	0	1	0	13	0	10	-	-	-	0	13	8	3	4	0	8	4	8	18	27	25
150923_1346	3	subjects	11	4	1	0	0	1	2	9	1	0	1	0	1	0	0	14	0	0	13	-	-	-	13	0	12	1	4	0	8	4	8	14	31	24
150923_1346	3	subjects	11	5	1	0	0	1	2	9	1	0	0	1	0	0	1	0	14	0	13	-	-	-	0	7	2	3	4	0	8	4	8	18	27	24
150923_1346	3	subjects	11	6	1	0	0	1	2	9	1	0	0	1	0	0	1	0	14	0	13	-	-	-	0	8	5	3	4	0	8	4	8	18	27	25
150923_1346	3	subjects	11	7	1	0	0	1	2	9	1	0	0	1	0	0	1	0	10	0	8	-	-	-	0	14	13	3	4	0	8	4	8	18	27	27
150923_1346	3	subjects	11	8	1	0	0	1	2	9	1	0	0	1	0	0	1	0	14	0	8	-	-	-	0	12	10	3	4	0	8	4	8	18	27	19
150923_1346	3	subjects	11	9	1	0	0	1	2	9	1	0	0	1	0	0	1	0	14	0	13	-	-	-	0	13	12	3	4	0	8	4	8	18	27	25
150923_1346	3	subjects	11	10	1	0	0	1	2	9	1	0	1	0	1	0	0	13	0	0	8	-	-	-	13	0	12	1	4	0	8	4	8	14	31	25
150923_1346	3	subjects	11	11	1	0	0	1	2	9	1	0	1	0	1	0	0	15	0	0	14	-	-	-	13	0	12	1	4	0	8	4	8	14	31	24
150923_1346	3	subjects	11	12	1	0	0	1	2	9	1	0	0	1	0	0	1	0	99999	0	15	-	-	-	0	13	11	3	4	0	8	4	8	18	27	25
150923_1346	3	subjects	11	13	2	0	0	1	2	9	1	0	1	0	1	0	0	10	0	0	8	-	-	-	10	0	9	1	5	0	7	5	7	15	30	27
150923_1346	3	subjects	11	14	2	0	0	1	2	9	1	0	0	1	0	0	1	0	13	0	12	-	-	-	0	12	11	3	5	0	7	5	7	17	28	25
150923_1346	3	subjects	11	15	2	0	0	1	2	9	1	0	0	1	0	0	1	0	14	0	13	-	-	-	0	12	10	3	5	0	7	5	7	17	28	27
150923_1346	3	subjects	11	16	2	0	0	1	2	9	1	0	0	1	0	0	1	0	12	0	10	-	-	-	0	12	11	3	5	0	7	5	7	17	28	25
150923_1346	3	subjects	11	17	2	0	0	1	2	9	1	0	1	0	1	0	0	6	12	7	5	-	-	-	13	0	12	1	5	0	7	5	7	15	30	26
150923_1346	3	subjects	11	18	2	0	0	1	2	9	1	0	1	0	1	0	0	15	0	0	14	-	-	-	15	0	14	1	5	0	7	5	7	15	30	22
150923_1346	3	subjects	11	19	2	0	0	1	2	9	1	0	1	0	1	0	0	12	0	0	9	-	-	-	11	0	9	1	5	0	7	5	7	15	30	12
150923_1346	3	subjects	11	20	2	0	0	1	2	9	1	0	0	1	0	0	1	0	-4	-3	-5	-	-	-	0	13	12	3	5	0	7	5	7	17	28	24
150923_1346	3	subjects	11	21	2	0	0	1	2	9	1	0	0	1	0	0	1	0	-7	0	-7	-	-	-	0	9	8	3	5	0	7	5	7	17	28	0
150923_1346	3	subjects	11	22	2	0	0	1	2	9	1	0	0	1	0	0	1	0	13	0	12	-	-	-	0	3	2	3	5	0	7	5	7	17	28	27
150923_1346	3	subjects	11	23	2	0	0	1	2	9	1	0	0	1	0	0	1	0	15	0	14	-	-	-	0	12	10	3	5	0	7	5	7	17	28	13
150923_1346	3	subjects	11	24	2	0	0	1	2	9	1	0	1	0	1	0	0	14	0	0	12	-	-	-	13	0	11	1	5	0	7	5	7	15	30	21
150923_1346	3	globals	Period	NumPeriods	RepeatTreatment	GMIN	GMAX	regle	ENDOWMENT	COST_AB_1	COST_AB_2	COST_AC_1	COST_AC_2	COST_CB_1	COST_CB_2	COST_BD_1	COST_BD_2	COST_CD_1	COST_CD_2	R	ABD	ACBD	ACD	num_rounds	P_S1	P_S2	S1_Presence	S2_Presence	S1_Counter	S2_Counter	Cap_S1	Cap_S2
150923_1346	3	globals	12	20	0	-12	12	0	45	10	10	0	0	20	1	0	0	10	10	0	1	2	3	20	0.2	0.8	0	0	0	0	4	16
150923_1346	3	subjects	Period	Subject	Group	Profit	TotalProfit	Participate	S1_Counter	S2_Counter	S1_Presence	S2_Presence	AB_Select	AC_Select	BD_Select	CB_Select	CD_Select	TimeABChoiceABACOK	TimeACChoiceABACOK	TimeCancelChoiceABACOK	TimeConfirmChoiceABACOK	TimeABChoiceBDCBCDOK	TimeACChoiceBDCBCDOK	TimeCBChoiceBDCBCDOK	TimeBDChoiceBDCBCDOK	TimeCDChoiceBDCBCDOK	TimeOKChoiceBDCBCDOK	Choice	CountABD	CountACBD	CountACD	Count_LinkBD	Count_LinkAC	Cost	Profit_Info	TimeContinueProfitOK
150923_1346	3	subjects	12	1	1	0	0	1	3	9	1	0	0	1	0	0	1	0	13	0	10	-	0	-	0	8	7	3	3	0	9	3	9	19	26	24
150923_1346	3	subjects	12	2	1	0	0	1	3	9	1	0	0	1	0	0	1	9	1	2	0	-	-1	-	0	-4	-5	3	3	0	9	3	9	19	26	25
150923_1346	3	subjects	12	3	1	0	0	1	3	9	1	0	0	1	0	0	1	0	14	0	13	-	0	-	0	12	11	3	3	0	9	3	9	19	26	29
150923_1346	3	subjects	12	4	1	0	0	1	3	9	1	0	0	1	0	0	1	0	15	0	13	-	0	-	0	10	9	3	3	0	9	3	9	19	26	26
[truncated: 390 more rows]

## Sheet: 151007_0924_S4_Raw
151007_0924	1	globals	Period	NumPeriods	RepeatTreatment	AuctionStop	AuctionNoStop
[truncated: 1,279 more rows]

[truncated: 3 more sheets: 151007_1157_S5_Raw, 151007_1349_S6_Raw, DemographicData]
